# Supplementary material for: De novo sequencing of the transcriptome reveals regulators of the floral transition in Fargesia macclureana (Poaceae)
Source: BMC Genomics. 2019 Dec 30;20:1035. doi: 10.1186/s12864-019-6418-2 (PMC6937737; doi:10.1186/s12864-019-6418-2)
Supplement: Supplementary file 2 — Additional file 2: Table S2. 47,306 unigenes were annotated and their predicted functions. [file 12864_2019_6418_MOESM2_ESM.xlsx]

## Sheet: Integrated_Function.anno
Table S2. 47,306 unigenes were annotated and their predicted functions.
GeneID	COG_class	COG_class_annotation	GO_annotation	KEGG_annotation	KOG_class	KOG_class_annotation	Pfam_annotation	Swissprot_annotation	eggNOG_class	eggNOG_class_annotation	nr_annotation
c42804.graph_c0	[H]	Coenzyme transport and metabolism	Molecular Function: serine C-palmitoyltransferase activity (GO:0004758);; Cellular Component: endoplasmic reticulum membrane (GO:0005789);; Cellular Component: integral component of membrane (GO:0016021);; Cellular Component: cytoplasmic membrane-bounded vesicle (GO:0016023);; Biological Process: cell growth (GO:0016049);; Biological Process: sphingolipid biosynthetic process (GO:0030148);; Molec…	K00654|3.94472e-66|osa:4348231|Os10g0189600; K00654 serine palmitoyltransferase [EC:2.3.1.50] (A)	[O]	Posttranslational modification, protein turnover, chaperones	Aminotransferase class I and II	Long chain base biosynthesis protein 1c OS=Oryza sativa subsp. japonica (Rice) PE=2 SV=2	O	Posttranslational modification, protein turnover, chaperones	Os10g0189600 [Oryza sativa Japonica Group]
c154605.graph_c0	--	--	Cellular Component: extracellular space (GO:0005615);; Molecular Function: UDP-N-acetylmuramate dehydrogenase activity (GO:0008762);; Biological Process: cytokinin metabolic process (GO:0009690);; Cellular Component: cytoplasmic membrane-bounded vesicle (GO:0016023);; Molecular Function: cytokinin dehydrogenase activity (GO:0019139);; Molecular Function: flavin adenine dinucleotide binding (GO:00…	K00279|8.66333e-16|bdi:100843361|cytokinin dehydrogenase 7-like; K00279 cytokinin dehydrogenase [EC:1.5.99.12] (A)	--	--	--	Cytokinin dehydrogenase 7 (Precursor) OS=Oryza sativa subsp. japonica (Rice) PE=3 SV=1	C	Energy production and conversion	PREDICTED: cytokinin dehydrogenase 7-like [Brachypodium distachyon]
c109267.graph_c1	--	--	Cellular Component: cytoplasmic membrane-bounded vesicle (GO:0016023);;	--	--	--	--	--	R	General function prediction only	PREDICTED: uncharacterized protein LOC100823712 [Brachypodium distachyon]
c83766.graph_c0	--	--	--	--	--	--	--	--	S	Function unknown	hypothetical protein F775_23126 [Aegilops tauschii]
c192411.graph_c0	[F]	Nucleotide transport and metabolism	Biological Process: 'de novo' IMP biosynthetic process (GO:0006189);; Molecular Function: formyltetrahydrofolate deformylase activity (GO:0008864);; Molecular Function: amino acid binding (GO:0016597);; Molecular Function: hydroxymethyl-, formyl- and related transferase activity (GO:0016742);;	--	[G]	Carbohydrate transport and metabolism	Formyl transferase	Formyltetrahydrofolate deformylase 1, mitochondrial (Precursor) GN=PURU1 OS=Arabidopsis thaliana (Mouse-ear cress) PE=1 SV=1	G	Carbohydrate transport and metabolism	putative Formyltetrahydrofolate deformylase [Glarea lozoyensis 74030]
c118810.graph_c0	--	--	Biological Process: cell morphogenesis (GO:0000902);; Cellular Component: plastid (GO:0009536);; Biological Process: cell growth (GO:0016049);; Biological Process: Golgi vesicle transport (GO:0048193);;	--	[R]	General function prediction only	PPR repeat family;; PPR repeat;; PPR repeat;; Pentatricopeptide repeat domain	Putative pentatricopeptide repeat-containing protein At5g36300 GN=At5g36300 OS=Arabidopsis thaliana (Mouse-ear cress) PE=3 SV=3	S	Function unknown	Os04g0663700 [Oryza sativa Japonica Group]
c107889.graph_c2	--	--	Biological Process: mRNA splicing, via spliceosome (GO:0000398);; Biological Process: RNA methylation (GO:0001510);; Biological Process: regionalization (GO:0003002);; Molecular Function: sequence-specific DNA binding transcription factor activity (GO:0003700);; Molecular Function: RNA binding (GO:0003723);; Cellular Component: nucleolus (GO:0005730);; Cellular Component: small nucleolar ribonucl…	K11086|2.0903e-17|osa:9270807|Os07g0166600; K11086 small nuclear ribonucleoprotein B and B' (A)	[K]	Transcription	--	--	A	RNA processing and modification	predicted protein [Hordeum vulgare subsp. vulgare]
c130447.graph_c0	[C]	Energy production and conversion	Molecular Function: succinate dehydrogenase activity (GO:0000104);; Cellular Component: mitochondrion (GO:0005739);; Biological Process: tricarboxylic acid cycle (GO:0006099);; Molecular Function: electron carrier activity (GO:0009055);; Cellular Component: cell surface (GO:0009986);; Cellular Component: membrane (GO:0016020);; Cellular Component: yeast-form cell wall (GO:0030445);; Molecular Fun…	K00235|4.88955e-56|eus:EUTSA_v10005495mg|hypothetical protein; K00235 succinate dehydrogenase (ubiquinone) iron-sulfur subunit [EC:1.3.5.1] (A)	[C]	Energy production and conversion	2Fe-2S iron-sulfur cluster binding domain	Succinate dehydrogenase [ubiquinone] iron-sulfur subunit 3, mitochondrial (Precursor) GN=SDH2-3 OS=Arabidopsis thaliana (Mouse-ear cress) PE=2 SV=1	C	Energy production and conversion	Sdh2 Fe-S subunit of succinate dehydrogenase [Candida orthopsilosis Co 90-125]
c93686.graph_c0	[P]	Inorganic ion transport and metabolism	Biological Process: membrane fusion (GO:0006944);; Biological Process: salicylic acid biosynthetic process (GO:0009697);; Biological Process: salicylic acid mediated signaling pathway (GO:0009863);; Cellular Component: membrane (GO:0016020);; Biological Process: metal ion transport (GO:0030001);; Biological Process: endoplasmic reticulum unfolded protein response (GO:0030968);; Biological Process…	--	--	--	CorA-like Mg2+ transporter protein	--	S	Function unknown	PREDICTED: uncharacterized protein LOC103653111 [Zea mays]
c121687.graph_c1	--	--	Cellular Component: mitochondrion (GO:0005739);;	--	[K]	Transcription	PWWP domain;; RNA polymerase II-binding domain.	ENHANCER OF AG-4 protein 2 OS=Arabidopsis thaliana (Mouse-ear cress) PE=2 SV=1	K	Transcription	hypothetical protein OsI_27468 [Oryza sativa Indica Group]
c182677.graph_c0	--	--	Molecular Function: zinc ion binding (GO:0008270);;	--	--	--	--	--	S	Function unknown	hypothetical protein A1O9_05356 [Exophiala aquamarina CBS 119918]
c117274.graph_c0	--	--	--	--	[R]	General function prediction only	Kelch motif;; Kelch motif;; Kelch motif;; Galactose oxidase, central domain;; Galactose oxidase, central domain	F-box/kelch-repeat protein At1g55270 GN=At1g55270 OS=Arabidopsis thaliana (Mouse-ear cress) PE=2 SV=1	R	General function prediction only	predicted protein [Hordeum vulgare subsp. vulgare]
c114820.graph_c0	--	--	--	--	--	--	--	Mediator of RNA polymerase II transcription subunit 15a GN=F7H2.12 OS=Arabidopsis thaliana (Mouse-ear cress) PE=1 SV=1	S	Function unknown	PREDICTED: mediator of RNA polymerase II transcription subunit 15a-like [Brachypodium distachyon]
c222033.graph_c0	--	--	Molecular Function: nucleic acid binding (GO:0003676);; Molecular Function: ATP binding (GO:0005524);; Cellular Component: nucleus (GO:0005634);; Biological Process: sister chromatid cohesion (GO:0007062);; Molecular Function: ATP-dependent helicase activity (GO:0008026);; Biological Process: chromatin silencing by small RNA (GO:0031048);; Biological Process: meiotic chromosome segregation (GO:00…	--	[A]	RNA processing and modification	--	--	A	RNA processing and modification	UBQ, helicase-c and DEAD-like helicase domain-containing protein [Arabidopsis thaliana]
c139360.graph_c0	[I]	Lipid transport and metabolism	Molecular Function: catalytic activity (GO:0003824);; Biological Process: cell communication (GO:0007154);; Biological Process: metabolic process (GO:0008152);; Molecular Function: phosphatidylinositol binding (GO:0035091);;	K01115|5.2522e-16|pop:POPTR_0008s23240g|Phospholipase D p1 family protein; K01115 phospholipase D1/2 [EC:3.1.4.4] (A)	[I]	Lipid transport and metabolism	--	Phospholipase D OS=Phytophthora infestans (Potato late blight fungus) PE=3 SV=1	I	Lipid transport and metabolism	putative phospholipase d1 protein [Togninia minima UCRPA7]
c139149.graph_c0	--	--	--	--	--	--	--	--	--	--	hypothetical protein COCSADRAFT_327686 [Bipolaris sorokiniana ND90Pr]
c116384.graph_c0	--	--	Cellular Component: nucleus (GO:0005634);; Biological Process: regulation of transcription, DNA-templated (GO:0006355);;	--	--	--	GRAS domain family	Chitin-inducible gibberellin-responsive protein 1 GN=P0006G05.102 OS=Oryza sativa subsp. japonica (Rice) PE=2 SV=1	K	Transcription	PREDICTED: chitin-inducible gibberellin-responsive protein 1 [Brachypodium distachyon]
c94191.graph_c1	--	--	Molecular Function: protein serine/threonine kinase activity (GO:0004674);; Molecular Function: calcium ion binding (GO:0005509);; Molecular Function: ATP binding (GO:0005524);; Biological Process: protein phosphorylation (GO:0006468);; Cellular Component: cytoplasmic membrane-bounded vesicle (GO:0016023);; Molecular Function: polysaccharide binding (GO:0030247);;	--	--	--	Calcium-binding EGF domain	Wall-associated receptor kinase 3 (Precursor) GN=WAK3 OS=Arabidopsis thaliana (Mouse-ear cress) PE=2 SV=2	--	--	hypothetical protein OsJ_29716 [Oryza sativa Japonica Group]
c99530.graph_c0	--	--	--	--	[T]	Signal transduction mechanisms	--	Serine/threonine-protein kinase AFC2 GN=AFC2 OS=Arabidopsis thaliana (Mouse-ear cress) PE=1 SV=1	--	--	--
c1527.graph_c0	--	--	--	--	[R]	General function prediction only	HEAT-like repeat	--	R	General function prediction only	cullin binding protein CanA [Ustilaginoidea virens]
c102105.graph_c1	--	--	--	--	[O]	Posttranslational modification, protein turnover, chaperones	Ring finger domain;; RING-H2 zinc finger;; Anaphase-promoting complex subunit 11 RING-H2 finger	RING-H2 finger protein ATL5 GN=ATL5 OS=Arabidopsis thaliana (Mouse-ear cress) PE=2 SV=1	O	Posttranslational modification, protein turnover, chaperones	PREDICTED: E3 ubiquitin-protein ligase EL5-like [Setaria italica]
c42946.graph_c0	[Q]	Secondary metabolites biosynthesis, transport and catabolism	Cellular Component: extracellular region (GO:0005576);;	--	--	--	Esterase PHB depolymerase;; Prolyl oligopeptidase family;; Putative esterase	--	O	Posttranslational modification, protein turnover, chaperones	alpha/beta-Hydrolase [Glarea lozoyensis ATCC 20868]
c109816.graph_c1	--	--	Biological Process: gene silencing by RNA (GO:0031047);;	--	--	--	XH domain	Factor of DNA methylation 1 {ECO:0000303|PubMed:22302148} OS=Arabidopsis thaliana (Mouse-ear cress) PE=1 SV=1	S	Function unknown	hypothetical protein OsI_00387 [Oryza sativa Indica Group]
c104896.graph_c4	[GEPR]	--	Biological Process: carbohydrate transport (GO:0008643);; Cellular Component: integral component of membrane (GO:0016021);; Molecular Function: substrate-specific transmembrane transporter activity (GO:0022891);; Biological Process: transmembrane transport (GO:0055085);;	--	[R]	General function prediction only	Sugar (and other) transporter;; Major Facilitator Superfamily	Polyol transporter 5 GN=PLT5 OS=Arabidopsis thaliana (Mouse-ear cress) PE=1 SV=2	R	General function prediction only	PREDICTED: polyol transporter 5-like [Oryza brachyantha]
c150043.graph_c0	--	--	--	--	[A]	RNA processing and modification	R3H domain	--	A	RNA processing and modification	hypothetical protein THITE_2122924 [Thielavia terrestris NRRL 8126]
c87353.graph_c0	[Q]	Secondary metabolites biosynthesis, transport and catabolism	Molecular Function: iron ion binding (GO:0005506);; Biological Process: cellular aromatic compound metabolic process (GO:0006725);; Molecular Function: oxidoreductase activity, acting on single donors with incorporation of molecular oxygen, incorporation of two atoms of oxygen (GO:0016702);;	--	--	--	Fungal specific transcription factor domain;; Fungal Zn(2)-Cys(6) binuclear cluster domain;; Dioxygenase;; Catechol dioxygenase N terminus	--	E	Amino acid transport and metabolism	hypothetical protein SMAC_00141 [Sordaria macrospora k-hell]
c118028.graph_c0	--	--	Molecular Function: nucleic acid binding (GO:0003676);; Biological Process: DNA metabolic process (GO:0006259);; Molecular Function: metal ion binding (GO:0046872);;	--	--	--	Zinc knuckle	--	--	--	putative retrotransposon protein [Phyllostachys edulis]
c115858.graph_c0	--	--	Molecular Function: protein serine/threonine kinase activity (GO:0004674);; Molecular Function: protein tyrosine kinase activity (GO:0004713);; Molecular Function: ATP binding (GO:0005524);; Biological Process: protein phosphorylation (GO:0006468);; Molecular Function: amino acid binding (GO:0016597);;	--	[T]	Signal transduction mechanisms	ACT domain	--	T	Signal transduction mechanisms	PREDICTED: serine/threonine-protein kinase EDR1 [Brachypodium distachyon]
c102336.graph_c0	--	--	Cellular Component: plasma membrane (GO:0005886);; Biological Process: response to cold (GO:0009409);; Biological Process: response to water deprivation (GO:0009414);; Biological Process: response to high light intensity (GO:0009644);; Biological Process: response to salt stress (GO:0009651);;	--	--	--	Senescence-associated protein;; Senescence-associated protein	--	S	Function unknown	hypothetical protein TRIUR3_02144 [Triticum urartu]
c84764.graph_c0	--	--	--	--	--	--	Leucine Rich Repeat;; Leucine Rich repeats (2 copies);; Leucine rich repeat;; Leucine rich repeat N-terminal domain;; Leucine Rich repeat;; Leucine rich repeat	Polygalacturonase inhibitor (Precursor) GN=PGIP OS=Pyrus communis (Pear) PE=1 SV=1	R	General function prediction only	hypothetical protein OsI_18105 [Oryza sativa Indica Group]
c191806.graph_c0	--	--	Biological Process: iron-sulfur cluster assembly (GO:0016226);; Molecular Function: metal ion binding (GO:0046872);; Molecular Function: 4 iron, 4 sulfur cluster binding (GO:0051539);;	--	--	--	--	--	Y	Nuclear structure	hypothetical protein BofuT4_P101860.1 [Botrytis cinerea T4]
c104257.graph_c1	--	--	Cellular Component: membrane (GO:0016020);;	--	--	--	--	--	S	Function unknown	Os02g0718000 [Oryza sativa Japonica Group]
c63896.graph_c0	--	--	--	--	--	--	RWP-RK domain	Protein RKD5 GN=RKD5 OS=Arabidopsis thaliana (Mouse-ear cress) PE=3 SV=1	S	Function unknown	hypothetical protein OsJ_35645 [Oryza sativa Japonica Group]
c86386.graph_c0	--	--	Molecular Function: nucleotide binding (GO:0000166);; Molecular Function: protein kinase activity (GO:0004672);; Cellular Component: membrane (GO:0016020);; Cellular Component: cytoplasmic membrane-bounded vesicle (GO:0016023);; Biological Process: phosphorylation (GO:0016310);;	--	--	--	PAN-like domain	G-type lectin S-receptor-like serine/threonine-protein kinase At2g19130 (Precursor) GN=At2g19130 OS=Arabidopsis thaliana (Mouse-ear cress) PE=2 SV=1	--	--	H0525E10.6 [Oryza sativa Indica Group]
c94874.graph_c3	--	--	--	--	--	--	--	--	--	--	PREDICTED: uncharacterized protein LOC101758737 [Setaria italica]
c211908.graph_c0	[C]	Energy production and conversion	Cellular Component: mitochondrion (GO:0005739);; Molecular Function: electron carrier activity (GO:0009055);; Biological Process: mycelium development (GO:0043581);; Molecular Function: flavin adenine dinucleotide binding (GO:0050660);;	--	[C]	Energy production and conversion	Electron transfer flavoprotein domain	Electron transfer flavoprotein subunit alpha, mitochondrial (Precursor) GN=ETFA OS=Arabidopsis thaliana (Mouse-ear cress) PE=1 SV=1	C	Energy production and conversion	hypothetical protein S7711_09636 [Stachybotrys chartarum IBT 7711]
c94194.graph_c0	--	--	--	--	[R]	General function prediction only	Kelch motif;; Kelch motif;; Galactose oxidase, central domain;; Galactose oxidase, central domain;; Kelch motif;; Development and cell death domain	B2 protein OS=Daucus carota (Wild carrot) PE=2 SV=1	R	General function prediction only	PREDICTED: uncharacterized protein LOC100833476 [Brachypodium distachyon]
c88435.graph_c0	--	--	Biological Process: response to oxidative stress (GO:0006979);; Biological Process: anaerobic respiration (GO:0009061);;	--	--	--	--	--	S	Function unknown	PREDICTED: uncharacterized protein LOC101763194 [Setaria italica]
c105450.graph_c2	[T]	Signal transduction mechanisms	Biological Process: developmental process involved in reproduction (GO:0003006);; Molecular Function: actin monomer binding (GO:0003785);; Molecular Function: ATP binding (GO:0005524);; Cellular Component: cytoplasm (GO:0005737);; Molecular Function: 1-phosphatidylinositol-4-phosphate 5-kinase activity (GO:0016308);; Cellular Component: apical plasma membrane (GO:0016324);; Biological Process: ph…	K00889|0|bdi:100837336|phosphatidylinositol 4-phosphate 5-kinase 1; K00889 1-phosphatidylinositol-4-phosphate 5-kinase [EC:2.7.1.68] (A)	[T]	Signal transduction mechanisms	Phosphatidylinositol-4-phosphate 5-Kinase	Phosphatidylinositol 4-phosphate 5-kinase 2 GN=PIP5K2 OS=Arabidopsis thaliana (Mouse-ear cress) PE=1 SV=2	T	Signal transduction mechanisms	PREDICTED: phosphatidylinositol 4-phosphate 5-kinase 1 [Brachypodium distachyon]
c151226.graph_c0	--	--	Molecular Function: transferase activity (GO:0016740);;	--	[R]	General function prediction only	Sulfotransferase domain	Cytosolic sulfotransferase 7 GN=SOT7 OS=Arabidopsis thaliana (Mouse-ear cress) PE=2 SV=1	R	General function prediction only	Sulfotransferase 16 [Aegilops tauschii]
c117541.graph_c1	--	--	Biological Process: purine nucleobase transport (GO:0006863);; Molecular Function: water channel activity (GO:0015250);; Cellular Component: integral component of membrane (GO:0016021);; Cellular Component: cytoplasmic membrane-bounded vesicle (GO:0016023);; Biological Process: borate transmembrane transport (GO:0035445);; Molecular Function: borate transmembrane transporter activity (GO:0046715)…	K09874|3.3327e-23|sbi:SORBI_03g008210|SORBIDRAFT_03g008210, Sb03g008210; hypothetical protein; K09874 aquaporin NIP (A)	[G]	Carbohydrate transport and metabolism	Major intrinsic protein	Aquaporin NIP4-1 OS=Oryza sativa subsp. japonica (Rice) PE=2 SV=1	G	Carbohydrate transport and metabolism	TPA: aquaporin NIP1.1 [Zea mays]
c108097.graph_c1	[I]	Lipid transport and metabolism	Cellular Component: peroxisome (GO:0005777);; Biological Process: auxin metabolic process (GO:0009850);; Molecular Function: ligase activity (GO:0016874);;	--	[I]	Lipid transport and metabolism	AMP-binding enzyme	Probable acyl-activating enzyme 18, peroxisomal GN=AAE18 OS=Arabidopsis thaliana (Mouse-ear cress) PE=2 SV=1	I	Lipid transport and metabolism	PREDICTED: probable acyl-activating enzyme 18, peroxisomal isoform X1 [Brachypodium distachyon]
c39819.graph_c0	--	--	--	--	--	--	--	F-box/FBD/LRR-repeat protein At1g16930 GN=At1g16930 OS=Arabidopsis thaliana (Mouse-ear cress) PE=2 SV=1	R	General function prediction only	PREDICTED: F-box protein At5g03100-like [Brachypodium distachyon]
c186577.graph_c0	[J]	Translation, ribosomal structure and biogenesis	Cellular Component: ribosome (GO:0005840);;	K02872|4.7902e-10|gsl:Gasu_08090|60S ribosomal protein L13A; K02872 large subunit ribosomal protein L13Ae (A)	[J]	Translation, ribosomal structure and biogenesis	--	60S ribosomal protein L13a OS=Cyanophora paradoxa PE=2 SV=1	J	Translation, ribosomal structure and biogenesis	50S ribosomal protein L13 [Saprolegnia parasitica CBS 223.65]
c124355.graph_c0	--	--	--	--	--	--	Chitin binding domain	--	R	General function prediction only	hypothetical protein SETTUDRAFT_164498 [Setosphaeria turcica Et28A]
c105183.graph_c1	--	--	--	--	[R]	General function prediction only	--	Putative ribonuclease H protein At1g65750 GN=At1g65750 OS=Arabidopsis thaliana (Mouse-ear cress) PE=3 SV=1	R	General function prediction only	PREDICTED: VEF family protein isoform X3 [Zea mays]
c84275.graph_c0	[J]	Translation, ribosomal structure and biogenesis	Cellular Component: plastid large ribosomal subunit (GO:0000311);; Molecular Function: structural constituent of ribosome (GO:0003735);; Biological Process: translation (GO:0006412);; Cellular Component: nucleoid (GO:0009295);; Cellular Component: plasmodesma (GO:0009506);; Cellular Component: chloroplast thylakoid membrane (GO:0009535);; Cellular Component: chloroplast stroma (GO:0009570);; Cell…	K02935|5.53305e-97|ath:AT3G27830|RPL12-A; 50S ribosomal protein L12-1; K02935 large subunit ribosomal protein L7/L12 (A)	[J]	Translation, ribosomal structure and biogenesis	Ribosomal protein L7/L12 C-terminal domain	50S ribosomal protein L12-1, chloroplastic (Precursor) GN=RPL12A OS=Arabidopsis thaliana (Mouse-ear cress) PE=2 SV=1	J	Translation, ribosomal structure and biogenesis	50S ribosomal protein L12-1 [Arabidopsis thaliana]
c14441.graph_c0	[Q]	Secondary metabolites biosynthesis, transport and catabolism	Molecular Function: iron ion binding (GO:0005506);; Molecular Function: methyltransferase activity (GO:0008168);; Molecular Function: electron carrier activity (GO:0009055);; Molecular Function: heme binding (GO:0020037);; Biological Process: methylation (GO:0032259);; Biological Process: oxidation-reduction process (GO:0055114);; Molecular Function: aromatase activity (GO:0070330);;	K15747|2.21383e-07|csl:COCSUDRAFT_52277|cytochrome P450; K15747 beta-ring hydroxylase [EC:1.14.-.-] (A)	[Q]	Secondary metabolites biosynthesis, transport and catabolism	Cytochrome P450	11-oxo-beta-amyrin 30-oxidase GN=CYP72A154 OS=Glycyrrhiza uralensis (Chinese licorice) PE=1 SV=1	Q	Secondary metabolites biosynthesis, transport and catabolism	putative Eburicol 14-alpha-demethylase [Glarea lozoyensis 74030]
c101041.graph_c0	[L]	Replication, recombination and repair	Molecular Function: DNA binding (GO:0003677);; Molecular Function: RNA binding (GO:0003723);; Molecular Function: RNA-directed DNA polymerase activity (GO:0003964);; Molecular Function: aspartic-type endopeptidase activity (GO:0004190);; Molecular Function: transporter activity (GO:0005215);; Biological Process: RNA-dependent DNA replication (GO:0006278);; Biological Process: DNA recombination (G…	--	[R]	General function prediction only	Integrase core domain;; Reverse transcriptase (RNA-dependent DNA polymerase)	Uncharacterized mitochondrial protein AtMg00860 GN=AtMg00860 OS=Arabidopsis thaliana (Mouse-ear cress) PE=4 SV=1	L	Replication, recombination and repair	retrotransposon protein, putative, unclassified [Oryza sativa Japonica Group]
c70712.graph_c1	--	--	Cellular Component: mitochondrion (GO:0005739);;	--	[R]	General function prediction only	--	Pentatricopeptide repeat-containing protein At2g29760, chloroplastic (Precursor) GN=PCMP-H33 OS=Arabidopsis thaliana (Mouse-ear cress) PE=2 SV=1	R	General function prediction only	unnamed protein product [Oryza sativa Japonica Group]
c131956.graph_c0	--	--	--	--	--	--	--	--	S	Function unknown	hypothetical protein AURDEDRAFT_83286 [Auricularia delicata TFB-10046 SS5]
c119933.graph_c0	--	--	Molecular Function: binding (GO:0005488);;	--	[R]	General function prediction only	JmjC domain, hydroxylase	Lysine-specific demethylase JMJ705 OS=Oryza sativa subsp. japonica (Rice) PE=1 SV=1	R	General function prediction only	PREDICTED: lysine-specific demethylase REF6-like [Setaria italica]
c147743.graph_c0	[V]	Defense mechanisms	Cellular Component: plant-type vacuole (GO:0000325);; Molecular Function: ATP binding (GO:0005524);; Cellular Component: vacuolar membrane (GO:0005774);; Cellular Component: Golgi apparatus (GO:0005794);; Cellular Component: plasma membrane (GO:0005886);; Biological Process: ATP catabolic process (GO:0006200);; Biological Process: drug transmembrane transport (GO:0006855);; Molecular Function: fo…	--	[Q]	Secondary metabolites biosynthesis, transport and catabolism	--	ABC transporter C family member 14 GN=F26K9.130 OS=Arabidopsis thaliana (Mouse-ear cress) PE=1 SV=1	Q	Secondary metabolites biosynthesis, transport and catabolism	hypothetical protein EUTSA_v10005741mg [Eutrema salsugineum]
c118488.graph_c2	[KL]	--	Molecular Function: DNA binding (GO:0003677);; Molecular Function: helicase activity (GO:0004386);; Molecular Function: ATP binding (GO:0005524);; Cellular Component: nucleus (GO:0005634);; Biological Process: DNA metabolic process (GO:0006259);; Biological Process: sister chromatid cohesion (GO:0007062);; Molecular Function: zinc ion binding (GO:0008270);; Biological Process: chromatin silencing…	K15711|0|bdi:100842603|putative SWI/SNF-related matrix-associated actin-dependent regulator of chromatin subfamily A member 3-like 1; K15711 SWI/SNF-related matrix-associated actin-dependent regulator of chromatin subfamily A3 [EC:3.6.4.- 6.3.2.19] (A)	[KL]	--	SNF2 family N-terminal domain;; HIRAN domain;; Helicase conserved C-terminal domain;; Zinc finger, C3HC4 type (RING finger);; Ring finger domain;; Zinc finger, C3HC4 type (RING finger);; Zinc finger, C3HC4 type (RING finger);; zinc-RING finger domain;; DEAD/DEAH box helicase	Putative SWI/SNF-related matrix-associated actin-dependent regulator of chromatin subfamily A member 3-like 1 GN=At5g05130 OS=Arabidopsis thaliana (Mouse-ear cress) PE=2 SV=1	L	Replication, recombination and repair	PREDICTED: putative SWI/SNF-related matrix-associated actin-dependent regulator of chromatin subfamily A member 3-like 1 [Brachypodium distachyon]
c118699.graph_c0	--	--	--	--	--	--	--	Fasciclin-like arabinogalactan protein 4 (Precursor) GN=F12A12.70 OS=Arabidopsis thaliana (Mouse-ear cress) PE=1 SV=1	R	General function prediction only	hypothetical protein F775_07065 [Aegilops tauschii]
c119523.graph_c0	--	--	--	--	--	--	--	--	--	--	PH01B031C15.9 [Phyllostachys edulis]
c112743.graph_c0	[P]	Inorganic ion transport and metabolism	Molecular Function: calcium-transporting ATPase activity (GO:0005388);; Molecular Function: calmodulin binding (GO:0005516);; Molecular Function: ATP binding (GO:0005524);; Cellular Component: plasma membrane (GO:0005886);; Cellular Component: chloroplast (GO:0009507);; Biological Process: response to nematode (GO:0009624);; Biological Process: response to salt stress (GO:0009651);; Cellular Comp…	K01537|0|sita:101786749|calcium-transporting ATPase 3, plasma membrane-type-like; K01537 Ca2+-transporting ATPase [EC:3.6.3.8] (A)	[P]	Inorganic ion transport and metabolism	Cation transporting ATPase, C-terminus;; haloacid dehalogenase-like hydrolase;; Putative hydrolase of sodium-potassium ATPase alpha subunit;; haloacid dehalogenase-like hydrolase;; haloacid dehalogenase-like hydrolase	Calcium-transporting ATPase 3, plasma membrane-type OS=Oryza sativa subsp. japonica (Rice) PE=2 SV=1	P	Inorganic ion transport and metabolism	PREDICTED: calcium-transporting ATPase 3, plasma membrane-type-like [Setaria italica]
c116414.graph_c2	--	--	Cellular Component: intracellular membrane-bounded organelle (GO:0043231);;	K14774|1.45684e-18|osa:4338320|Os05g0295100; K14774 U3 small nucleolar RNA-associated protein 25 (A)	--	--	--	--	S	Function unknown	Os05g0295100 [Oryza sativa Japonica Group]
c39610.graph_c0	--	--	--	--	--	--	Domain of unknown function (DUF427)	--	S	Function unknown	putative duf427 domain protein [Togninia minima UCRPA7]
c111875.graph_c3	--	--	--	--	[R]	General function prediction only	HMG (high mobility group) box;; HMG-box domain	HMG1/2-like protein OS=Ipomoea nil (Japanese morning glory) PE=2 SV=1	R	General function prediction only	PREDICTED: HMG-like nucleosome/chromatin assembly factor D isoform X1 [Zea mays]
c39252.graph_c0	--	--	Molecular Function: zinc ion binding (GO:0008270);; Cellular Component: cytoplasmic membrane-bounded vesicle (GO:0016023);;	--	[O]	Posttranslational modification, protein turnover, chaperones	Ring finger domain;; RING-H2 zinc finger;; Zinc finger, C3HC4 type (RING finger);; Anaphase-promoting complex subunit 11 RING-H2 finger;; Zinc finger, C3HC4 type (RING finger);; Zinc finger, C3HC4 type (RING finger);; zinc-RING finger domain	RING-H2 finger protein ATL57 GN=ATL57 OS=Arabidopsis thaliana (Mouse-ear cress) PE=2 SV=1	O	Posttranslational modification, protein turnover, chaperones	Osmotin-like protein [Aegilops tauschii]
c103482.graph_c0	--	--	Molecular Function: binding (GO:0005488);; Cellular Component: mitochondrion (GO:0005739);; Cellular Component: plastid (GO:0009536);;	--	[R]	General function prediction only	Reverse transcriptase (RNA-dependent DNA polymerase)	Endonuclease OS=Nicotiana tabacum (Common tobacco) PE=2 SV=1	R	General function prediction only	OSJNBb0034I13.10 [Oryza sativa Japonica Group]
c102570.graph_c0	--	--	Cellular Component: cytoplasm (GO:0005737);; Biological Process: L-phenylalanine catabolic process (GO:0006559);; Biological Process: cinnamic acid biosynthetic process (GO:0009800);; Molecular Function: phenylalanine ammonia-lyase activity (GO:0045548);;	K13064|3.75623e-148|osa:4330034|Os02g0626100; K13064 phenylalanine/tyrosine ammonia-lyase [EC:4.3.1.25] (A)	[Q]	Secondary metabolites biosynthesis, transport and catabolism	Aromatic amino acid lyase	Phenylalanine ammonia-lyase OS=Oryza sativa subsp. japonica (Rice) PE=1 SV=2	Q	Secondary metabolites biosynthesis, transport and catabolism	phenylalanine ammonia-lyase [Phyllostachys edulis]
c117984.graph_c0	[G]	Carbohydrate transport and metabolism	Molecular Function: starch synthase activity (GO:0009011);; Cellular Component: chloroplast (GO:0009507);; Biological Process: starch biosynthetic process (GO:0019252);; Molecular Function: starch binding (GO:2001070);;	--	--	--	Carbohydrate binding domain (family 25);; Starch synthase catalytic domain;; Glycosyl transferase 4-like domain;; Carbohydrate binding domain (family 25)	Soluble starch synthase 3, chloroplastic/amyloplastic (Precursor) GN=SS3 OS=Solanum tuberosum (Potato) PE=1 SV=1	M	Cell wall/membrane/envelope biogenesis	PREDICTED: starch synthase 3, chloroplastic/amyloplastic-like [Brachypodium distachyon]
c159231.graph_c0	--	--	--	--	--	--	--	--	S	Function unknown	hypothetical protein GLAREA_01863 [Glarea lozoyensis ATCC 20868]
c90398.graph_c0	--	--	Cellular Component: endoplasmic reticulum (GO:0005783);; Biological Process: protein folding (GO:0006457);; Biological Process: ER-nucleus signaling pathway (GO:0006984);; Biological Process: response to heat (GO:0009408);; Biological Process: pollen development (GO:0009555);; Biological Process: response to high light intensity (GO:0009644);; Biological Process: response to endoplasmic reticulum…	--	--	--	--	--	R	General function prediction only	Os01g0767600 [Oryza sativa Japonica Group]
c177368.graph_c0	--	--	Cellular Component: mitochondrion (GO:0005739);; Cellular Component: chloroplast (GO:0009507);;	--	--	--	--	F-box protein At3g12350 GN=At3g12350 OS=Arabidopsis thaliana (Mouse-ear cress) PE=2 SV=1	R	General function prediction only	F-box protein [Arabidopsis thaliana]
c174489.graph_c0	[O]	Posttranslational modification, protein turnover, chaperones	Molecular Function: ATP binding (GO:0005524);; Cellular Component: nucleus (GO:0005634);; Cellular Component: cytosol (GO:0005829);; Cellular Component: plasma membrane (GO:0005886);; Biological Process: ATP catabolic process (GO:0006200);; Biological Process: female gamete generation (GO:0007292);; Cellular Component: proteasome regulatory particle, base subcomplex (GO:0008540);; Biological Proc…	K03062|2.1535e-22|ath:AT2G20140|26S proteasome subunit RPT2B; K03062 26S proteasome regulatory subunit T2 (A)	[O]	Posttranslational modification, protein turnover, chaperones	--	26S proteasome regulatory subunit 4 homolog B GN=RPT2B OS=Arabidopsis thaliana (Mouse-ear cress) PE=1 SV=1	O	Posttranslational modification, protein turnover, chaperones	hypothetical protein CISIN_1g0115532mg, partial [Citrus sinensis]
c106815.graph_c0	--	--	Cellular Component: mitochondrion (GO:0005739);; Cellular Component: membrane (GO:0016020);;	--	--	--	Nodulin-like	--	S	Function unknown	unnamed protein product [Oryza sativa Japonica Group]
c107573.graph_c1	--	--	--	--	--	--	--	--	R	General function prediction only	PREDICTED: zinc finger protein ZAT5-like [Elaeis guineensis]
c97553.graph_c0	--	--	Molecular Function: ATP binding (GO:0005524);; Cellular Component: mitochondrion (GO:0005739);; Cellular Component: endoplasmic reticulum (GO:0005783);; Biological Process: response to abscisic acid (GO:0009737);; Cellular Component: cytoplasmic membrane-bounded vesicle (GO:0016023);; Molecular Function: nucleoside-triphosphatase activity (GO:0017111);; Biological Process: cell division (GO:00513…	--	[O]	Posttranslational modification, protein turnover, chaperones	--	--	O	Posttranslational modification, protein turnover, chaperones	PREDICTED: peroxisomal biogenesis factor 6-like [Brachypodium distachyon]
c99766.graph_c0	--	--	--	K13464|3.82792e-60|sbi:SORBI_01g045180|SORBIDRAFT_01g045180, Sb01g045180; hypothetical protein; K13464 jasmonate ZIM domain-containing protein (A)	--	--	tify domain;; Divergent CCT motif	Protein TIFY 10A GN=T29M8.5 OS=Arabidopsis thaliana (Mouse-ear cress) PE=1 SV=1	S	Function unknown	hypothetical protein SORBIDRAFT_01g045180 [Sorghum bicolor]
c100933.graph_c0	--	--	--	--	--	--	--	Protein STAR1 OS=Oryza sativa subsp. japonica (Rice) PE=1 SV=1	--	--	--
c110636.graph_c1	--	--	Cellular Component: plastid (GO:0009536);;	--	--	--	Plant calmodulin-binding domain	--	S	Function unknown	unnamed protein product [Oryza sativa Japonica Group]
c81479.graph_c0	--	--	Cellular Component: plasma membrane (GO:0005886);; Cellular Component: integral component of membrane (GO:0016021);; Biological Process: transmembrane transport (GO:0055085);;	--	--	--	Nodulin-like	--	R	General function prediction only	PREDICTED: uncharacterized protein LOC100822987 [Brachypodium distachyon]
c82703.graph_c0	[C]	Energy production and conversion	Molecular Function: magnesium ion binding (GO:0000287);; Molecular Function: inorganic diphosphatase activity (GO:0004427);; Cellular Component: cytoplasm (GO:0005737);; Biological Process: phosphate-containing compound metabolic process (GO:0006796);;	K01507|5.5247e-90|cme:CYME_CMT119C|inorganic pyrophosphatase fused with fructose-1,6-bisphosphatase; K01507 inorganic pyrophosphatase [EC:3.6.1.1] (A)	[C]	Energy production and conversion	Inorganic pyrophosphatase;; 39S ribosomal protein L53/MRP-L53	Soluble inorganic pyrophosphatase 1, chloroplastic (Precursor) GN=ppa1 OS=Chlamydomonas reinhardtii (Chlamydomonas smithii) PE=1 SV=1	C	Energy production and conversion	inorganic pyrophosphatase [Fusarium oxysporum f. sp. melonis 26406]
c194719.graph_c0	--	--	--	--	--	--	--	--	Q	Secondary metabolites biosynthesis, transport and catabolism	NAD(P)-binding Rossmann-fold containing protein [Glarea lozoyensis ATCC 20868]
c76928.graph_c0	[G]	Carbohydrate transport and metabolism	Molecular Function: copper ion binding (GO:0005507);; Biological Process: glucose metabolic process (GO:0006006);; Molecular Function: zinc ion binding (GO:0008270);; Cellular Component: plastid (GO:0009536);; Biological Process: pollen development (GO:0009555);; Cellular Component: membrane (GO:0016020);; Molecular Function: oxidoreductase activity, acting on the aldehyde or oxo group of donors,…	K00134|6.69885e-65|osa:4328446|Os02g0171100; K00134 glyceraldehyde 3-phosphate dehydrogenase [EC:1.2.1.12] (A)	[G]	Carbohydrate transport and metabolism	Glyceraldehyde 3-phosphate dehydrogenase, NAD binding domain	Glyceraldehyde-3-phosphate dehydrogenase GAPCP2, chloroplastic (Precursor) GN=GAPCP2 OS=Arabidopsis thaliana (Mouse-ear cress) PE=2 SV=1	G	Carbohydrate transport and metabolism	Os02g0171100 [Oryza sativa Japonica Group]
c105724.graph_c0	[O]	Posttranslational modification, protein turnover, chaperones	Biological Process: MAPK cascade (GO:0000165);; Molecular Function: peroxidase activity (GO:0004601);; Molecular Function: protein binding (GO:0005515);; Biological Process: pentose-phosphate shunt (GO:0006098);; Biological Process: protein targeting to membrane (GO:0006612);; Biological Process: water transport (GO:0006833);; Biological Process: response to cold (GO:0009409);; Cellular Component…	K03386|2.62212e-46|sita:101756795|2-Cys peroxiredoxin BAS1, chloroplastic-like; K03386 peroxiredoxin (alkyl hydroperoxide reductase subunit C) [EC:1.11.1.15] (A)	[O]	Posttranslational modification, protein turnover, chaperones	AhpC/TSA family;; Redoxin	2-Cys peroxiredoxin BAS1, chloroplastic (Precursor) OS=Oryza sativa subsp. japonica (Rice) PE=1 SV=1	O	Posttranslational modification, protein turnover, chaperones	unknown [Zea mays]
c117217.graph_c0	[RTKL]	--	Molecular Function: protein serine/threonine kinase activity (GO:0004674);; Molecular Function: ATP binding (GO:0005524);; Biological Process: protein phosphorylation (GO:0006468);; Biological Process: response to stress (GO:0006950);;	--	--	--	Protein kinase domain;; Protein tyrosine kinase	Serine/threonine-protein kinase GN=PUB34 OS=Arabidopsis thaliana (Mouse-ear cress) PE=3 SV=1	T	Signal transduction mechanisms	PREDICTED: U-box domain-containing protein 35-like [Setaria italica]
c145771.graph_c0	[EP]	--	--	--	--	--	--	--	P	Inorganic ion transport and metabolism	Glutathione transport system permease protein gsiC [Beauveria bassiana D1-5]
c137158.graph_c0	--	--	Cellular Component: membrane (GO:0016020);;	--	[R]	General function prediction only	Domain of unknown function DUF221	--	S	Function unknown	hypothetical protein HMPREF1541_09092 [Cyphellophora europaea CBS 101466]
c112161.graph_c0	[LKJ]	--	Molecular Function: RNA binding (GO:0003723);; Molecular Function: ATP binding (GO:0005524);; Molecular Function: ATP-dependent helicase activity (GO:0008026);; Molecular Function: zinc ion binding (GO:0008270);;	K13116|0|obr:102712140|DEAD-box ATP-dependent RNA helicase 35A-like; K13116 ATP-dependent RNA helicase DDX41 [EC:3.6.4.13] (A)	[A]	RNA processing and modification	DEAD/DEAH box helicase;; Helicase conserved C-terminal domain	DEAD-box ATP-dependent RNA helicase 35A GN=OSJNBa0050G13.7 OS=Oryza sativa subsp. japonica (Rice) PE=2 SV=2	A	RNA processing and modification	RecName: Full=DEAD-box ATP-dependent RNA helicase 35A [Oryza sativa Japonica Group]
c199597.graph_c0	[O]	Posttranslational modification, protein turnover, chaperones	Molecular Function: ATP binding (GO:0005524);;	--	[O]	Posttranslational modification, protein turnover, chaperones	Hsp70 protein	--	O	Posttranslational modification, protein turnover, chaperones	heat shock 70 kd protein cognate 1 [Marssonina brunnea f. sp. &apos;multigermtubi&apos; MB_m1]
c112441.graph_c2	--	--	Cellular Component: nucleus (GO:0005634);; Cellular Component: cytoplasm (GO:0005737);; Biological Process: response to salt stress (GO:0009651);;	--	[Z]	Cytoskeleton	Interferon-related developmental regulator (IFRD)	--	Z	Cytoskeleton	hypothetical protein SORBIDRAFT_01g031760 [Sorghum bicolor]
c110045.graph_c0	--	--	Cellular Component: nucleus (GO:0005634);;	--	--	--	Protein of unknown function (DUF1442)	--	S	Function unknown	hypothetical protein OsI_07095 [Oryza sativa Indica Group]
c111526.graph_c1	--	--	Cellular Component: plastid (GO:0009536);;	--	--	--	--	--	S	Function unknown	hypothetical protein OsI_30417 [Oryza sativa Indica Group]
c110439.graph_c0	--	--	Cellular Component: cytoplasmic membrane-bounded vesicle (GO:0016023);;	--	--	--	Plant protein of unknown function (DUF641);; MuDR family transposase	--	S	Function unknown	Os11g0114000 [Oryza sativa Japonica Group]
c100400.graph_c0	[OC]	--	Biological Process: glycerol ether metabolic process (GO:0006662);; Molecular Function: electron carrier activity (GO:0009055);; Cellular Component: chloroplast stroma (GO:0009570);; Molecular Function: protein disulfide oxidoreductase activity (GO:0015035);; Molecular Function: oxidoreductase activity, acting on a sulfur group of donors, disulfide as acceptor (GO:0016671);; Biological Process: e…	--	[O]	Posttranslational modification, protein turnover, chaperones	Thioredoxin	Thioredoxin-like 1-1, chloroplastic OS=Oryza sativa subsp. japonica (Rice) PE=2 SV=1	O	Posttranslational modification, protein turnover, chaperones	predicted protein [Hordeum vulgare subsp. vulgare]
c97768.graph_c0	--	--	Biological Process: hormone-mediated signaling pathway (GO:0009755);; Biological Process: cellular response to oxygen-containing compound (GO:1901701);;	--	--	--	--	--	S	Function unknown	uncharacterized protein LOC100382872 [Zea mays]
c85283.graph_c0	--	--	--	--	--	--	--	--	R	General function prediction only	hypothetical protein OsI_37749 [Oryza sativa Indica Group]
c109919.graph_c0	--	--	Molecular Function: RNA binding (GO:0003723);; Molecular Function: RNA-directed RNA polymerase activity (GO:0003968);; Cellular Component: nucleus (GO:0005634);; Cellular Component: mitochondrion (GO:0005739);; Biological Process: virus induced gene silencing (GO:0009616);; Biological Process: production of ta-siRNAs involved in RNA interference (GO:0010267);; Biological Process: maintenance of s…	K11699|0|sbi:SORBI_03g022880|SORBIDRAFT_03g022880, Sb03g022880; hypothetical protein; K11699 RNA-dependent RNA polymerase [EC:2.7.7.48] (A)	[A]	RNA processing and modification	RNA dependent RNA polymerase	Probable RNA-dependent RNA polymerase SHL2 GN=B1074C08.31 OS=Oryza sativa subsp. japonica (Rice) PE=2 SV=1	A	RNA processing and modification	RecName: Full=Probable RNA-dependent RNA polymerase SHL2; AltName: Full=Protein SHOOTLESS 2 [Oryza sativa Japonica Group]
c200780.graph_c0	--	--	--	--	--	--	--	--	--	--	hypothetical protein BAUCODRAFT_58923, partial [Baudoinia compniacensis UAMH 10762]
c111423.graph_c0	[Q]	Secondary metabolites biosynthesis, transport and catabolism	Molecular Function: fatty-acyl-CoA reductase (alcohol-forming) activity (GO:0080019);;	K13356|9.21626e-146|bdi:100822349|fatty acyl-CoA reductase 1-like; K13356 fatty acyl-CoA reductase [EC:1.2.1.-] (A)	[I]	Lipid transport and metabolism	Male sterility protein;; Male sterility protein;; Male sterility protein	Fatty acyl-CoA reductase 1 GN=FAR1 OS=Arabidopsis thaliana (Mouse-ear cress) PE=2 SV=1	I	Lipid transport and metabolism	PREDICTED: fatty acyl-CoA reductase 1-like [Brachypodium distachyon]
c107023.graph_c0	--	--	Molecular Function: zinc ion binding (GO:0008270);; Cellular Component: plastid (GO:0009536);;	K17808|2.14034e-16|sbi:SORBI_03g027210|SORBIDRAFT_03g027210, Sb03g027210; hypothetical protein; K17808 mitochondrial protein import protein ZIM17 (A)	[S]	Function unknown	DNL zinc finger	--	S	Function unknown	TPA: etched1 isoform 1 [Zea mays]
c103518.graph_c1	--	--	--	--	--	--	--	--	--	--	uncharacterized protein LOC100502047 [Zea mays]
c84100.graph_c0	--	--	--	--	--	--	--	--	R	General function prediction only	PREDICTED: putative ribonuclease H protein At1g65750-like isoform X1 [Setaria italica]
c105672.graph_c2	--	--	Biological Process: response to abiotic stimulus (GO:0009628);; Biological Process: post-embryonic development (GO:0009791);; Molecular Function: transferase activity (GO:0016740);; Biological Process: response to chemical (GO:0042221);;	--	[O]	Posttranslational modification, protein turnover, chaperones	--	Probable glutathione S-transferase BZ2 GN=BZ2 OS=Zea mays (Maize) PE=3 SV=1	O	Posttranslational modification, protein turnover, chaperones	glutathione S-transferase GST 34, putative, expressed [Oryza sativa Japonica Group]
c113635.graph_c0	[R]	General function prediction only	Molecular Function: metal ion binding (GO:0046872);;	--	--	--	von Willebrand factor type A domain;; von Willebrand factor type A domain;; von Willebrand factor type A domain;; VWA domain containing CoxE-like protein;; VWA / Hh protein intein-like	--	O	Posttranslational modification, protein turnover, chaperones	hypothetical protein SORBIDRAFT_01g047480 [Sorghum bicolor]
c132726.graph_c0	[J]	Translation, ribosomal structure and biogenesis	Molecular Function: structural constituent of ribosome (GO:0003735);; Cellular Component: ribosome (GO:0005840);; Biological Process: translation (GO:0006412);;	K02938|1.00907e-11|csl:COCSUDRAFT_29577|ribosomal protein L8 component of cytosolic 80S ribosome and 60S large subunit; K02938 large subunit ribosomal protein L8e (A)	[J]	Translation, ribosomal structure and biogenesis	--	60S ribosomal protein L8-1 GN=T27K22.11 OS=Arabidopsis thaliana (Mouse-ear cress) PE=1 SV=2	J	Translation, ribosomal structure and biogenesis	60S ribosomal protein L2 [Trichophyton interdigitale H6]
c144308.graph_c0	[J]	Translation, ribosomal structure and biogenesis	Molecular Function: iron ion binding (GO:0005506);; Biological Process: translation (GO:0006412);; Cellular Component: chloroplast (GO:0009507);; Biological Process: thylakoid membrane organization (GO:0010027);; Biological Process: isopentenyl diphosphate biosynthetic process, methylerythritol 4-phosphate pathway (GO:0019288);; Molecular Function: peptide deformylase activity (GO:0042586);;	K01462|3.40517e-77|ath:AT5G14660|PDF1B; peptide deformylase 1B; K01462 peptide deformylase [EC:3.5.1.88] (A)	[J]	Translation, ribosomal structure and biogenesis	Polypeptide deformylase	Peptide deformylase 1B, chloroplastic/mitochondrial (Precursor) GN=T15N1_150 OS=Arabidopsis thaliana (Mouse-ear cress) PE=1 SV=2	J	Translation, ribosomal structure and biogenesis	Chain A, Crystal Structure Of Arabidopsis Thaliana Peptide Deformylase 1b (Atpdf1b) G41q Mutant In Complex With Actinonin
c165632.graph_c0	--	--	Cellular Component: nucleus (GO:0005634);; Biological Process: response to ethylene (GO:0009723);;	--	--	--	--	--	S	Function unknown	uncharacterized protein [Arabidopsis thaliana]
c93218.graph_c0	--	--	Biological Process: regulation of transcription, DNA-templated (GO:0006355);;	--	--	--	GRAS domain family	Protein SCARECROW GN=SCR OS=Zea mays (Maize) PE=2 SV=1	S	Function unknown	hypothetical protein SORBIDRAFT_09g023750 [Sorghum bicolor]
c113589.graph_c1	--	--	Cellular Component: extracellular region (GO:0005576);; Biological Process: lipid metabolic process (GO:0006629);; Cellular Component: cytoplasmic membrane-bounded vesicle (GO:0016023);; Molecular Function: lipase activity (GO:0016298);;	--	--	--	--	GDSL esterase/lipase At3g14820 (Precursor) GN=At3g14820 OS=Arabidopsis thaliana (Mouse-ear cress) PE=3 SV=2	I	Lipid transport and metabolism	unknown [Zea mays]
c108328.graph_c0	--	--	Cellular Component: mitochondrion (GO:0005739);; Biological Process: metabolic process (GO:0008152);; Molecular Function: transferase activity, transferring hexosyl groups (GO:0016758);;	--	[GC]	--	UDP-glucoronosyl and UDP-glucosyl transferase	Crocetin glucosyltransferase, chloroplastic (Precursor) GN=UGT75L6 OS=Gardenia jasminoides (Cape jasmine) PE=1 SV=1	G	Carbohydrate transport and metabolism	Indole-3-acetate beta-glucosyltransferase 1 [Aegilops tauschii]
c150928.graph_c0	--	--	Molecular Function: nucleic acid binding (GO:0003676);; Molecular Function: zinc ion binding (GO:0008270);;	--	--	--	--	--	S	Function unknown	Putative serine esterase family protein [Metarhizium robertsii ARSEF 23]
c107308.graph_c0	[T]	Signal transduction mechanisms	Molecular Function: nucleic acid binding (GO:0003676);; Biological Process: response to stress (GO:0006950);; Molecular Function: methyltransferase activity (GO:0008168);; Biological Process: methylation (GO:0032259);;	--	--	--	Probable N6-adenine methyltransferase;; Universal stress protein family	Universal stress protein A-like protein GN=At3g01520 OS=Arabidopsis thaliana (Mouse-ear cress) PE=1 SV=2	S	Function unknown	PREDICTED: LOW QUALITY PROTEIN: N(6)-adenine-specific DNA methyltransferase 2-like [Setaria italica]
c64347.graph_c0	--	--	Molecular Function: DNA binding (GO:0003677);; Molecular Function: RNA binding (GO:0003723);; Molecular Function: RNA-directed DNA polymerase activity (GO:0003964);; Biological Process: RNA-dependent DNA replication (GO:0006278);; Biological Process: DNA recombination (GO:0006310);; Cellular Component: plastid (GO:0009536);; Molecular Function: metal ion binding (GO:0046872);;	--	[R]	General function prediction only	--	--	R	General function prediction only	PREDICTED: uncharacterized protein LOC103699371, partial [Phoenix dactylifera]
c109942.graph_c0	[L]	Replication, recombination and repair	--	K01246|1.26488e-133|osa:4347081|Os09g0420300; K01246 DNA-3-methyladenine glycosylase I [EC:3.2.2.20] (A)	--	--	Methyladenine glycosylase;; Methyladenine glycosylase	--	R	General function prediction only	hypothetical protein OsI_31393 [Oryza sativa Indica Group]
c103813.graph_c0	--	--	--	--	--	--	--	--	R	General function prediction only	PREDICTED: uclacyanin-2-like [Setaria italica]
c157799.graph_c0	--	--	--	--	--	--	--	--	R	General function prediction only	Arabinanase/levansucrase/invertase [Glarea lozoyensis ATCC 20868]
c111813.graph_c0	[R]	General function prediction only	Molecular Function: methyltransferase activity (GO:0008168);; Molecular Function: zinc ion binding (GO:0008270);; Biological Process: methylation (GO:0032259);;	K11426|0|obr:102705799|histone-lysine N-methyltransferase ASHR1-like; K11426 SET and MYND domain-containing protein (A)	[B]	Chromatin structure and dynamics	SET domain	Histone-lysine N-methyltransferase ASHR1 GN=T13L16.8 OS=Arabidopsis thaliana (Mouse-ear cress) PE=2 SV=2	B	Chromatin structure and dynamics	MYND finger family protein, expressed [Oryza sativa Japonica Group]
c105334.graph_c0	--	--	Molecular Function: monooxygenase activity (GO:0004497);; Molecular Function: iron ion binding (GO:0005506);; Molecular Function: electron carrier activity (GO:0009055);; Cellular Component: cytoplasmic membrane-bounded vesicle (GO:0016023);; Molecular Function: oxidoreductase activity, acting on paired donors, with incorporation or reduction of molecular oxygen (GO:0016705);; Molecular Function:…	--	[QI]	--	Cytochrome P450	Cytochrome P450 94C1 GN=CYP94C1 OS=Arabidopsis thaliana (Mouse-ear cress) PE=2 SV=1	Q	Secondary metabolites biosynthesis, transport and catabolism	PREDICTED: cytochrome P450 94A1-like [Setaria italica]
c102464.graph_c0	--	--	--	--	--	--	--	--	O	Posttranslational modification, protein turnover, chaperones	hypothetical protein OsJ_11109 [Oryza sativa Japonica Group]
c139192.graph_c0	--	--	Molecular Function: sequence-specific DNA binding RNA polymerase II transcription factor activity (GO:0000981);; Cellular Component: nucleus (GO:0005634);; Biological Process: regulation of transcription from RNA polymerase II promoter (GO:0006357);; Molecular Function: zinc ion binding (GO:0008270);;	--	--	--	--	--	S	Function unknown	Zn2/Cys6 DNA-binding protein [Glarea lozoyensis ATCC 20868]
c122365.graph_c0	--	--	Molecular Function: DNA binding (GO:0003677);; Molecular Function: sequence-specific DNA binding transcription factor activity (GO:0003700);; Cellular Component: nucleus (GO:0005634);; Biological Process: response to brassinosteroid (GO:0009741);; Biological Process: response to salicylic acid (GO:0009751);; Biological Process: response to jasmonic acid (GO:0009753);; Biological Process: cellular…	--	--	--	AP2 domain	Ethylene-responsive transcription factor ERF012 GN=ERF012 OS=Arabidopsis thaliana (Mouse-ear cress) PE=2 SV=1	K	Transcription	predicted protein [Hordeum vulgare subsp. vulgare]
c117039.graph_c1	--	--	--	--	--	--	Protein of unknown function (DUF1399)	--	S	Function unknown	hypothetical protein OsI_36870 [Oryza sativa Indica Group]
c47983.graph_c0	--	--	Cellular Component: integral component of membrane (GO:0016021);;	--	--	--	Domain of unknown function	--	S	Function unknown	hypothetical protein OsI_22630 [Oryza sativa Indica Group]
c97718.graph_c0	--	--	--	--	--	--	ENT domain;; Agenet domain	--	R	General function prediction only	PREDICTED: uncharacterized protein LOC104583298 [Brachypodium distachyon]
c117418.graph_c0	--	--	Molecular Function: RNA binding (GO:0003723);;	K13162|0|osa:4332959|Os03g0376800; K13162 poly(rC)-binding protein 2/3/4 (A)	[AR]	--	KH domain;; KH domain;; KH domain;; KH domain;; NusA-like KH domain	KH domain-containing protein At4g18375 GN=At4g18375 OS=Arabidopsis thaliana (Mouse-ear cress) PE=2 SV=1	A	RNA processing and modification	hypothetical protein OsI_11787 [Oryza sativa Indica Group]
c40331.graph_c0	--	--	Molecular Function: protein kinase activity (GO:0004672);; Molecular Function: calcium-transporting ATPase activity (GO:0005388);; Molecular Function: ATP binding (GO:0005524);; Biological Process: protein phosphorylation (GO:0006468);; Cellular Component: plastid (GO:0009536);; Cellular Component: integral component of membrane (GO:0016021);; Molecular Function: metal ion binding (GO:0046872);; …	K01537|1.36098e-33|sita:101766674|putative calcium-transporting ATPase 13, plasma membrane-type-like; K01537 Ca2+-transporting ATPase [EC:3.6.3.8] (A)	[P]	Inorganic ion transport and metabolism	Putative hydrolase of sodium-potassium ATPase alpha subunit	Calcium-transporting ATPase 12, plasma membrane-type GN=ACA12 OS=Arabidopsis thaliana (Mouse-ear cress) PE=2 SV=1	P	Inorganic ion transport and metabolism	Putative calcium-transporting ATPase 13, plasma membrane-type [Triticum urartu]
c118926.graph_c0	--	--	Cellular Component: mitochondrion (GO:0005739);; Cellular Component: integral component of peroxisomal membrane (GO:0005779);; Cellular Component: chloroplast (GO:0009507);; Biological Process: peroxisome fission (GO:0016559);;	--	[U]	Intracellular trafficking, secretion, and vesicular transport	Peroxisomal biogenesis factor 11 (PEX11)	Peroxisomal membrane protein 11-5 OS=Oryza sativa subsp. japonica (Rice) PE=2 SV=1	U	Intracellular trafficking, secretion, and vesicular transport	PREDICTED: peroxisomal membrane protein 11-5-like [Setaria italica]
c117010.graph_c2	--	--	--	--	--	--	NPH3 family	BTB/POZ domain-containing protein At1g30440 GN=At1g30440 OS=Arabidopsis thaliana (Mouse-ear cress) PE=1 SV=2	R	General function prediction only	hypothetical protein OsI_27703 [Oryza sativa Indica Group]
c119554.graph_c5	--	--	--	--	--	--	Leucine Rich repeats (2 copies);; Leucine rich repeat;; Leucine Rich Repeat;; Leucine rich repeat	Probable disease resistance protein At5g66900 GN=At5g66900 OS=Arabidopsis thaliana (Mouse-ear cress) PE=3 SV=1	T	Signal transduction mechanisms	NBS-LRR disease resistance protein family-3 [Oryza brachyantha]
c120216.graph_c0	[H]	Coenzyme transport and metabolism	Molecular Function: hydroxymethylbilane synthase activity (GO:0004418);; Biological Process: pentose-phosphate shunt (GO:0006098);; Biological Process: rRNA processing (GO:0006364);; Biological Process: ubiquinone biosynthetic process (GO:0006744);; Biological Process: protoporphyrinogen IX biosynthetic process (GO:0006782);; Biological Process: aromatic amino acid family biosynthetic process (GO…	K01749|1.25063e-126|obr:102718990|porphobilinogen deaminase, chloroplastic-like; K01749 hydroxymethylbilane synthase [EC:2.5.1.61] (A)	[H]	Coenzyme transport and metabolism	Porphobilinogen deaminase, dipyromethane cofactor binding domain;; Porphobilinogen deaminase, C-terminal domain	Porphobilinogen deaminase, chloroplastic (Precursor) OS=Oryza sativa subsp. japonica (Rice) PE=2 SV=1	H	Coenzyme transport and metabolism	PREDICTED: porphobilinogen deaminase, chloroplastic-like, partial [Oryza brachyantha]
c203017.graph_c0	[C]	Energy production and conversion	Molecular Function: oxidoreductase activity (GO:0016491);;	--	[CR]	--	--	--	C	Energy production and conversion	hypothetical protein SMAC_05119 [Sordaria macrospora k-hell]
c80680.graph_c0	--	--	Cellular Component: plastid (GO:0009536);;	--	[DR]	--	BTB/POZ domain	BTB/POZ and MATH domain-containing protein 2 GN=BPM2 OS=Arabidopsis thaliana (Mouse-ear cress) PE=1 SV=1	D	Cell cycle control, cell division, chromosome partitioning	Speckle-type POZ protein [Aegilops tauschii]
c160012.graph_c0	--	--	--	--	--	--	Gamma-thionin family	--	--	--	--
c156689.graph_c0	[O]	Posttranslational modification, protein turnover, chaperones	Molecular Function: threonine-type endopeptidase activity (GO:0004298);; Cellular Component: nucleus (GO:0005634);; Cellular Component: cytoplasm (GO:0005737);; Cellular Component: proteasome core complex (GO:0005839);; Biological Process: proteolysis involved in cellular protein catabolic process (GO:0051603);;	K02734|1.21011e-20|cmo:103483693|proteasome subunit beta type-2-A; K02734 20S proteasome subunit beta 4 [EC:3.4.25.1] (A)	[O]	Posttranslational modification, protein turnover, chaperones	Proteasome subunit	Proteasome subunit beta type-2-B OS=Arabidopsis thaliana (Mouse-ear cress) PE=1 SV=1	O	Posttranslational modification, protein turnover, chaperones	proteasome subunit beta type-2 [Capronia coronata CBS 617.96]
c81562.graph_c0	--	--	Biological Process: metabolic process (GO:0008152);; Cellular Component: cytoplasmic membrane-bounded vesicle (GO:0016023);; Molecular Function: transferase activity, transferring hexosyl groups (GO:0016758);;	--	[GC]	--	--	7-deoxyloganetic acid glucosyltransferase GN=UGT709C2 OS=Catharanthus roseus (Madagascar periwinkle) PE=1 SV=1	G	Carbohydrate transport and metabolism	predicted protein [Hordeum vulgare subsp. vulgare]
c112992.graph_c0	--	--	Molecular Function: single-stranded DNA binding (GO:0003697);; Cellular Component: mitochondrion (GO:0005739);; Biological Process: DNA replication (GO:0006260);;	--	[L]	Replication, recombination and repair	Single-strand binding protein family	Single-stranded DNA-binding protein, mitochondrial (Precursor) GN=At4g11060 OS=Arabidopsis thaliana (Mouse-ear cress) PE=2 SV=1	L	Replication, recombination and repair	PREDICTED: single-stranded DNA-binding protein, mitochondrial-like isoform X1 [Brachypodium distachyon]
c43898.graph_c1	--	--	--	--	--	--	--	--	S	Function unknown	hypothetical protein TRIVIDRAFT_60814 [Trichoderma virens Gv29-8]
c116246.graph_c2	[O]	Posttranslational modification, protein turnover, chaperones	Molecular Function: peptidase activity (GO:0008233);; Cellular Component: cytoplasmic membrane-bounded vesicle (GO:0016023);;	--	[O]	Posttranslational modification, protein turnover, chaperones	Papain family cysteine protease;; Cathepsin propeptide inhibitor domain (I29);; Peptidase C1-like family	Fruit bromelain (Precursor) OS=Ananas comosus (Pineapple) PE=1 SV=1	O	Posttranslational modification, protein turnover, chaperones	PREDICTED: senescence-specific cysteine protease SAG39-like [Brachypodium distachyon]
c189611.graph_c0	--	--	Cellular Component: mitochondrial intermembrane space (GO:0005758);;	--	--	--	--	--	S	Function unknown	hypothetical protein MGG_15165 [Magnaporthe oryzae 70-15]
c138040.graph_c0	--	--	Molecular Function: oxidoreductase activity (GO:0016491);; Molecular Function: metal ion binding (GO:0046872);;	--	[QI]	--	--	Cytochrome P450 734A6 GN=OSJNBb0008D07.26 OS=Oryza sativa subsp. japonica (Rice) PE=2 SV=1	Q	Secondary metabolites biosynthesis, transport and catabolism	hypothetical protein SORBIDRAFT_09g019950 [Sorghum bicolor]
c93413.graph_c0	--	--	Molecular Function: RNA polymerase II transcription cofactor activity (GO:0001104);; Biological Process: regulation of transcription from RNA polymerase II promoter (GO:0006357);; Biological Process: protein glycosylation (GO:0006486);; Molecular Function: NADH dehydrogenase (ubiquinone) activity (GO:0008137);; Biological Process: positive regulation of cell proliferation (GO:0008284);; Molecular…	K15156|1.16651e-112|bdi:100829137|mediator of RNA polymerase II transcription subunit 14; K15156 mediator of RNA polymerase II transcription subunit 14 (A)	[K]	Transcription	--	Mediator of RNA polymerase II transcription subunit 14 GN=F7O18.23 OS=Arabidopsis thaliana (Mouse-ear cress) PE=1 SV=1	K	Transcription	PREDICTED: mediator of RNA polymerase II transcription subunit 14 isoform X3 [Brachypodium distachyon]
c1065.graph_c0	--	--	--	--	--	--	--	--	R	General function prediction only	hypothetical protein M7I_0422 [Glarea lozoyensis 74030]
c114229.graph_c0	[I]	Lipid transport and metabolism	Molecular Function: catalytic activity (GO:0003824);; Cellular Component: mitochondrion (GO:0005739);; Biological Process: metabolic process (GO:0008152);;	K01094|6.89661e-119|dosa:Os01t0796500-01|Os01g0796500; Similar to predicted protein.; K01094 phosphatidylglycerophosphatase GEP4 [EC:3.1.3.27] (A)	[R]	General function prediction only	Mitochondrial PGP phosphatase;; 3-hydroxyacyl-CoA dehydrogenase, C-terminal domain	--	R	General function prediction only	hypothetical protein OsI_04067 [Oryza sativa Indica Group]
c223115.graph_c0	[I]	Lipid transport and metabolism	Molecular Function: acyl-CoA dehydrogenase activity (GO:0003995);; Molecular Function: flavin adenine dinucleotide binding (GO:0050660);; Biological Process: oxidation-reduction process (GO:0055114);;	--	[I]	Lipid transport and metabolism	Acyl-CoA dehydrogenase, C-terminal domain;; Acyl-CoA dehydrogenase, C-terminal domain	--	I	Lipid transport and metabolism	hypothetical protein DOTSEDRAFT_126861 [Dothistroma septosporum NZE10]
c107448.graph_c1	--	--	Molecular Function: metal ion binding (GO:0046872);;	--	[R]	General function prediction only	C2H2-type zinc finger;; Zinc finger, C2H2 type	Zinc finger protein ZAT12 GN=MMN10.11 OS=Arabidopsis thaliana (Mouse-ear cress) PE=2 SV=1	R	General function prediction only	PREDICTED: zinc finger protein ZAT12-like [Setaria italica]
c119372.graph_c0	[G]	Carbohydrate transport and metabolism	Molecular Function: beta-galactosidase activity (GO:0004565);; Cellular Component: cell wall (GO:0005618);; Biological Process: carbohydrate metabolic process (GO:0005975);; Cellular Component: membrane (GO:0016020);; Cellular Component: cytoplasmic membrane-bounded vesicle (GO:0016023);; Molecular Function: carbohydrate binding (GO:0030246);; Molecular Function: cation binding (GO:0043169);; Cel…	--	[G]	Carbohydrate transport and metabolism	Glycosyl hydrolases family 35;; Galactose binding lectin domain;; Beta-galactosidase;; Beta-galactosidase jelly roll domain;; Glycosyl hydrolases family 2, sugar binding domain	Beta-galactosidase 6 (Precursor) OS=Oryza sativa subsp. japonica (Rice) PE=1 SV=2	G	Carbohydrate transport and metabolism	PREDICTED: beta-galactosidase 6 [Brachypodium distachyon]
c96996.graph_c0	--	--	Biological Process: lipid transport (GO:0006869);; Molecular Function: lipid binding (GO:0008289);; Cellular Component: cytoplasmic membrane-bounded vesicle (GO:0016023);;	--	--	--	Probable lipid transfer;; Protease inhibitor/seed storage/LTP family	Non-specific lipid-transfer protein (Precursor) OS=Helianthus annuus (Common sunflower) PE=3 SV=1	R	General function prediction only	Os01g0822900 [Oryza sativa Japonica Group]
c106245.graph_c0	--	--	Cellular Component: mitochondrial inner membrane (GO:0005743);; Molecular Function: folic acid transporter activity (GO:0008517);; Cellular Component: chloroplast envelope (GO:0009941);; Biological Process: folic acid transport (GO:0015884);; Cellular Component: integral component of membrane (GO:0016021);; Biological Process: transmembrane transport (GO:0055085);;	K15115|8.34712e-140|osa:4334018|Os03g0734700; K15115 solute carrier family 25 (mitochondrial folate transporter), member 32 (A)	[C]	Energy production and conversion	Mitochondrial carrier protein;; Mitochondrial carrier protein	Folate transporter 1, chloroplastic GN=FOLT1 OS=Arabidopsis thaliana (Mouse-ear cress) PE=2 SV=1	C	Energy production and conversion	Os03g0734700 [Oryza sativa Japonica Group]
c102666.graph_c0	--	--	Cellular Component: cytoplasmic membrane-bounded vesicle (GO:0016023);;	--	[R]	General function prediction only	Carbohydrate-binding protein of the ER	Probable leucine-rich repeat receptor-like protein kinase At2g28990 (Precursor) GN=At2g28990 OS=Arabidopsis thaliana (Mouse-ear cress) PE=2 SV=1	R	General function prediction only	Putative protein with similarity to putative protein kinases [Oryza sativa Japonica Group]
c107401.graph_c0	[RTKL]	--	Molecular Function: protein serine/threonine kinase activity (GO:0004674);; Molecular Function: ATP binding (GO:0005524);; Biological Process: protein phosphorylation (GO:0006468);;	--	--	--	Salt stress response/antifungal;; Protein kinase domain;; Protein tyrosine kinase;; Protein tyrosine kinase	Cysteine-rich receptor-like protein kinase 10 (Precursor) GN=F21P8.70 OS=Arabidopsis thaliana (Mouse-ear cress) PE=1 SV=3	T	Signal transduction mechanisms	Cysteine-rich receptor-like protein kinase 8 [Aegilops tauschii]
c120933.graph_c0	--	--	--	--	--	--	--	U11/U12 small nuclear ribonucleoprotein 59 kDa protein GN=SNRNP59 OS=Arabidopsis thaliana (Mouse-ear cress) PE=2 SV=1	S	Function unknown	PREDICTED: U11/U12 small nuclear ribonucleoprotein 59 kDa protein [Brachypodium distachyon]
c51013.graph_c0	[R]	General function prediction only	Molecular Function: metalloendopeptidase activity (GO:0004222);; Cellular Component: mitochondrial outer membrane (GO:0005741);; Cellular Component: mitochondrial respiratory chain complex III (GO:0005750);; Cellular Component: mitochondrial intermembrane space (GO:0005758);; Cellular Component: mitochondrial matrix (GO:0005759);; Cellular Component: vacuolar membrane (GO:0005774);; Biological Pr…	K01412|2.10607e-48|ath:AT3G16480|MPPalpha; mitochondrial processing peptidase alpha subunit; K01412 mitochondrial-processing peptidase subunit alpha [EC:3.4.24.64] (A)	[O]	Posttranslational modification, protein turnover, chaperones	Peptidase M16 inactive domain	Probable mitochondrial-processing peptidase subunit alpha-2 (Precursor) GN=MPPA2 OS=Arabidopsis thaliana (Mouse-ear cress) PE=1 SV=1	O	Posttranslational modification, protein turnover, chaperones	AT3G16480 [Arabidopsis thaliana]
c103711.graph_c0	--	--	Molecular Function: zinc ion binding (GO:0008270);;	--	--	--	--	--	--	--	unknown [Zea mays]
c108208.graph_c0	--	--	Cellular Component: mitochondrion (GO:0005739);; Biological Process: protein folding (GO:0006457);; Molecular Function: heat shock protein binding (GO:0031072);;	--	--	--	DnaJ domain	--	O	Posttranslational modification, protein turnover, chaperones	PREDICTED: uncharacterized protein LOC102712534 [Oryza brachyantha]
c117758.graph_c1	[R]	General function prediction only	Molecular Function: ARF guanyl-nucleotide exchange factor activity (GO:0005086);; Cellular Component: chloroplast (GO:0009507);; Biological Process: regulation of ARF protein signal transduction (GO:0032012);;	K18442|6.55777e-78|bdi:100845351|brefeldin A-inhibited guanine nucleotide-exchange protein 1; K18442 brefeldin A-inhibited guanine nucleotide-exchange protein (A)	[U]	Intracellular trafficking, secretion, and vesicular transport	--	Brefeldin A-inhibited guanine nucleotide-exchange protein 1 GN=BIG1 OS=Arabidopsis thaliana (Mouse-ear cress) PE=2 SV=1	U	Intracellular trafficking, secretion, and vesicular transport	PREDICTED: brefeldin A-inhibited guanine nucleotide-exchange protein 1 [Brachypodium distachyon]
c110603.graph_c0	--	--	--	--	--	--	--	--	S	Function unknown	hypothetical protein F775_17041 [Aegilops tauschii]
c129536.graph_c0	--	--	Molecular Function: hydrolase activity, hydrolyzing O-glycosyl compounds (GO:0004553);; Biological Process: carbohydrate metabolic process (GO:0005975);;	--	--	--	Glycosyl hydrolases family 16	--	R	General function prediction only	Concanavalin A-like lectins/glucanase [Glarea lozoyensis ATCC 20868]
c153819.graph_c0	--	--	Molecular Function: DNA binding (GO:0003677);; Molecular Function: chromatin binding (GO:0003682);; Molecular Function: sequence-specific DNA binding transcription factor activity (GO:0003700);; Cellular Component: nucleus (GO:0005634);; Biological Process: regulation of transcription, DNA-templated (GO:0006355);; Biological Process: response to abscisic acid (GO:0009737);; Biological Process: gl…	K09422|5.1459e-21|brp:103846317|protein ODORANT1; K09422 myb proto-oncogene protein, plant (A)	[K]	Transcription	--	--	K	Transcription	PREDICTED: protein ODORANT1 [Brassica rapa]
c120639.graph_c0	--	--	Cellular Component: mitochondrion (GO:0005739);;	--	--	--	GDP-fucose protein O-fucosyltransferase	Uncharacterized protein At1g04910 GN=At1g04910 OS=Arabidopsis thaliana (Mouse-ear cress) PE=2 SV=1	S	Function unknown	PREDICTED: uncharacterized protein At1g04910-like [Brachypodium distachyon]
c65640.graph_c1	[R]	General function prediction only	Molecular Function: GTPase activity (GO:0003924);; Molecular Function: GTP binding (GO:0005525);; Biological Process: GTP catabolic process (GO:0006184);; Biological Process: intracellular protein transport (GO:0006886);; Biological Process: nucleocytoplasmic transport (GO:0006913);; Biological Process: small GTPase mediated signal transduction (GO:0007264);;	K07936|5.05595e-50|olu:OSTLU_41856|hypothetical protein; K07936 GTP-binding nuclear protein Ran (A)	[U]	Intracellular trafficking, secretion, and vesicular transport	Ras family;; Miro-like protein;; ADP-ribosylation factor family	GTP-binding nuclear protein Ran-2 OS=Oryza sativa subsp. japonica (Rice) PE=2 SV=1	U	Intracellular trafficking, secretion, and vesicular transport	hypothetical protein CTHT_0053970 [Chaetomium thermophilum var. thermophilum DSM 1495]
c182615.graph_c0	[R]	General function prediction only	--	--	[MOT]	--	Sel1 repeat	--	T	Signal transduction mechanisms	hypothetical protein MELLADRAFT_78701 [Melampsora larici-populina 98AG31]
c68088.graph_c0	[A]	RNA processing and modification	Molecular Function: RNA binding (GO:0003723);;	--	[A]	RNA processing and modification	LUC7 N_terminus	--	A	RNA processing and modification	PREDICTED: luc7-like protein 3-like [Oryza brachyantha]
c152486.graph_c0	--	--	--	--	--	--	--	--	S	Function unknown	hypothetical protein FPSE_09304 [Fusarium pseudograminearum CS3096]
c106595.graph_c4	[T]	Signal transduction mechanisms	Biological Process: response to stress (GO:0006950);;	--	--	--	Universal stress protein family	Universal stress protein A-like protein GN=At3g01520 OS=Arabidopsis thaliana (Mouse-ear cress) PE=1 SV=2	S	Function unknown	PREDICTED: uncharacterized protein LOC100829422 [Brachypodium distachyon]
c94045.graph_c0	--	--	Cellular Component: plastid (GO:0009536);; Cellular Component: cytoplasmic membrane-bounded vesicle (GO:0016023);; Molecular Function: transferase activity, transferring phosphorus-containing groups (GO:0016772);;	K15032|2.60443e-106|sita:101781787|uncharacterized LOC101781787; K15032 mTERF domain-containing protein, mitochondrial (A)	[KR]	--	mTERF	--	K	Transcription	PREDICTED: uncharacterized protein LOC101781787 [Setaria italica]
c200612.graph_c0	--	--	--	K03965|5.59652e-12|atr:s00182p00034980|AMTR_s00182p00034980; hypothetical protein; K03965 NADH dehydrogenase (ubiquinone) 1 beta subcomplex subunit 9 (A)	[C]	Energy production and conversion	--	NADH dehydrogenase [ubiquinone] 1 beta subcomplex subunit 9 GN=CIB22 OS=Arabidopsis thaliana (Mouse-ear cress) PE=1 SV=1	C	Energy production and conversion	NADH dehydrogenase (ubiquinone) 1 beta subcomplex 9 [Microbotryum violaceum p1A1 Lamole]
c56097.graph_c0	--	--	--	--	--	--	No apical meristem (NAM) protein	NAC domain-containing protein 55 GN=MJK13.16 OS=Arabidopsis thaliana (Mouse-ear cress) PE=2 SV=1	S	Function unknown	unnamed protein product [Triticum aestivum]
c193995.graph_c0	--	--	--	--	[P]	Inorganic ion transport and metabolism	ZIP Zinc transporter	--	P	Inorganic ion transport and metabolism	--
c105665.graph_c1	[E]	Amino acid transport and metabolism	Molecular Function: transporter activity (GO:0005215);; Biological Process: oligopeptide transport (GO:0006857);; Cellular Component: integral component of membrane (GO:0016021);;	--	[E]	Amino acid transport and metabolism	POT family	Protein NRT1/ PTR FAMILY 8.1 GN=F24B22.100 OS=Arabidopsis thaliana (Mouse-ear cress) PE=1 SV=1	E	Amino acid transport and metabolism	predicted protein [Hordeum vulgare subsp. vulgare]
c121233.graph_c0	[R]	General function prediction only	--	--	[S]	Function unknown	WD domain, G-beta repeat;; WD domain, G-beta repeat	Protein Mut11 GN=Mut11 OS=Chlamydomonas reinhardtii (Chlamydomonas smithii) PE=2 SV=1	R	General function prediction only	PREDICTED: WD repeat-containing protein 44-like [Oryza brachyantha]
c99650.graph_c0	[C]	Energy production and conversion	Cellular Component: vacuole (GO:0005773);; Biological Process: glycerol metabolic process (GO:0006071);; Biological Process: lipid metabolic process (GO:0006629);; Molecular Function: glycerophosphodiester phosphodiesterase activity (GO:0008889);;	K01126|2.3871e-166|bdi:100824856|glycerophosphodiester phosphodiesterase GDPD6-like; K01126 glycerophosphoryl diester phosphodiesterase [EC:3.1.4.46] (A)	[C]	Energy production and conversion	Glycerophosphoryl diester phosphodiesterase family;; Glycerophosphoryl diester phosphodiesterase family	Glycerophosphodiester phosphodiesterase GDPD6 {ECO:0000305} (Precursor) OS=Arabidopsis thaliana (Mouse-ear cress) PE=2 SV=1	C	Energy production and conversion	PREDICTED: glycerophosphodiester phosphodiesterase GDPD6-like [Brachypodium distachyon]
c173523.graph_c0	[J]	Translation, ribosomal structure and biogenesis	Cellular Component: exosome (RNase complex) (GO:0000178);; Molecular Function: RNA binding (GO:0003723);;	K03681|1.9637e-10|ccp:CHC_T00005365001|hypothetical protein; K03681 exosome complex component RRP40 (A)	[J]	Translation, ribosomal structure and biogenesis	--	--	J	Translation, ribosomal structure and biogenesis	hypothetical protein PFICI_03029 [Pestalotiopsis fici W106-1]
c105426.graph_c1	--	--	Cellular Component: plastid (GO:0009536);; Cellular Component: cytoplasmic membrane-bounded vesicle (GO:0016023);;	--	--	--	--	--	S	Function unknown	PREDICTED: vegetative cell wall protein gp1-like [Oryza brachyantha]
c205451.graph_c0	--	--	Molecular Function: hydrolase activity (GO:0016787);;	--	[R]	General function prediction only	--	--	R	General function prediction only	hypothetical protein PTT_14466 [Pyrenophora teres f. teres 0-1]
c114689.graph_c0	[Q]	Secondary metabolites biosynthesis, transport and catabolism	Molecular Function: monooxygenase activity (GO:0004497);; Molecular Function: oxidoreductase activity, acting on paired donors, with incorporation or reduction of molecular oxygen (GO:0016705);; Molecular Function: metal ion binding (GO:0046872);;	--	[Q]	Secondary metabolites biosynthesis, transport and catabolism	Cytochrome P450	Cytochrome P450 78A5 GN=F21F23.15 OS=Arabidopsis thaliana (Mouse-ear cress) PE=2 SV=1	Q	Secondary metabolites biosynthesis, transport and catabolism	PREDICTED: cytochrome P450 78A5-like [Phoenix dactylifera]
c120314.graph_c2	--	--	Cellular Component: cytoplasmic membrane-bounded vesicle (GO:0016023);; Molecular Function: kinase activity (GO:0016301);; Biological Process: phosphorylation (GO:0016310);;	--	[R]	General function prediction only	Leucine Rich Repeat;; Leucine Rich repeats (2 copies);; Leucine Rich repeat	Phytosulfokine receptor 1 (Precursor) GN=F5O4.1 OS=Arabidopsis thaliana (Mouse-ear cress) PE=2 SV=4	R	General function prediction only	Os04g0648200 [Oryza sativa Japonica Group]
c109789.graph_c1	--	--	Cellular Component: mitochondrion (GO:0005739);;	--	--	--	Protein of unknown function, DUF547	--	S	Function unknown	Os02g0153000 [Oryza sativa Japonica Group]
c106445.graph_c3	[L]	Replication, recombination and repair	Molecular Function: nucleic acid binding (GO:0003676);; Biological Process: DNA metabolic process (GO:0006259);; Cellular Component: cytoplasmic membrane-bounded vesicle (GO:0016023);; Molecular Function: transferase activity (GO:0016740);;	--	[R]	General function prediction only	--	RNA-directed DNA polymerase homolog OS=Oenothera berteroana (Bertero&apos;s evening primrose) PE=4 SV=1	R	General function prediction only	retrotransposon protein, putative, unclassified [Oryza sativa Japonica Group]
c98825.graph_c0	--	--	--	K12617|1.5159e-38|bdi:100841327|protein PAT1 homolog 1-like; K12617 DNA topoisomerase 2-associated protein PAT1 (A)	--	--	--	--	S	Function unknown	PREDICTED: protein PAT1 homolog 1-like [Brachypodium distachyon]
c141292.graph_c0	[V]	Defense mechanisms	Cellular Component: plasma membrane (GO:0005886);; Biological Process: drug transmembrane transport (GO:0006855);; Molecular Function: drug transmembrane transporter activity (GO:0015238);; Molecular Function: antiporter activity (GO:0015297);; Biological Process: response to karrikin (GO:0080167);;	K03327|3.99951e-36|sita:101757777|protein TRANSPARENT TESTA 12-like; K03327 multidrug resistance protein, MATE family (A)	[R]	General function prediction only	MatE	Protein TRANSPARENT TESTA 12 GN=F17J16_80 OS=Arabidopsis thaliana (Mouse-ear cress) PE=2 SV=1	S	Function unknown	PREDICTED: protein TRANSPARENT TESTA 12-like [Setaria italica]
c119917.graph_c3	--	--	Cellular Component: cytosol (GO:0005829);; Cellular Component: plasma membrane (GO:0005886);; Cellular Component: plasmodesma (GO:0009506);;	--	[O]	Posttranslational modification, protein turnover, chaperones	CS domain	Uncharacterized protein OsI_027940 OS=Oryza sativa subsp. indica (Rice) PE=1 SV=2	O	Posttranslational modification, protein turnover, chaperones	RecName: Full=Uncharacterized protein OsI_027940 [Oryza sativa Indica Group]
c116120.graph_c1	--	--	Molecular Function: nucleotide binding (GO:0000166);; Cellular Component: heterotrimeric G-protein complex (GO:0005834);;	--	--	--	WD domain, G-beta repeat;; WD domain, G-beta repeat	--	R	General function prediction only	PREDICTED: WD repeat-containing protein 53-like [Setaria italica]
c158221.graph_c0	--	--	Molecular Function: RNA binding (GO:0003723);; Biological Process: RNA processing (GO:0006396);;	--	--	--	--	--	S	Function unknown	hypothetical protein CTHT_0042700 [Chaetomium thermophilum var. thermophilum DSM 1495]
c61032.graph_c0	--	--	--	--	--	--	Eukaryotic aspartyl protease	--	R	General function prediction only	hypothetical protein BAUCODRAFT_134676 [Baudoinia compniacensis UAMH 10762]
c168494.graph_c0	--	--	--	--	--	--	--	--	S	Function unknown	hypothetical protein GLAREA_12638 [Glarea lozoyensis ATCC 20868]
c44033.graph_c0	--	--	--	--	[E]	Amino acid transport and metabolism	Trypsin	--	E	Amino acid transport and metabolism	--
c140503.graph_c0	--	--	Molecular Function: sequence-specific DNA binding transcription factor activity (GO:0003700);; Cellular Component: nucleus (GO:0005634);; Biological Process: regulation of transcription, DNA-templated (GO:0006355);; Molecular Function: sequence-specific DNA binding (GO:0043565);;	--	--	--	--	--	K	Transcription	Homeo [Glarea lozoyensis ATCC 20868]
c116999.graph_c2	--	--	Molecular Function: sequence-specific DNA binding transcription factor activity (GO:0003700);; Cellular Component: nucleus (GO:0005634);; Biological Process: regulation of transcription, DNA-templated (GO:0006355);;	--	--	--	GAGA binding protein-like family;; Bowman-Birk serine protease inhibitor family	Barley B recombinant-like protein B GN=OSJNBa0092N12.5 OS=Oryza sativa subsp. japonica (Rice) PE=2 SV=1	K	Transcription	PREDICTED: barley B recombinant-like protein A [Brachypodium distachyon]
c107354.graph_c0	--	--	Molecular Function: protein serine/threonine kinase activity (GO:0004674);; Molecular Function: ATP binding (GO:0005524);; Biological Process: protein phosphorylation (GO:0006468);;	--	--	--	Carbohydrate-binding protein of the ER	Probable LRR receptor-like serine/threonine-protein kinase At1g67720 (Precursor) GN=At1g67720 OS=Arabidopsis thaliana (Mouse-ear cress) PE=2 SV=1	T	Signal transduction mechanisms	PREDICTED: probable LRR receptor-like serine/threonine-protein kinase At1g67720 isoform X1 [Zea mays]
c109956.graph_c0	--	--	Molecular Function: agmatine N4-coumaroyltransferase activity (GO:0047634);;	--	--	--	Transferase family	Agmatine coumaroyltransferase-2 {ECO:0000303|PubMed:18270436, ECO:0000312|EMBL:BAF97627.1} GN=ACT-2 OS=Hordeum vulgare (Barley) PE=1 SV=1	R	General function prediction only	Agmatine coumaroyltransferase-1 [Triticum urartu]
c107094.graph_c0	--	--	--	--	[R]	General function prediction only	PPR repeat family;; PPR repeat;; PPR repeat;; Pentatricopeptide repeat domain	Pentatricopeptide repeat-containing protein At3g18020 GN=At3g18020 OS=Arabidopsis thaliana (Mouse-ear cress) PE=2 SV=1	R	General function prediction only	hypothetical protein TRIUR3_16010 [Triticum urartu]
c93086.graph_c0	--	--	Molecular Function: nucleic acid binding (GO:0003676);; Cellular Component: mitochondrion (GO:0005739);; Biological Process: DNA metabolic process (GO:0006259);;	--	[R]	General function prediction only	Retrotransposon gag protein	--	R	General function prediction only	PREDICTED: uncharacterized protein LOC101768744 [Setaria italica]
c88836.graph_c0	--	--	--	--	--	--	Insect cuticle protein	--	--	--	predicted protein [Hordeum vulgare subsp. vulgare]
c72217.graph_c0	--	--	Molecular Function: catalytic activity (GO:0003824);; Biological Process: metabolic process (GO:0008152);; Molecular Function: organic cyclic compound binding (GO:0097159);; Molecular Function: heterocyclic compound binding (GO:1901363);;	--	[R]	General function prediction only	--	Sex determination protein tasselseed-2 GN=TS2 OS=Zea mays (Maize) PE=2 SV=1	Q	Secondary metabolites biosynthesis, transport and catabolism	tasselseed2-like short-chain dehydrogenase/reductase, partial [Anomochloa marantoidea]
c117206.graph_c1	--	--	Molecular Function: nucleotide binding (GO:0000166);; Molecular Function: nucleic acid binding (GO:0003676);; Biological Process: protein folding (GO:0006457);; Molecular Function: heat shock protein binding (GO:0031072);; Molecular Function: unfolded protein binding (GO:0051082);;	K09537|1.76551e-80|obr:102702643|dnaJ homolog subfamily C member 17-like; K09537 DnaJ homolog subfamily C member 17 (A)	[O]	Posttranslational modification, protein turnover, chaperones	RNA recognition motif. (a.k.a. RRM, RBD, or RNP domain);; RNA recognition motif (a.k.a. RRM, RBD, or RNP domain);; RNA recognition motif. (a.k.a. RRM, RBD, or RNP domain)	--	O	Posttranslational modification, protein turnover, chaperones	hypothetical protein TRIUR3_16416 [Triticum urartu]
c120857.graph_c1	[R]	General function prediction only	Cellular Component: nucleus (GO:0005634);; Cellular Component: mitochondrial matrix (GO:0005759);; Cellular Component: cytosol (GO:0005829);; Biological Process: regulation of flower development (GO:0009909);; Biological Process: histone modification (GO:0016570);; Biological Process: tRNA methylation (GO:0030488);; Biological Process: floral organ formation (GO:0048449);; Molecular Function: tRN…	K15429|0|sita:101760446|tRNA (guanine(37)-N1)-methyltransferase-like; K15429 tRNA (guanine37-N1)-methyltransferase [EC:2.1.1.228] (A)	[A]	RNA processing and modification	Met-10+ like-protein;; N2,N2-dimethylguanosine tRNA methyltransferase	tRNA (guanine(37)-N1)-methyltransferase {ECO:0000255|HAMAP-Rule:MF_03152} GN=Sb04g025390 OS=Sorghum bicolor (Sorghum) PE=3 SV=1	A	RNA processing and modification	PREDICTED: tRNA (guanine(37)-N1)-methyltransferase-like isoform X1 [Setaria italica]
c106421.graph_c0	[K]	Transcription	Molecular Function: DNA binding (GO:0003677);; Molecular Function: DNA-directed RNA polymerase activity (GO:0003899);; Molecular Function: copper ion binding (GO:0005507);; Biological Process: DNA replication (GO:0006260);; Biological Process: DNA recombination (GO:0006310);; Biological Process: transcription, DNA-templated (GO:0006351);; Biological Process: cell cycle (GO:0007049);; Biological P…	K16251|0|obr:102714612|DNA-directed RNA polymerase V subunit 1-like; K16251 DNA-directed RNA polymerase V subunit 1 [EC:2.7.7.6] (A)	[K]	Transcription	RNA polymerase Rpb1, domain 1;; RNA polymerase Rpb1, domain 2	DNA-directed RNA polymerase V subunit 1 GN=At2g40030 OS=Arabidopsis thaliana (Mouse-ear cress) PE=1 SV=1	K	Transcription	hypothetical protein OsI_05888 [Oryza sativa Indica Group]
c117020.graph_c0	--	--	Cellular Component: intracellular (GO:0005622);; Molecular Function: zinc ion binding (GO:0008270);;	--	[O]	Posttranslational modification, protein turnover, chaperones	--	--	O	Posttranslational modification, protein turnover, chaperones	LIM domain and RING finger protein [Aegilops tauschii]
c110563.graph_c3	--	--	--	--	[R]	General function prediction only	--	--	S	Function unknown	putative Ty-1 copia retrotransposon [Phaseolus vulgaris]
c103537.graph_c1	--	--	Biological Process: DNA-dependent DNA replication (GO:0006261);; Biological Process: DNA methylation (GO:0006306);; Biological Process: cell proliferation (GO:0008283);; Cellular Component: plastid (GO:0009536);; Biological Process: regulation of flower development (GO:0009909);; Biological Process: histone H3-K9 methylation (GO:0051567);;	--	--	--	--	--	S	Function unknown	PREDICTED: uncharacterized protein LOC100824369 [Brachypodium distachyon]
c120548.graph_c1	[C]	Energy production and conversion	Molecular Function: calcium ion binding (GO:0005509);; Cellular Component: plastid (GO:0009536);; Molecular Function: oxidoreductase activity (GO:0016491);; Cellular Component: extrinsic component of mitochondrial inner membrane (GO:0031314);; Molecular Function: flavin adenine dinucleotide binding (GO:0050660);; Biological Process: oxidation-reduction process (GO:0055114);;	K17871|2.77897e-127|osa:4338442|Os05g0331200; K17871 NADH:ubiquinone reductase (non-electrogenic) [EC:1.6.5.9] (A)	[C]	Energy production and conversion	--	External alternative NAD(P)H-ubiquinone oxidoreductase B3, mitochondrial (Precursor) GN=NDB3 OS=Arabidopsis thaliana (Mouse-ear cress) PE=2 SV=1	C	Energy production and conversion	Os05g0331200 [Oryza sativa Japonica Group]
c157559.graph_c0	--	--	--	--	--	--	--	--	R	General function prediction only	--
c112473.graph_c0	--	--	--	--	[S]	Function unknown	Guanylylate cyclase	--	S	Function unknown	PREDICTED: protein GUCD1 [Brachypodium distachyon]
c71448.graph_c0	--	--	Molecular Function: DNA binding (GO:0003677);; Molecular Function: sequence-specific DNA binding transcription factor activity (GO:0003700);; Cellular Component: nucleus (GO:0005634);; Biological Process: regulation of transcription, DNA-templated (GO:0006355);; Biological Process: response to stress (GO:0006950);; Cellular Component: plastid (GO:0009536);;	--	--	--	--	Dehydration-responsive element-binding protein 1F OS=Oryza sativa subsp. japonica (Rice) PE=3 SV=1	K	Transcription	Os01g0968800 [Oryza sativa Japonica Group]
c89682.graph_c0	--	--	--	--	--	--	--	--	--	--	hypothetical protein V493_06427 [Pseudogymnoascus pannorum VKM F-4281 (FW-2241)]
c184401.graph_c0	[R]	General function prediction only	Molecular Function: zinc ion binding (GO:0008270);; Molecular Function: oxidoreductase activity (GO:0016491);; Biological Process: oxidation-reduction process (GO:0055114);;	K13948|4.1078e-16|pxb:103942943|prostaglandin reductase 1-like; K13948 prostaglandin reductase 1 [EC:1.3.1.74 1.3.1.48] (A)	[R]	General function prediction only	Zinc-binding dehydrogenase	NADP-dependent alkenal double bond reductase P1 GN=P1 OS=Arabidopsis thaliana (Mouse-ear cress) PE=1 SV=1	R	General function prediction only	hypothetical protein A1O3_00405 [Capronia epimyces CBS 606.96]
c93426.graph_c0	--	--	--	--	--	--	--	--	S	Function unknown	hypothetical protein SORBIDRAFT_04g022450 [Sorghum bicolor]
c81975.graph_c0	--	--	--	K12844|1.35112e-07|sita:101784211|U4/U6 small nuclear ribonucleoprotein Prp31-like; K12844 U4/U6 small nuclear ribonucleoprotein PRP31 (A)	--	--	--	--	A	RNA processing and modification	PREDICTED: U4/U6 small nuclear ribonucleoprotein Prp31-like isoform X3 [Setaria italica]
c104163.graph_c0	--	--	Biological Process: response to oxidative stress (GO:0006979);; Biological Process: response to salicylic acid (GO:0009751);; Biological Process: defense response to bacterium, incompatible interaction (GO:0009816);;	--	--	--	Hs1pro-1 protein C-terminus;; Hs1pro-1 N-terminus	Nematode resistance protein-like HSPRO1 GN=HSPRO1 OS=Arabidopsis thaliana (Mouse-ear cress) PE=1 SV=1	S	Function unknown	putative nematode-resistance protein [Hordeum vulgare]
c221472.graph_c0	--	--	Biological Process: chromatin remodeling (GO:0006338);; Cellular Component: Ino80 complex (GO:0031011);;	--	--	--	--	--	Z	Cytoskeleton	hypothetical protein SNOG_08038 [Phaeosphaeria nodorum SN15]
c98458.graph_c2	--	--	--	--	--	--	--	--	--	--	Os02g0729300 [Oryza sativa Japonica Group]
c117031.graph_c0	--	--	Molecular Function: DNA binding (GO:0003677);; Molecular Function: chromatin binding (GO:0003682);; Cellular Component: nucleus (GO:0005634);;	--	[O]	Posttranslational modification, protein turnover, chaperones	Myb-like DNA-binding domain;; Myb-like DNA-binding domain	Transcription factor DIVARICATA GN=DIVARICATA OS=Antirrhinum majus (Garden snapdragon) PE=2 SV=1	K	Transcription	PREDICTED: transcription factor DIVARICATA-like isoform X1 [Oryza brachyantha]
c115622.graph_c0	--	--	--	--	--	--	Domain of unknown function (DUF4378)	--	S	Function unknown	hypothetical protein OsJ_34501 [Oryza sativa Japonica Group]
c115289.graph_c0	--	--	Molecular Function: ribose-5-phosphate isomerase activity (GO:0004751);; Cellular Component: mitochondrion (GO:0005739);; Biological Process: pentose-phosphate shunt, non-oxidative branch (GO:0009052);; Cellular Component: plastid (GO:0009536);; Biological Process: mRNA modification (GO:0016556);;	--	--	--	--	--	S	Function unknown	Os03g0781300 [Oryza sativa Japonica Group]
c144886.graph_c0	--	--	Biological Process: metabolic process (GO:0008152);; Molecular Function: kinase activity (GO:0016301);;	--	--	--	pfkB family carbohydrate kinase	--	G	Carbohydrate transport and metabolism	Ribokinase, bacterial [Beauveria bassiana ARSEF 2860]
c109042.graph_c0	--	--	Cellular Component: intracellular (GO:0005622);; Biological Process: signal transduction (GO:0007165);;	--	[T]	Signal transduction mechanisms	RhoGAP domain;; P21-Rho-binding domain	Rho GTPase-activating protein 2 GN=ROPGAP2 OS=Arabidopsis thaliana (Mouse-ear cress) PE=1 SV=1	T	Signal transduction mechanisms	Os12g0533400 [Oryza sativa Japonica Group]
c121157.graph_c2	--	--	Molecular Function: DNA binding (GO:0003677);; Biological Process: DNA recombination (GO:0006310);; Molecular Function: zinc ion binding (GO:0008270);; Biological Process: DNA integration (GO:0015074);;	--	[R]	General function prediction only	gag-polypeptide of LTR copia-type;; Integrase core domain;; GAG-pre-integrase domain;; gag-polypeptide of LTR copia-type;; Domain of unknown function (DUF4219);; Zinc knuckle	Endonuclease OS=Nicotiana tabacum (Common tobacco) PE=2 SV=1	S	Function unknown	hypothetical protein OsI_30754 [Oryza sativa Indica Group]
c67833.graph_c0	--	--	--	--	--	--	Protein kinase domain	--	J	Translation, ribosomal structure and biogenesis	H0409D10.2 [Oryza sativa Indica Group]
c121382.graph_c0	[L]	Replication, recombination and repair	Molecular Function: DNA binding (GO:0003677);; Molecular Function: RNA binding (GO:0003723);; Molecular Function: RNA-directed DNA polymerase activity (GO:0003964);; Molecular Function: aspartic-type endopeptidase activity (GO:0004190);; Cellular Component: mitochondrion (GO:0005739);; Biological Process: RNA-dependent DNA replication (GO:0006278);; Biological Process: DNA recombination (GO:00063…	--	[R]	General function prediction only	Integrase core domain;; Chromo (CHRromatin Organisation MOdifier) domain	--	L	Replication, recombination and repair	Putative retroelement [Oryza sativa Japonica Group]
c99390.graph_c0	--	--	Biological Process: regulation of transcription, DNA-templated (GO:0006355);; Molecular Function: zinc ion binding (GO:0008270);;	--	[KT]	--	Helicase_C-like;; PHD-finger	--	T	Signal transduction mechanisms	Os04g0609700 [Oryza sativa Japonica Group]
c117835.graph_c0	--	--	Cellular Component: mitochondrion (GO:0005739);;	--	[R]	General function prediction only	PPR repeat family;; PPR repeat;; PPR repeat;; Pentatricopeptide repeat domain;; Tetratricopeptide repeat;; Tetratricopeptide repeat;; Anaphase-promoting complex, cyclosome, subunit 3;; Tetratricopeptide repeat	Pentatricopeptide repeat-containing protein At1g10270 GN=GRP23 OS=Arabidopsis thaliana (Mouse-ear cress) PE=1 SV=1	R	General function prediction only	Os05g0365500 [Oryza sativa Japonica Group]
c107576.graph_c0	[J]	Translation, ribosomal structure and biogenesis	Molecular Function: RNA binding (GO:0003723);; Molecular Function: structural constituent of ribosome (GO:0003735);; Cellular Component: cell wall (GO:0005618);; Cellular Component: nucleolus (GO:0005730);; Biological Process: translation (GO:0006412);; Cellular Component: membrane (GO:0016020);; Cellular Component: cytosolic small ribosomal subunit (GO:0022627);;	K02969|4.57639e-17|osa:4332257|Os03g0249400; K02969 small subunit ribosomal protein S20e (A)	[J]	Translation, ribosomal structure and biogenesis	--	40S ribosomal protein S20 (Fragment) GN=RPS20 OS=Zea mays (Maize) PE=2 SV=1	J	Translation, ribosomal structure and biogenesis	hypothetical protein OsI_32860 [Oryza sativa Indica Group]
c127643.graph_c0	--	--	Cellular Component: plastid (GO:0009536);; Molecular Function: transferase activity, transferring phosphorus-containing groups (GO:0016772);; Biological Process: primary metabolic process (GO:0044238);; Biological Process: cellular macromolecule metabolic process (GO:0044260);; Molecular Function: organic cyclic compound binding (GO:0097159);; Molecular Function: heterocyclic compound binding (GO…	--	--	--	--	--	R	General function prediction only	putative retrotransposon protein [Phyllostachys edulis]
c193083.graph_c0	--	--	--	--	[A]	RNA processing and modification	--	--	A	RNA processing and modification	--
c64045.graph_c0	--	--	--	--	--	--	--	--	R	General function prediction only	Serine/threonine-protein kinase SMG1 [Aegilops tauschii]
c107053.graph_c0	[F]	Nucleotide transport and metabolism	Molecular Function: aspartate carbamoyltransferase activity (GO:0004070);; Cellular Component: cytosol (GO:0005829);; Biological Process: purine nucleotide biosynthetic process (GO:0006164);; Biological Process: 'de novo' pyrimidine nucleobase biosynthetic process (GO:0006207);; Biological Process: cellular amino acid metabolic process (GO:0006520);; Cellular Component: chloroplast stroma (GO:000…	K00609|0|bdi:100827799|aspartate carbamoyltransferase, chloroplastic; K00609 aspartate carbamoyltransferase catalytic subunit [EC:2.1.3.2] (A)	[R]	General function prediction only	Aspartate/ornithine carbamoyltransferase, carbamoyl-P binding domain;; Aspartate/ornithine carbamoyltransferase, Asp/Orn binding domain	Aspartate carbamoyltransferase, chloroplastic (Precursor) OS=Oryza sativa subsp. japonica (Rice) PE=2 SV=1	F	Nucleotide transport and metabolism	PREDICTED: aspartate carbamoyltransferase, chloroplastic [Brachypodium distachyon]
c52973.graph_c0	--	--	Molecular Function: nucleotide binding (GO:0000166);; Molecular Function: protein kinase activity (GO:0004672);; Cellular Component: cytoplasmic membrane-bounded vesicle (GO:0016023);; Biological Process: phosphorylation (GO:0016310);;	--	--	--	Legume lectin domain	Anti-H(O) lectin 1 OS=Cytisophyllum sessilifolius (Sessile-leaved cytisus) PE=1 SV=2	--	--	Os08g0124100 [Oryza sativa Japonica Group]
c217706.graph_c0	[KE]	--	Biological Process: metabolic process (GO:0008152);; Molecular Function: transferase activity (GO:0016740);;	--	[E]	Amino acid transport and metabolism	--	--	E	Amino acid transport and metabolism	hypothetical protein HMPREF1541_08539 [Cyphellophora europaea CBS 101466]
c112154.graph_c0	--	--	Molecular Function: sequence-specific DNA binding transcription factor activity (GO:0003700);; Molecular Function: calmodulin binding (GO:0005516);; Cellular Component: mitochondrion (GO:0005739);; Biological Process: regulation of transcription, DNA-templated (GO:0006355);; Biological Process: auxin-activated signaling pathway (GO:0009734);;	K14488|1.12963e-23|sita:101784781|auxin-induced protein 10A5-like; K14488 SAUR family protein (A)	--	--	Auxin responsive protein	Auxin-induced protein X10A OS=Glycine max (Soybean) PE=2 SV=1	S	Function unknown	hypothetical protein OsI_05819 [Oryza sativa Indica Group]
c108988.graph_c0	--	--	--	K11801|2.49401e-34|bdi:100844162|LEC14B homolog; K11801 WD repeat-containing protein 23 (A)	[R]	General function prediction only	--	LEC14B protein OS=Lithospermum erythrorhizon (Purple gromwell) PE=2 SV=1	R	General function prediction only	hypothetical protein F775_06217 [Aegilops tauschii]
c70483.graph_c1	[H]	Coenzyme transport and metabolism	Molecular Function: porphobilinogen synthase activity (GO:0004655);; Biological Process: porphyrin-containing compound biosynthetic process (GO:0006779);; Biological Process: mycelium development (GO:0043581);; Molecular Function: metal ion binding (GO:0046872);;	K01698|5.42252e-15|ppp:PHYPADRAFT_221821|hypothetical protein; K01698 porphobilinogen synthase [EC:4.2.1.24] (A)	[H]	Coenzyme transport and metabolism	Delta-aminolevulinic acid dehydratase	Delta-aminolevulinic acid dehydratase, chloroplastic (Precursor) GN=HEMB OS=Physcomitrella patens subsp. patens (Moss) PE=2 SV=2	H	Coenzyme transport and metabolism	delta-aminolevulinic acid dehydratase [Verticillium dahliae VdLs.17]
c117341.graph_c1	--	--	Cellular Component: mitochondrion (GO:0005739);; Biological Process: proteolysis (GO:0006508);; Molecular Function: peptidase activity (GO:0008233);;	--	[TO]	--	OTU-like cysteine protease	OTU domain-containing protein At3g57810 GN=At3g57810 OS=Arabidopsis thaliana (Mouse-ear cress) PE=2 SV=1	T	Signal transduction mechanisms	hypothetical protein SORBIDRAFT_07g027850 [Sorghum bicolor]
c114337.graph_c0	[O]	Posttranslational modification, protein turnover, chaperones	Biological Process: peptidyl-lysine modification to peptidyl-hypusine (GO:0008612);; Biological Process: embryo sac development (GO:0009553);; Molecular Function: deoxyhypusine synthase activity (GO:0034038);; Biological Process: deoxyhypusine biosynthetic process from spermidine (GO:0050983);;	K00809|1.37616e-44|osa:4334056|Os03g0740600; K00809 deoxyhypusine synthase [EC:2.5.1.46] (A)	[O]	Posttranslational modification, protein turnover, chaperones	Deoxyhypusine synthase	Deoxyhypusine synthase GN=DHS OS=Musa acuminata (Banana) PE=2 SV=1	O	Posttranslational modification, protein turnover, chaperones	hypothetical protein OsJ_12508 [Oryza sativa Japonica Group]
c99351.graph_c0	--	--	Molecular Function: nucleic acid binding (GO:0003676);; Molecular Function: catalytic activity (GO:0003824);; Biological Process: DNA metabolic process (GO:0006259);;	--	--	--	Retroviral aspartyl protease;; Retrotransposon gag protein;; Aspartyl protease	Uncharacterized mitochondrial protein AtMg00850 GN=AtMg00850 OS=Arabidopsis thaliana (Mouse-ear cress) PE=4 SV=1	R	General function prediction only	Putative pentatricopeptide repeat-containing protein [Aegilops tauschii]
c119663.graph_c1	[I]	Lipid transport and metabolism	Biological Process: long-chain fatty acid metabolic process (GO:0001676);; Molecular Function: acyl-CoA dehydrogenase activity (GO:0003995);; Molecular Function: acyl-CoA oxidase activity (GO:0003997);; Cellular Component: peroxisome (GO:0005777);; Biological Process: fatty acid beta-oxidation (GO:0006635);; Biological Process: response to cytokinin (GO:0009735);; Biological Process: proteasome-m…	K00232|0|sita:101769443|acyl-coenzyme A oxidase 2, peroxisomal-like; K00232 acyl-CoA oxidase [EC:1.3.3.6] (A)	[IQ]	--	Acyl-CoA dehydrogenase, C-terminal domain	Acyl-coenzyme A oxidase 2, peroxisomal (Precursor) GN=ACX2 OS=Arabidopsis thaliana (Mouse-ear cress) PE=1 SV=2	I	Lipid transport and metabolism	PREDICTED: acyl-coenzyme A oxidase 2, peroxisomal-like [Setaria italica]
c58047.graph_c0	--	--	Cellular Component: cytoplasmic membrane-bounded vesicle (GO:0016023);;	--	[R]	General function prediction only	Leucine Rich Repeat;; Leucine rich repeat;; Leucine Rich repeats (2 copies);; Leucine Rich repeat;; Leucine rich repeat	LRR receptor-like serine/threonine-protein kinase FLS2 (Precursor) GN=FLS2 OS=Arabidopsis thaliana (Mouse-ear cress) PE=1 SV=1	R	General function prediction only	PREDICTED: probable LRR receptor-like serine/threonine-protein kinase At4g36180-like [Setaria italica]
c142518.graph_c0	[R]	General function prediction only	Molecular Function: GTPase activity (GO:0003924);; Molecular Function: GTP binding (GO:0005525);; Cellular Component: mitochondrial outer membrane (GO:0005741);; Biological Process: GTP catabolic process (GO:0006184);; Biological Process: mitochondrial fusion (GO:0008053);;	--	[O]	Posttranslational modification, protein turnover, chaperones	--	--	O	Posttranslational modification, protein turnover, chaperones	hypothetical protein M408DRAFT_73824 [Serendipita vermifera MAFF 305830]
c135406.graph_c0	[R]	General function prediction only	Molecular Function: GTPase activity (GO:0003924);; Molecular Function: GTP binding (GO:0005525);; Biological Process: GTP catabolic process (GO:0006184);; Biological Process: intracellular protein transport (GO:0006886);; Biological Process: nucleocytoplasmic transport (GO:0006913);; Biological Process: small GTPase mediated signal transduction (GO:0007264);;	K07936|4.84037e-39|gsl:Gasu_30740|GTP-binding nuclear protein Ran; K07936 GTP-binding nuclear protein Ran (A)	[U]	Intracellular trafficking, secretion, and vesicular transport	Ras family	GTP-binding nuclear protein Ran1A (Fragment) GN=RAN1A OS=Lotus japonicus (Lotus corniculatus var. japonicus) PE=2 SV=1	U	Intracellular trafficking, secretion, and vesicular transport	putative GTP-binding nuclear protein GSP1/Ran [Glarea lozoyensis 74030]
c146474.graph_c0	--	--	--	--	--	--	Guanine nucleotide exchange factor synembryn	--	S	Function unknown	hypothetical protein MAA_00549 [Metarhizium robertsii ARSEF 23]
c201580.graph_c0	--	--	Molecular Function: DNA binding (GO:0003677);; Molecular Function: sequence-specific DNA binding transcription factor activity (GO:0003700);; Cellular Component: nucleus (GO:0005634);; Biological Process: regulation of transcription, DNA-templated (GO:0006355);; Biological Process: stomatal complex morphogenesis (GO:0010103);; Biological Process: guard mother cell differentiation (GO:0010444);; B…	--	--	--	--	Transcription factor SCREAM2 GN=F13K23.12 OS=Arabidopsis thaliana (Mouse-ear cress) PE=1 SV=1	K	Transcription	BnaC03g57010D [Brassica napus]
c111707.graph_c0	[Q]	Secondary metabolites biosynthesis, transport and catabolism	Molecular Function: iron ion binding (GO:0005506);; Cellular Component: endoplasmic reticulum (GO:0005783);; Molecular Function: electron carrier activity (GO:0009055);; Cellular Component: cytoplasmic membrane-bounded vesicle (GO:0016023);; Molecular Function: oxidoreductase activity, acting on paired donors, with incorporation or reduction of molecular oxygen, NAD(P)H as one donor, and incorpor…	--	[Q]	Secondary metabolites biosynthesis, transport and catabolism	Cytochrome P450;; Cytochrome P450	Tyrosine N-monooxygenase GN=CYP79A1 OS=Sorghum bicolor (Sorghum) PE=1 SV=3	Q	Secondary metabolites biosynthesis, transport and catabolism	Os04g0171800 [Oryza sativa Japonica Group]
c89522.graph_c1	--	--	Biological Process: metabolic process (GO:0008152);; Molecular Function: transferase activity, transferring hexosyl groups (GO:0016758);;	--	[GC]	--	--	UDP-glycosyltransferase 85A5 GN=T16E15.2 OS=Arabidopsis thaliana (Mouse-ear cress) PE=2 SV=1	G	Carbohydrate transport and metabolism	PREDICTED: 7-deoxyloganetic acid glucosyltransferase-like [Brachypodium distachyon]
c88109.graph_c0	--	--	Biological Process: lipid metabolic process (GO:0006629);; Cellular Component: cytoplasmic membrane-bounded vesicle (GO:0016023);; Molecular Function: hydrolase activity, acting on ester bonds (GO:0016788);;	--	--	--	--	GDSL esterase/lipase At1g31550 (Precursor) GN=At1g31550 OS=Arabidopsis thaliana (Mouse-ear cress) PE=2 SV=1	R	General function prediction only	PREDICTED: GDSL esterase/lipase At5g45910-like [Oryza brachyantha]
c96112.graph_c0	--	--	Cellular Component: plant-type cell wall (GO:0009505);; Cellular Component: chloroplast stroma (GO:0009570);;	--	--	--	--	--	S	Function unknown	hypothetical protein LOC100836190, partial [Fargesia nitida]
c121325.graph_c1	--	--	Molecular Function: DNA binding (GO:0003677);; Molecular Function: metal ion binding (GO:0046872);;	--	[R]	General function prediction only	Zinc finger C-x8-C-x5-C-x3-H type (and similar)	Zinc finger CCCH domain-containing protein 63 OS=Oryza sativa subsp. japonica (Rice) PE=2 SV=2	R	General function prediction only	hypothetical protein OsJ_33853 [Oryza sativa Japonica Group]
c62506.graph_c0	[R]	General function prediction only	Molecular Function: zinc ion binding (GO:0008270);; Molecular Function: oxidoreductase activity (GO:0016491);; Biological Process: oxidation-reduction process (GO:0055114);;	K00083|5.20785e-55|mtr:MTR_5g031250|Mannitol dehydrogenase; K00083 cinnamyl-alcohol dehydrogenase [EC:1.1.1.195] (A)	[Q]	Secondary metabolites biosynthesis, transport and catabolism	Alcohol dehydrogenase GroES-like domain;; Zinc-binding dehydrogenase	Probable mannitol dehydrogenase GN=CAD OS=Fragaria ananassa (Strawberry) PE=2 SV=1	Q	Secondary metabolites biosynthesis, transport and catabolism	hypothetical protein CHGG_10692 [Chaetomium globosum CBS 148.51]
c160008.graph_c0	[CO]	--	--	--	--	--	--	--	V	Defense mechanisms	--
c207528.graph_c0	--	--	--	--	[O]	Posttranslational modification, protein turnover, chaperones	--	--	O	Posttranslational modification, protein turnover, chaperones	--
c196479.graph_c0	--	--	Molecular Function: FMN binding (GO:0010181);; Cellular Component: membrane (GO:0016020);; Molecular Function: oxidoreductase activity (GO:0016491);; Molecular Function: iron-sulfur cluster binding (GO:0051536);; Biological Process: oxidation-reduction process (GO:0055114);;	--	--	--	--	--	S	Function unknown	hypothetical protein [Tuber melanosporum Mel28]
c93676.graph_c0	--	--	Molecular Function: binding (GO:0005488);; Molecular Function: transferase activity, transferring phosphorus-containing groups (GO:0016772);;	--	--	--	Calcium-binding EGF domain;; EGF-like domain	--	T	Signal transduction mechanisms	Wall-associated receptor kinase 1 [Aegilops tauschii]
c107472.graph_c0	--	--	Cellular Component: nucleus (GO:0005634);; Molecular Function: organic cyclic compound binding (GO:0097159);; Molecular Function: heterocyclic compound binding (GO:1901363);;	--	--	--	--	--	R	General function prediction only	PREDICTED: uncharacterized protein LOC100835063 [Brachypodium distachyon]
c104970.graph_c0	--	--	--	K13457|0|sita:101769158|disease resistance protein RPM1-like; K13457 disease resistance protein RPM1 (A)	[T]	Signal transduction mechanisms	NB-ARC domain;; Leucine Rich repeats (2 copies);; AAA ATPase domain;; Leucine rich repeat	Disease resistance protein RPM1 GN=F17A9.20 OS=Arabidopsis thaliana (Mouse-ear cress) PE=1 SV=1	T	Signal transduction mechanisms	PREDICTED: uncharacterized protein LOC100381812 isoform X1 [Zea mays]
c121579.graph_c0	--	--	Cellular Component: plasma membrane (GO:0005886);; Biological Process: proteolysis (GO:0006508);; Molecular Function: serine-type peptidase activity (GO:0008236);;	--	[G]	Carbohydrate transport and metabolism	--	Phosphoglycerate mutase-like protein 1 {ECO:0000305} OS=Arabidopsis thaliana (Mouse-ear cress) PE=2 SV=1	G	Carbohydrate transport and metabolism	PREDICTED: uncharacterized protein LOC101766424 [Setaria italica]
c84592.graph_c1	--	--	Molecular Function: RNA binding (GO:0003723);; Molecular Function: RNA-directed DNA polymerase activity (GO:0003964);; Biological Process: RNA-dependent DNA replication (GO:0006278);; Cellular Component: plastid (GO:0009536);;	--	[R]	General function prediction only	Reverse transcriptase (RNA-dependent DNA polymerase)	--	R	General function prediction only	hypothetical protein OsJ_07686 [Oryza sativa Japonica Group]
c154308.graph_c0	[GEPR]	--	Biological Process: carbohydrate transport (GO:0008643);; Cellular Component: integral component of membrane (GO:0016021);; Molecular Function: substrate-specific transmembrane transporter activity (GO:0022891);; Molecular Function: 2-alkenal reductase [NAD(P)] activity (GO:0032440);; Biological Process: transmembrane transport (GO:0055085);; Biological Process: oxidation-reduction process (GO:00…	--	[R]	General function prediction only	Sugar (and other) transporter	Sugar transport protein 11 GN=STP11 OS=Arabidopsis thaliana (Mouse-ear cress) PE=1 SV=1	R	General function prediction only	Sugar transport protein 10 [Morus notabilis]
c104073.graph_c0	--	--	--	--	--	--	--	GDSL esterase/lipase At4g10955 GN=At4g10955 OS=Arabidopsis thaliana (Mouse-ear cress) PE=2 SV=1	S	Function unknown	PREDICTED: GDSL esterase/lipase At4g10955-like [Brachypodium distachyon]
c117865.graph_c0	[R]	General function prediction only	Cellular Component: plasmodesma (GO:0009506);;	--	[U]	Intracellular trafficking, secretion, and vesicular transport	ADP-ribosylation factor family;; Ras family;; Miro-like protein;; Signal recognition particle receptor beta subunit;; Gtr1/RagA G protein conserved region;; ADP-ribosylation factor family	ADP-ribosylation factor 1 GN=ARF1 OS=Salix bakko (Japanese willow) PE=2 SV=3	S	Function unknown	PREDICTED: uncharacterized protein LOC102704308 [Oryza brachyantha]
c114890.graph_c0	[E]	Amino acid transport and metabolism	Molecular Function: cysteine synthase activity (GO:0004124);; Biological Process: cysteine biosynthetic process from serine (GO:0006535);;	K01738|3.34358e-160|osa:4341321|Os06g0564500; K01738 cysteine synthase A [EC:2.5.1.47] (A)	[E]	Amino acid transport and metabolism	Pyridoxal-phosphate dependent enzyme;; Pyridoxal-phosphate dependent enzyme	Cysteine synthase, chloroplastic/chromoplastic (Precursor) GN=CYSK OS=Spinacia oleracea (Spinach) PE=1 SV=2	E	Amino acid transport and metabolism	Os06g0564500 [Oryza sativa Japonica Group]
c106152.graph_c0	[O]	Posttranslational modification, protein turnover, chaperones	Cellular Component: membrane (GO:0016020);; Cellular Component: cytoplasmic membrane-bounded vesicle (GO:0016023);;	--	--	--	Ring finger domain;; RING-H2 zinc finger;; Zinc finger, C3HC4 type (RING finger);; Zinc finger, C3HC4 type (RING finger);; DnaJ domain	E3 ubiquitin-protein ligase ATL9 (Precursor) GN=ATL9 OS=Arabidopsis thaliana (Mouse-ear cress) PE=1 SV=1	O	Posttranslational modification, protein turnover, chaperones	PREDICTED: E3 ubiquitin-protein ligase Os03g0188200-like [Setaria italica]
c106910.graph_c0	--	--	Cellular Component: anchored component of plasma membrane (GO:0046658);; Biological Process: cellular response to stimulus (GO:0051716);;	--	--	--	DREPP plasma membrane polypeptide	Salt stress root protein RS1 OS=Oryza sativa subsp. japonica (Rice) PE=2 SV=1	S	Function unknown	PREDICTED: salt stress root protein RS1-like [Brachypodium distachyon]
c121170.graph_c2	[E]	Amino acid transport and metabolism	Molecular Function: DNA binding (GO:0003677);; Molecular Function: asparagine synthase (glutamine-hydrolyzing) activity (GO:0004066);; Molecular Function: ATP binding (GO:0005524);; Biological Process: regulation of transcription, DNA-templated (GO:0006355);; Biological Process: glutamine metabolic process (GO:0006541);; Biological Process: cellular amino acid catabolic process (GO:0009063);; Bio…	K01953|0|obr:102715470|asparagine synthetase [glutamine-hydrolyzing] 1-like; K01953 asparagine synthase (glutamine-hydrolysing) [EC:6.3.5.4] (A)	[E]	Amino acid transport and metabolism	Asparagine synthase;; GDSL/SGNH-like Acyl-Esterase family found in Pmr5 and Cas1p	Asparagine synthetase [glutamine-hydrolyzing] 1 OS=Oryza sativa subsp. japonica (Rice) PE=2 SV=1	E	Amino acid transport and metabolism	PREDICTED: asparagine synthetase [glutamine-hydrolyzing] 1-like [Oryza brachyantha]
c113843.graph_c1	[G]	Carbohydrate transport and metabolism	Molecular Function: ribokinase activity (GO:0004747);; Biological Process: D-ribose metabolic process (GO:0006014);; Cellular Component: chloroplast stroma (GO:0009570);; Biological Process: phosphorylation (GO:0016310);;	K00852|2.76115e-161|bdi:100823162|putative ribokinase; K00852 ribokinase [EC:2.7.1.15] (A)	[G]	Carbohydrate transport and metabolism	pfkB family carbohydrate kinase;; Phosphomethylpyrimidine kinase;; pfkB family carbohydrate kinase	Probable fructokinase-5 OS=Arabidopsis thaliana (Mouse-ear cress) PE=2 SV=1	G	Carbohydrate transport and metabolism	predicted protein [Hordeum vulgare subsp. vulgare]
c188287.graph_c0	[C]	Energy production and conversion	Molecular Function: FMN binding (GO:0010181);; Molecular Function: oxidoreductase activity (GO:0016491);; Biological Process: oxidation-reduction process (GO:0055114);;	--	[CR]	--	NADH:flavin oxidoreductase / NADH oxidase family	Putative 12-oxophytodienoate reductase 4 OS=Oryza sativa subsp. japonica (Rice) PE=2 SV=1	C	Energy production and conversion	hypothetical protein DOTSEDRAFT_40817 [Dothistroma septosporum NZE10]
c161017.graph_c0	--	--	--	--	--	--	--	--	--	--	PREDICTED: uncharacterized protein LOC101296972 [Fragaria vesca subsp. vesca]
c108542.graph_c0	--	--	Biological Process: RNA methylation (GO:0001510);; Cellular Component: mitochondrial inner membrane (GO:0005743);; Biological Process: embryo development ending in seed dormancy (GO:0009793);; Biological Process: photorespiration (GO:0009853);; Molecular Function: P-P-bond-hydrolysis-driven protein transmembrane transporter activity (GO:0015450);; Cellular Component: mitochondrial intermembrane s…	K17777|2.72967e-33|sbi:SORBI_08g018820|SORBIDRAFT_08g018820, Sb08g018820; hypothetical protein; K17777 mitochondrial import inner membrane translocase subunit TIM9 (A)	[U]	Intracellular trafficking, secretion, and vesicular transport	Tim10/DDP family zinc finger	Mitochondrial import inner membrane translocase subunit Tim9 GN=TIM9 OS=Oryza sativa subsp. japonica (Rice) PE=3 SV=2	U	Intracellular trafficking, secretion, and vesicular transport	hypothetical protein SORBIDRAFT_08g018820 [Sorghum bicolor]
c124009.graph_c0	--	--	--	--	--	--	--	Auxin-repressed 12.5 kDa protein OS=Fragaria ananassa (Strawberry) PE=2 SV=1	S	Function unknown	BnaCnng05190D [Brassica napus]
c40548.graph_c0	--	--	Molecular Function: DNA binding (GO:0003677);; Molecular Function: translation initiation factor activity (GO:0003743);; Cellular Component: nucleus (GO:0005634);; Biological Process: translational initiation (GO:0006413);; Biological Process: regulation of translation (GO:0006417);; Biological Process: cell cycle (GO:0007049);; Biological Process: response to virus (GO:0009615);; Biological Proc…	K03260|1.50044e-36|sita:101780178|eukaryotic translation initiation factor isoform 4G-2-like; K03260 translation initiation factor 4G (A)	[J]	Translation, ribosomal structure and biogenesis	MIF4G domain	Eukaryotic translation initiation factor isoform 4G-1 GN=OSJNBa0029H02.9 OS=Oryza sativa subsp. japonica (Rice) PE=2 SV=2	J	Translation, ribosomal structure and biogenesis	PREDICTED: eukaryotic translation initiation factor isoform 4G-2-like [Setaria italica]
c89996.graph_c0	[R]	General function prediction only	Molecular Function: DNA binding (GO:0003677);; Molecular Function: metal ion binding (GO:0046872);;	K18753|2.98168e-32|dosa:Os03t0301500-00|Os03g0301500; Zinc finger, CCCH-type domain containing protein.; K18753 butyrate response factor 1 (A)	[R]	General function prediction only	Zinc finger C-x8-C-x5-C-x3-H type (and similar)	Putative zinc finger CCCH domain-containing protein 21 OS=Oryza sativa subsp. japonica (Rice) PE=3 SV=1	R	General function prediction only	hypothetical protein OsJ_10525 [Oryza sativa Japonica Group]
c153961.graph_c0	--	--	Molecular Function: cysteine-type endopeptidase activity (GO:0004197);; Cellular Component: extracellular region (GO:0005576);; Cellular Component: cytosol (GO:0005829);; Cellular Component: plasma membrane (GO:0005886);; Biological Process: proteolysis (GO:0006508);; Biological Process: calcium ion transport (GO:0006816);; Biological Process: Golgi organization (GO:0007030);; Biological Process:…	--	[DO]	--	Caspase domain	Metacaspase-4 subunit p10 GN=YUP8H12R.4 OS=Arabidopsis thaliana (Mouse-ear cress) PE=1 SV=1	O	Posttranslational modification, protein turnover, chaperones	metacaspase 4 [Arabidopsis thaliana]
c116699.graph_c0	--	--	Molecular Function: DNA binding (GO:0003677);; Cellular Component: nucleus (GO:0005634);; Biological Process: transcription, DNA-templated (GO:0006351);;	--	--	--	TFIIS helical bundle-like domain	Probable mediator of RNA polymerase II transcription subunit 26b GN=K2A11.1 OS=Arabidopsis thaliana (Mouse-ear cress) PE=2 SV=1	S	Function unknown	Transcription elongation factor (TEF) [Dendrocalamus latiflorus]
c110987.graph_c0	[G]	Carbohydrate transport and metabolism	Biological Process: carbohydrate metabolic process (GO:0005975);; Molecular Function: beta-glucosidase activity (GO:0008422);;	--	--	--	Glycosyl hydrolase family 3 N terminal domain;; Glycosyl hydrolase family 3 C-terminal domain;; Fibronectin type III-like domain	Probable beta-D-xylosidase 7 (Precursor) GN=BXL7 OS=Arabidopsis thaliana (Mouse-ear cress) PE=2 SV=2	R	General function prediction only	PREDICTED: probable beta-D-xylosidase 7-like [Oryza brachyantha]
c117539.graph_c0	--	--	--	--	--	--	--	--	--	--	predicted protein [Hordeum vulgare subsp. vulgare]
c109578.graph_c1	--	--	Molecular Function: serine-type carboxypeptidase activity (GO:0004185);; Cellular Component: mitochondrion (GO:0005739);; Biological Process: proteolysis (GO:0006508);; Cellular Component: cytoplasmic membrane-bounded vesicle (GO:0016023);;	K16297|0|sbi:SORBI_02g041610|SORBIDRAFT_02g041610, Sb02g041610; hypothetical protein; K16297 serine carboxypeptidase-like clade II [EC:3.4.16.-] (A)	[OE]	--	Serine carboxypeptidase	Serine carboxypeptidase II-3 chain B (Precursor) GN=CXP;2-3 OS=Hordeum vulgare (Barley) PE=2 SV=1	O	Posttranslational modification, protein turnover, chaperones	hypothetical protein SORBIDRAFT_02g041610 [Sorghum bicolor]
c187186.graph_c0	[C]	Energy production and conversion	--	--	[F]	Nucleotide transport and metabolism	2Fe-2S iron-sulfur cluster binding domain	--	C	Energy production and conversion	hypothetical protein SMAC_10761 [Sordaria macrospora k-hell]
c112446.graph_c0	--	--	--	--	--	--	--	--	R	General function prediction only	Os06g0468300 [Oryza sativa Japonica Group]
c64447.graph_c0	[C]	Energy production and conversion	Cellular Component: peroxisome (GO:0005777);; Molecular Function: glycolate oxidase activity (GO:0008891);; Biological Process: oxidative photosynthetic carbon pathway (GO:0009854);; Biological Process: regulation of photosynthesis (GO:0010109);; Molecular Function: FMN binding (GO:0010181);; Biological Process: modulation by virus of host morphology or physiology (GO:0019048);; Molecular Functio…	K11517|5.38625e-28|zma:100193070|hypothetical protein; K11517 (S)-2-hydroxy-acid oxidase [EC:1.1.3.15] (A)	[C]	Energy production and conversion	FMN-dependent dehydrogenase	Peroxisomal (S)-2-hydroxy-acid oxidase GLO4 OS=Oryza sativa subsp. japonica (Rice) PE=2 SV=2	C	Energy production and conversion	unknown [Zea mays]
c121970.graph_c0	[P]	Inorganic ion transport and metabolism	Biological Process: response to stress (GO:0006950);; Biological Process: metabolic process (GO:0008152);; Biological Process: post-embryonic development (GO:0009791);; Biological Process: response to inorganic substance (GO:0010035);; Molecular Function: oxidoreductase activity (GO:0016491);; Cellular Component: chloroplast part (GO:0044434);; Biological Process: single-organism cellular process…	K00522|1.14571e-49|gmx:547824|FERRITIN, SFerH-1, SOF-35, SOF-5L; ferritin light chain (EC:1.16.3.1); K00522 ferritin heavy chain [EC:1.16.3.2] (A)	[P]	Inorganic ion transport and metabolism	Ferritin-like domain	Ferritin, chloroplastic (Precursor) OS=Malus baccata var. xiaojinensis (Apple) PE=3 SV=1	P	Inorganic ion transport and metabolism	predicted protein [Hordeum vulgare subsp. vulgare]
c118556.graph_c0	--	--	--	K09566|1.61139e-06|obr:102711769|peptidyl-prolyl cis-trans isomerase G-like; K09566 peptidyl-prolyl isomerase G (cyclophilin G) [EC:5.2.1.8] (A)	--	--	--	--	O	Posttranslational modification, protein turnover, chaperones	PREDICTED: peptidyl-prolyl cis-trans isomerase CYP95 isoform X5 [Brachypodium distachyon]
c57827.graph_c0	--	--	--	K00434|2.12632e-07|pda:103699072|probable L-ascorbate peroxidase 4; K00434 L-ascorbate peroxidase [EC:1.11.1.11] (A)	--	--	--	Probable L-ascorbate peroxidase 4 GN=OJ1479_B11.9 OS=Oryza sativa subsp. japonica (Rice) PE=2 SV=1	P	Inorganic ion transport and metabolism	peroxisomal ascorbate peroxidase [Aeluropus littoralis]
c100760.graph_c0	--	--	Biological Process: dephosphorylation (GO:0016311);; Molecular Function: phosphatase activity (GO:0016791);;	K13248|1.30329e-47|zma:100502503|hypothetical protein; K13248 pyridoxal phosphate phosphatase PHOSPHO2 [EC:3.1.3.74] (A)	[R]	General function prediction only	Putative Phosphatase	Inorganic pyrophosphatase 2 GN=At1g17710 OS=Arabidopsis thaliana (Mouse-ear cress) PE=2 SV=1	R	General function prediction only	hypothetical protein [Zea mays]
c32768.graph_c0	[R]	General function prediction only	Biological Process: nucleobase-containing compound metabolic process (GO:0006139);; Cellular Component: protein complex (GO:0043234);; Cellular Component: intracellular part (GO:0044424);;	K11806|4.79834e-39|bpg:Bathy07g02820|hypothetical protein; K11806 WD repeat and SOF domain-containing protein 1 (A)	[A]	RNA processing and modification	Sof1-like domain;; WD domain, G-beta repeat	--	A	RNA processing and modification	hypothetical protein MVEG_09182, partial [Mortierella verticillata NRRL 6337]
c107603.graph_c1	--	--	Molecular Function: DNA binding (GO:0003677);; Molecular Function: chromatin binding (GO:0003682);; Molecular Function: RNA binding (GO:0003723);; Molecular Function: RNA-directed DNA polymerase activity (GO:0003964);; Molecular Function: aspartic-type endopeptidase activity (GO:0004190);; Cellular Component: mitochondrion (GO:0005739);; Biological Process: RNA-dependent DNA replication (GO:00062…	--	[R]	General function prediction only	Chromo (CHRromatin Organisation MOdifier) domain	--	L	Replication, recombination and repair	retrotransposon protein, putative, unclassified [Oryza sativa Japonica Group]
c104469.graph_c0	--	--	Molecular Function: nucleotide binding (GO:0000166);; Molecular Function: RNA binding (GO:0003723);; Cellular Component: nucleus (GO:0005634);; Cellular Component: cytosol (GO:0005829);; Molecular Function: zinc ion binding (GO:0008270);; Biological Process: cold acclimation (GO:0009631);;	K12885|1.76776e-13|obr:102703762|glycine-rich RNA-binding protein-like; K12885 heterogeneous nuclear ribonucleoprotein G (A)	[R]	General function prediction only	--	Glycine-rich RNA-binding protein OS=Daucus carota (Wild carrot) PE=2 SV=1	A	RNA processing and modification	PREDICTED: glycine-rich RNA-binding protein-like [Oryza brachyantha]
c107986.graph_c0	--	--	--	--	--	--	--	--	R	General function prediction only	PREDICTED: uncharacterized protein LOC101753342 [Setaria italica]
c107540.graph_c0	--	--	Molecular Function: amidase activity (GO:0004040);; Cellular Component: vacuolar membrane (GO:0005774);; Cellular Component: endoplasmic reticulum (GO:0005783);; Cellular Component: Golgi apparatus (GO:0005794);; Cellular Component: plasma membrane (GO:0005886);; Molecular Function: carbon-nitrogen ligase activity, with glutamine as amido-N-donor (GO:0016884);; Biological Process: defense respons…	--	[J]	Translation, ribosomal structure and biogenesis	Amidase	Fatty acid amide hydrolase GN=FAAH OS=Arabidopsis thaliana (Mouse-ear cress) PE=1 SV=1	J	Translation, ribosomal structure and biogenesis	hypothetical protein OsI_14505 [Oryza sativa Indica Group]
c199694.graph_c0	--	--	Molecular Function: transcription coactivator activity (GO:0003713);; Cellular Component: nucleolus (GO:0005730);; Biological Process: response to high light intensity (GO:0009644);; Biological Process: response to ethylene (GO:0009723);; Biological Process: response to hydrogen peroxide (GO:0042542);; Molecular Function: sequence-specific DNA binding (GO:0043565);; Biological Process: positive r…	K03627|1.85578e-27|vvi:100854999|multiprotein-bridging factor 1a; K03627 putative transcription factor (A)	[K]	Transcription	Multiprotein bridging factor 1	Multiprotein-bridging factor 1a GN=MBF1A OS=Arabidopsis thaliana (Mouse-ear cress) PE=2 SV=1	K	Transcription	PREDICTED: multiprotein-bridging factor 1a [Vitis vinifera]
c119346.graph_c3	[S]	Function unknown	Biological Process: karyogamy (GO:0000741);; Cellular Component: vacuole (GO:0005773);; Biological Process: protein targeting to mitochondrion (GO:0006626);; Biological Process: embryo sac egg cell differentiation (GO:0009560);;	--	--	--	Putative RNA methyltransferase;; Peptide N-acetyl-beta-D-glucosaminyl asparaginase amidase A	Peptide-N4-(N-acetyl-beta-glucosaminyl)asparagine amidase A heavy chain OS=Prunus dulcis (Almond) PE=1 SV=2	R	General function prediction only	predicted protein [Hordeum vulgare subsp. vulgare]
c26045.graph_c0	[E]	Amino acid transport and metabolism	Biological Process: amino acid transmembrane transport (GO:0003333);; Molecular Function: amino acid transmembrane transporter activity (GO:0015171);; Cellular Component: integral component of membrane (GO:0016021);;	--	[E]	Amino acid transport and metabolism	--	--	E	Amino acid transport and metabolism	amino-acid permease inda1 [Exophiala aquamarina CBS 119918]
c118420.graph_c1	--	--	--	--	--	--	Plant protein of unknown function (DUF946)	--	S	Function unknown	hypothetical protein F775_21218 [Aegilops tauschii]
c93581.graph_c0	--	--	Biological Process: cellular process (GO:0009987);;	K09338|1.97464e-14|dosa:Os08t0136100-01|Os08g0136100; Similar to Roc1.; K09338 homeobox-leucine zipper protein (A)	--	--	--	Homeobox-leucine zipper protein ROC7 OS=Oryza sativa subsp. japonica (Rice) PE=2 SV=1	K	Transcription	hypothetical protein OsJ_25963 [Oryza sativa Japonica Group]
c113691.graph_c0	--	--	--	--	--	--	Glycosyl transferase family 2	Glycosyltransferase-like KOBITO 1 {ECO:0000303|PubMed:12215501, ECO:0000303|PubMed:22457425} (Precursor) OS=Arabidopsis thaliana (Mouse-ear cress) PE=1 SV=1	S	Function unknown	PREDICTED: glycosyltransferase-like KOBITO 1 [Brachypodium distachyon]
c93489.graph_c0	--	--	Molecular Function: DNA binding (GO:0003677);; Molecular Function: metal ion binding (GO:0046872);;	--	[R]	General function prediction only	Zinc finger C-x8-C-x5-C-x3-H type (and similar)	Zinc finger CCCH domain-containing protein 63 OS=Oryza sativa subsp. japonica (Rice) PE=2 SV=2	R	General function prediction only	PREDICTED: zinc finger CCCH domain-containing protein 63-like [Oryza brachyantha]
c115343.graph_c0	--	--	Molecular Function: inorganic anion exchanger activity (GO:0005452);; Cellular Component: plasma membrane (GO:0005886);; Cellular Component: integral component of membrane (GO:0016021);; Biological Process: borate transport (GO:0046713);; Molecular Function: borate efflux transmembrane transporter activity (GO:0080139);;	--	[P]	Inorganic ion transport and metabolism	HCO3- transporter family	Boron transporter 4 GN=BOR4 OS=Arabidopsis thaliana (Mouse-ear cress) PE=2 SV=1	P	Inorganic ion transport and metabolism	boron transporter [Oryza sativa Japonica Group]
c41227.graph_c0	[L]	Replication, recombination and repair	Cellular Component: cytosol (GO:0005829);; Molecular Function: zinc ion binding (GO:0008270);; Cellular Component: chloroplast (GO:0009507);; Molecular Function: hydrolase activity (GO:0016787);;	K03426|3.37477e-18|bdi:100824625|nudix hydrolase 19, chloroplastic; K03426 NAD+ diphosphatase [EC:3.6.1.22] (A)	[L]	Replication, recombination and repair	--	Nudix hydrolase 19, chloroplastic (Precursor) GN=F28I16.220 OS=Arabidopsis thaliana (Mouse-ear cress) PE=1 SV=1	L	Replication, recombination and repair	hypothetical protein 57h21.36 [Brachypodium sylvaticum]
c111549.graph_c3	--	--	--	K02949|4.52098e-09|bdi:100834521|40S ribosomal protein S11-like; K02949 small subunit ribosomal protein S11e (A)	[J]	Translation, ribosomal structure and biogenesis	--	40S ribosomal protein S11-1 GN=T2J13.230 OS=Arabidopsis thaliana (Mouse-ear cress) PE=2 SV=1	J	Translation, ribosomal structure and biogenesis	PREDICTED: 40S ribosomal protein S11-like isoform X2 [Brachypodium distachyon]
c103480.graph_c0	[L]	Replication, recombination and repair	Cellular Component: mitochondrion (GO:0005739);; Biological Process: macromolecule metabolic process (GO:0043170);; Biological Process: primary metabolic process (GO:0044238);;	K15032|4.38041e-125|bdi:100823526|uncharacterized LOC100823526; K15032 mTERF domain-containing protein, mitochondrial (A)	[R]	General function prediction only	Retroviral aspartyl protease;; Retrotransposon gag protein;; mTERF	--	K	Transcription	PREDICTED: uncharacterized protein LOC100823526 [Brachypodium distachyon]
c92875.graph_c0	--	--	--	--	--	--	--	--	S	Function unknown	PH01B001I13.5 [Phyllostachys edulis]
c91143.graph_c0	[RTKL]	--	Molecular Function: protein serine/threonine kinase activity (GO:0004674);; Molecular Function: calcium ion binding (GO:0005509);; Molecular Function: ATP binding (GO:0005524);; Biological Process: protein phosphorylation (GO:0006468);; Cellular Component: cytoplasmic membrane-bounded vesicle (GO:0016023);; Molecular Function: polysaccharide binding (GO:0030247);;	--	--	--	Protein kinase domain;; Protein tyrosine kinase	Wall-associated receptor kinase-like 10 (Precursor) GN=WAKL10 OS=Arabidopsis thaliana (Mouse-ear cress) PE=2 SV=1	T	Signal transduction mechanisms	Os04g0307500 [Oryza sativa Japonica Group]
c144706.graph_c0	--	--	Molecular Function: nucleotide binding (GO:0000166);; Molecular Function: nucleic acid binding (GO:0003676);;	--	--	--	--	--	A	RNA processing and modification	hypothetical protein SNOG_09707 [Phaeosphaeria nodorum SN15]
c115913.graph_c0	--	--	Molecular Function: nucleic acid binding (GO:0003676);; Cellular Component: mitochondrion (GO:0005739);; Biological Process: DNA metabolic process (GO:0006259);;	--	[R]	General function prediction only	Reverse transcriptase (RNA-dependent DNA polymerase)	Putative ribonuclease H protein At1g65750 GN=At1g65750 OS=Arabidopsis thaliana (Mouse-ear cress) PE=3 SV=1	R	General function prediction only	PREDICTED: uncharacterized protein LOC103639120 [Zea mays]
c116741.graph_c0	--	--	Molecular Function: zinc ion binding (GO:0008270);; Cellular Component: cytoplasmic membrane-bounded vesicle (GO:0016023);;	--	[O]	Posttranslational modification, protein turnover, chaperones	--	--	O	Posttranslational modification, protein turnover, chaperones	hypothetical protein TRIUR3_32073 [Triticum urartu]
c111118.graph_c3	--	--	Molecular Function: beta-galactosidase activity (GO:0004565);; Molecular Function: beta-mannosidase activity (GO:0004567);; Cellular Component: extracellular region (GO:0005576);; Biological Process: carbohydrate metabolic process (GO:0005975);; Molecular Function: zinc ion binding (GO:0008270);; Cellular Component: plant-type cell wall (GO:0009505);; Cellular Component: cytoplasmic membrane-boun…	K05350|5.233e-11|zma:100274288|cl1052_1; LOC100274288; K05350 beta-glucosidase [EC:3.2.1.21] (A)	--	--	--	Beta-glucosidase 7 (Precursor) GN=OSJNBa0004L11.16 OS=Oryza sativa subsp. japonica (Rice) PE=1 SV=1	G	Carbohydrate transport and metabolism	TPA: hypothetical protein ZEAMMB73_806821 [Zea mays]
c117075.graph_c0	--	--	Molecular Function: nucleic acid binding (GO:0003676);; Cellular Component: plastid (GO:0009536);; Molecular Function: metal ion binding (GO:0046872);;	--	--	--	--	--	R	General function prediction only	predicted protein [Hordeum vulgare subsp. vulgare]
c110892.graph_c1	--	--	--	--	--	--	--	--	D	Cell cycle control, cell division, chromosome partitioning	PREDICTED: uncharacterized protein LOC102707355 [Oryza brachyantha]
c96129.graph_c0	--	--	--	--	--	--	Phytosulfokine precursor protein (PSK)	Phytosulfokine-beta (Precursor) GN=T16K5.130 OS=Arabidopsis thaliana (Mouse-ear cress) PE=2 SV=2	R	General function prediction only	phytosulfokine-alpha 2 precursor [Triticum aestivum]
c102502.graph_c0	[P]	Inorganic ion transport and metabolism	Molecular Function: N,N-dimethylaniline monooxygenase activity (GO:0004499);; Molecular Function: flavin adenine dinucleotide binding (GO:0050660);; Molecular Function: NADP binding (GO:0050661);; Biological Process: oxidation-reduction process (GO:0055114);;	--	[Q]	Secondary metabolites biosynthesis, transport and catabolism	Flavin-binding monooxygenase-like	Flavin-containing monooxygenase FMO GS-OX-like 2 GN=At1g12200 OS=Arabidopsis thaliana (Mouse-ear cress) PE=2 SV=1	Q	Secondary metabolites biosynthesis, transport and catabolism	hypothetical protein [Zea mays]
c111821.graph_c1	[C]	Energy production and conversion	Molecular Function: malate dehydrogenase (decarboxylating) (NAD+) activity (GO:0004471);; Molecular Function: ATP binding (GO:0005524);; Cellular Component: mitochondrion (GO:0005739);; Biological Process: malate metabolic process (GO:0006108);; Molecular Function: zinc ion binding (GO:0008270);; Cellular Component: chloroplast (GO:0009507);; Molecular Function: malate dehydrogenase (decarboxylat…	K00028|0|osa:4349051|Os10g0503500; K00028 malate dehydrogenase (decarboxylating) [EC:1.1.1.39] (A)	[C]	Energy production and conversion	Malic enzyme, N-terminal domain;; Malic enzyme, NAD binding domain;; Malic enzyme, NAD binding domain	NAD-dependent malic enzyme 59 kDa isoform, mitochondrial (Precursor) OS=Solanum tuberosum (Potato) PE=1 SV=1	C	Energy production and conversion	Os10g0503500 [Oryza sativa Japonica Group]
c144036.graph_c0	--	--	Biological Process: DNA damage checkpoint (GO:0000077);; Molecular Function: exonuclease activity (GO:0004527);; Cellular Component: nucleus (GO:0005634);; Biological Process: DNA repair (GO:0006281);;	--	--	--	Repair protein Rad1/Rec1/Rad17	--	L	Replication, recombination and repair	hypothetical protein SS1G_05802 [Sclerotinia sclerotiorum 1980]
c100988.graph_c0	--	--	Cellular Component: plastid (GO:0009536);; Biological Process: embryo development ending in seed dormancy (GO:0009793);;	--	[R]	General function prediction only	PPR repeat family;; PPR repeat;; PPR repeat;; Pentatricopeptide repeat domain;; DYW family of nucleic acid deaminases	Pentatricopeptide repeat-containing protein At3g49170, chloroplastic (Precursor) GN=F2K15.30 OS=Arabidopsis thaliana (Mouse-ear cress) PE=2 SV=1	R	General function prediction only	PREDICTED: pentatricopeptide repeat-containing protein At3g49170, chloroplastic [Brachypodium distachyon]
c112598.graph_c0	[J]	Translation, ribosomal structure and biogenesis	Molecular Function: RNA binding (GO:0003723);; Molecular Function: structural constituent of ribosome (GO:0003735);; Cellular Component: nucleus (GO:0005634);; Biological Process: pentose-phosphate shunt (GO:0006098);; Biological Process: DNA-templated transcription, elongation (GO:0006354);; Biological Process: translation (GO:0006412);; Biological Process: aromatic amino acid family biosyntheti…	K02863|1.29495e-97|sita:101757542|50S ribosomal protein L1, chloroplastic-like; K02863 large subunit ribosomal protein L1 (A)	[J]	Translation, ribosomal structure and biogenesis	Ribosomal protein L1p/L10e family	50S ribosomal protein L1, chloroplastic (Precursor) GN=RPL1 OS=Spinacia oleracea (Spinach) PE=1 SV=1	J	Translation, ribosomal structure and biogenesis	PREDICTED: 50S ribosomal protein L1, chloroplastic-like [Setaria italica]
c203843.graph_c0	[P]	Inorganic ion transport and metabolism	Molecular Function: calcium-transporting ATPase activity (GO:0005388);; Molecular Function: ATP binding (GO:0005524);; Biological Process: calcium ion transport (GO:0006816);; Cellular Component: integral component of membrane (GO:0016021);; Molecular Function: metal ion binding (GO:0046872);;	K05853|1.30736e-21|ccp:CHC_T00008559001|calcium-transporting ATPase, endoplasimc reticulum type; K05853 Ca2+ transporting ATPase, sarcoplasmic/endoplasmic reticulum [EC:3.6.3.8] (A)	[P]	Inorganic ion transport and metabolism	Cation transporter/ATPase, N-terminus	Calcium-transporting ATPase 2, endoplasmic reticulum-type GN=A_TM018A10.4 OS=Arabidopsis thaliana (Mouse-ear cress) PE=1 SV=1	P	Inorganic ion transport and metabolism	hypothetical protein COCCADRAFT_9134 [Bipolaris zeicola 26-R-13]
c110609.graph_c1	--	--	Cellular Component: autophagic vacuole membrane (GO:0000421);; Cellular Component: microtubule (GO:0005874);; Biological Process: autophagy (GO:0006914);; Biological Process: CVT pathway (GO:0032258);; Cellular Component: Cvt vesicle membrane (GO:0033110);;	K08341|1.40197e-48|sita:101757426|autophagy-related protein 8D-like; K08341 GABA(A) receptor-associated protein (A)	[Z]	Cytoskeleton	Autophagy protein Atg8 ubiquitin like;; Ubiquitin-like autophagy protein Apg12	Autophagy-related protein 8D GN=OSJNBa0029D01 OS=Oryza sativa subsp. japonica (Rice) PE=3 SV=2	Z	Cytoskeleton	PREDICTED: autophagy-related protein 8D-like [Setaria italica]
c224652.graph_c0	[C]	Energy production and conversion	--	--	--	--	--	--	C	Energy production and conversion	--
c118022.graph_c1	--	--	Molecular Function: serine-type endopeptidase activity (GO:0004252);; Biological Process: proteolysis (GO:0006508);; Cellular Component: chloroplast (GO:0009507);;	--	--	--	--	--	R	General function prediction only	PREDICTED: uncharacterized protein LOC100824080 [Brachypodium distachyon]
c117691.graph_c1	--	--	Molecular Function: serine-type carboxypeptidase activity (GO:0004185);; Cellular Component: extracellular region (GO:0005576);; Cellular Component: mitochondrion (GO:0005739);; Cellular Component: vacuole (GO:0005773);; Biological Process: proteolysis (GO:0006508);; Cellular Component: chloroplast (GO:0009507);; Biological Process: photosynthesis, light harvesting (GO:0009765);; Cellular Compone…	K16297|8.22386e-42|bdi:100846804|serine carboxypeptidase 2-like; K16297 serine carboxypeptidase-like clade II [EC:3.4.16.-] (A)	[OE]	--	Serine carboxypeptidase	Serine carboxypeptidase 2 chain B (Precursor) GN=CBP2 OS=Triticum aestivum (Wheat) PE=1 SV=2	O	Posttranslational modification, protein turnover, chaperones	hypothetical protein OsI_19232 [Oryza sativa Indica Group]
c162048.graph_c0	[D]	Cell cycle control, cell division, chromosome partitioning	Biological Process: cell cycle (GO:0007049);;	K05868|3.48107e-14|csv:101222873|G2/mitotic-specific cyclin S13-6-like; K05868 cyclin B (A)	[D]	Cell cycle control, cell division, chromosome partitioning	Cyclin, N-terminal domain	G2/mitotic-specific cyclin-1 OS=Antirrhinum majus (Garden snapdragon) PE=2 SV=1	D	Cell cycle control, cell division, chromosome partitioning	PREDICTED: G2/mitotic-specific cyclin S13-6 isoform X2 [Cucumis melo]
c109331.graph_c0	--	--	--	--	--	--	Probable lipid transfer;; Protease inhibitor/seed storage/LTP family	Non-specific lipid-transfer protein-like protein At2g13820 (Precursor) GN=At2g13820 OS=Arabidopsis thaliana (Mouse-ear cress) PE=1 SV=1	R	General function prediction only	Non-specific lipid-transfer protein-like protein [Aegilops tauschii]
c103003.graph_c0	--	--	Cellular Component: integral component of membrane (GO:0016021);; Biological Process: vesicle-mediated transport (GO:0016192);;	--	[U]	Intracellular trafficking, secretion, and vesicular transport	Got1/Sft2-like family;; Got1/Sft2-like family	--	U	Intracellular trafficking, secretion, and vesicular transport	hypothetical protein SORBIDRAFT_10g023840 [Sorghum bicolor]
c187216.graph_c0	--	--	Molecular Function: transporter activity (GO:0005215);; Biological Process: transport (GO:0006810);; Cellular Component: integral component of membrane (GO:0016021);;	--	--	--	--	--	G	Carbohydrate transport and metabolism	hypothetical protein MYCGRDRAFT_101681 [Zymoseptoria tritici IPO323]
c114039.graph_c0	--	--	Molecular Function: triglyceride lipase activity (GO:0004806);; Biological Process: lipid metabolic process (GO:0006629);;	--	--	--	Lipase (class 3)	GDSL esterase/lipase At4g10955 GN=At4g10955 OS=Arabidopsis thaliana (Mouse-ear cress) PE=2 SV=1	R	General function prediction only	PREDICTED: GDSL esterase/lipase At4g10955-like [Brachypodium distachyon]
c121575.graph_c0	--	--	Molecular Function: nucleic acid binding (GO:0003676);; Cellular Component: mitochondrion (GO:0005739);; Biological Process: DNA integration (GO:0015074);;	--	[R]	General function prediction only	Reverse transcriptase (RNA-dependent DNA polymerase);; Integrase core domain;; GAG-pre-integrase domain;; gag-polypeptide of LTR copia-type;; gag-polypeptide of LTR copia-type;; Retrotransposon gag protein	Endonuclease OS=Nicotiana tabacum (Common tobacco) PE=2 SV=1	R	General function prediction only	PREDICTED: uncharacterized protein LOC103651388 isoform X1 [Zea mays]
c38554.graph_c0	--	--	Cellular Component: mitochondrion (GO:0005739);;	--	--	--	--	--	R	General function prediction only	OSJNBa0035M09.1 [Oryza sativa Japonica Group]
c159376.graph_c0	--	--	Molecular Function: ATP binding (GO:0005524);; Biological Process: ATP catabolic process (GO:0006200);; Biological Process: ATP biosynthetic process (GO:0006754);; Biological Process: cation transport (GO:0006812);; Molecular Function: hydrogen-exporting ATPase activity, phosphorylative mechanism (GO:0008553);; Cellular Component: integral component of membrane (GO:0016021);; Molecular Function: …	K01535|1.44199e-56|fve:101314150|plasma membrane ATPase 4-like; K01535 H+-transporting ATPase [EC:3.6.3.6] (A)	[P]	Inorganic ion transport and metabolism	--	Plasma membrane ATPase 4 GN=PMA4 OS=Nicotiana plumbaginifolia (Leadwort-leaved tobacco) PE=2 SV=1	P	Inorganic ion transport and metabolism	PREDICTED: plasma membrane ATPase 4-like [Fragaria vesca subsp. vesca]
c112305.graph_c0	--	--	Molecular Function: RNA binding (GO:0003723);; Molecular Function: RNA-directed DNA polymerase activity (GO:0003964);; Biological Process: RNA-dependent DNA replication (GO:0006278);; Cellular Component: cytoplasmic membrane-bounded vesicle (GO:0016023);;	K10268|0|sita:101769385|F-box/LRR-repeat protein 4-like; K10268 F-box and leucine-rich repeat protein 2/20 (A)	[R]	General function prediction only	Leucine Rich repeat;; Leucine Rich repeats (2 copies);; Leucine rich repeat;; Leucine Rich Repeat;; Leucine rich repeat	F-box/LRR-repeat protein 4 GN=FBL4 OS=Arabidopsis thaliana (Mouse-ear cress) PE=2 SV=1	R	General function prediction only	PREDICTED: F-box/LRR-repeat protein 4-like [Setaria italica]
c121395.graph_c0	--	--	Cellular Component: cytoplasmic membrane-bounded vesicle (GO:0016023);; Molecular Function: metal ion binding (GO:0046872);;	--	[R]	General function prediction only	gag-polypeptide of LTR copia-type;; Domain of unknown function (DUF4219);; gag-polypeptide of LTR copia-type	--	R	General function prediction only	PH01B001E05.5 [Phyllostachys edulis]
c196102.graph_c0	--	--	--	--	--	--	Anaphase-promoting complex APC subunit 1	--	--	--	hypothetical protein GLAREA_00923 [Glarea lozoyensis ATCC 20868]
c108712.graph_c2	--	--	--	--	--	--	--	--	--	--	TPA: hypothetical protein ZEAMMB73_407931 [Zea mays]
c99092.graph_c0	--	--	Cellular Component: plastid (GO:0009536);;	--	--	--	Plant protein of unknown function (DUF868)	--	S	Function unknown	PREDICTED: uncharacterized protein LOC100835247 [Brachypodium distachyon]
c101514.graph_c0	--	--	Cellular Component: endoplasmic reticulum (GO:0005783);; Biological Process: carbohydrate metabolic process (GO:0005975);; Biological Process: cell communication (GO:0007154);; Cellular Component: plant-type cell wall (GO:0009505);; Cellular Component: plasmodesma (GO:0009506);; Cellular Component: cytoplasmic membrane-bounded vesicle (GO:0016023);; Molecular Function: glucan endo-1,3-beta-D-gluc…	--	--	--	Glycosyl hydrolases family 17	Glucan endo-1,3-beta-glucosidase 10 (Precursor) GN=At5g42100 OS=Arabidopsis thaliana (Mouse-ear cress) PE=1 SV=1	R	General function prediction only	PREDICTED: glucan endo-1,3-beta-glucosidase 11-like [Setaria italica]
c121514.graph_c0	--	--	Biological Process: maltose metabolic process (GO:0000023);; Cellular Component: mitochondrion (GO:0005739);; Cellular Component: chloroplast thylakoid (GO:0009534);; Cellular Component: chloroplast stroma (GO:0009570);; Biological Process: photosynthetic electron transport in photosystem I (GO:0009773);; Biological Process: chloroplast relocation (GO:0009902);; Biological Process: thylakoid memb…	--	[O]	Posttranslational modification, protein turnover, chaperones	NHL repeat;; Thioredoxin-like;; Redoxin;; AhpC/TSA family;; Arylesterase;; SMP-30/Gluconolaconase/LRE-like region;; Thioredoxin-like domain;; Thioredoxin;; ABC1 family;; Phosphotransferase enzyme family;; Haloacid dehalogenase-like hydrolase;; HAD-hyrolase-like;; haloacid dehalogenase-like hydrolase	Uncharacterized aarF domain-containing protein kinase At1g79600, chloroplastic (Precursor) GN=At1g79600 OS=Arabidopsis thaliana (Mouse-ear cress) PE=2 SV=1	O	Posttranslational modification, protein turnover, chaperones	PREDICTED: NHL repeat-containing protein 2 isoform X1 [Brachypodium distachyon]
c115948.graph_c1	--	--	Molecular Function: mannose-1-phosphate guanylyltransferase (GDP) activity (GO:0008928);; Biological Process: response to heat (GO:0009408);; Biological Process: response to jasmonic acid (GO:0009753);; Biological Process: response to ozone (GO:0010193);; Molecular Function: GDP-galactose:mannose-1-phosphate guanylyltransferase activity (GO:0010471);; Molecular Function: GDP-galactose:glucose-1-p…	K14190|1.68833e-127|obr:102721498|GDP-L-galactose phosphorylase 2-like; K14190 GDP-L-galactose phosphorylase [EC:2.7.7.69] (A)	[R]	General function prediction only	--	GDP-L-galactose phosphorylase 2 GN=MCO15.7 OS=Arabidopsis thaliana (Mouse-ear cress) PE=1 SV=1	R	General function prediction only	PREDICTED: GDP-L-galactose phosphorylase 2-like [Oryza brachyantha]
c39328.graph_c0	--	--	--	--	--	--	Dormancy/auxin associated protein	--	S	Function unknown	TPA: hypothetical protein ZEAMMB73_036539, partial [Zea mays]
c94384.graph_c0	[Q]	Secondary metabolites biosynthesis, transport and catabolism	Molecular Function: iron ion binding (GO:0005506);; Molecular Function: electron carrier activity (GO:0009055);; Molecular Function: oxidoreductase activity, acting on paired donors, with incorporation or reduction of molecular oxygen, NAD(P)H as one donor, and incorporation of one atom of oxygen (GO:0016709);; Molecular Function: oxygen binding (GO:0019825);; Molecular Function: heme binding (GO…	--	[Q]	Secondary metabolites biosynthesis, transport and catabolism	Cytochrome P450;; Cytochrome P450	Cytochrome P450 703A2 GN=CYP703A2 OS=Arabidopsis thaliana (Mouse-ear cress) PE=2 SV=1	Q	Secondary metabolites biosynthesis, transport and catabolism	Os08g0131100 [Oryza sativa Japonica Group]
c92538.graph_c0	[J]	Translation, ribosomal structure and biogenesis	Molecular Function: structural constituent of ribosome (GO:0003735);; Cellular Component: cell wall (GO:0005618);; Cellular Component: nucleolus (GO:0005730);; Cellular Component: vacuole (GO:0005773);; Cellular Component: plasma membrane (GO:0005886);; Biological Process: translation (GO:0006412);; Cellular Component: cytosolic large ribosomal subunit (GO:0022625);;	K02925|3.27209e-44|osa:4351604|Os12g0167900; K02925 large subunit ribosomal protein L3e (A)	[J]	Translation, ribosomal structure and biogenesis	Ribosomal protein L3	60S ribosomal protein L3 GN=RPL3 OS=Oryza sativa subsp. japonica (Rice) PE=2 SV=2	J	Translation, ribosomal structure and biogenesis	ribosomal protein L3B [Oryza sativa Indica Group]
c186186.graph_c0	--	--	--	--	--	--	--	--	R	General function prediction only	hypothetical protein MGG_09445 [Magnaporthe oryzae 70-15]
c117760.graph_c1	--	--	Biological Process: response to light stimulus (GO:0009416);; Biological Process: response to auxin (GO:0009733);; Biological Process: defense response to bacterium, incompatible interaction (GO:0009816);; Biological Process: salicylic acid mediated signaling pathway (GO:0009863);; Biological Process: detection of fungus (GO:0016046);; Biological Process: benzoate metabolic process (GO:0018874);;…	K14487|0|bdi:100822593|probable indole-3-acetic acid-amido synthetase GH3.7; K14487 auxin responsive GH3 gene family (A)	--	--	GH3 auxin-responsive promoter;; GH3 auxin-responsive promoter	Probable indole-3-acetic acid-amido synthetase GH3.7 OS=Oryza sativa subsp. japonica (Rice) PE=2 SV=2	E	Amino acid transport and metabolism	PREDICTED: LOW QUALITY PROTEIN: probable indole-3-acetic acid-amido synthetase GH3.7 [Brachypodium distachyon]
c101632.graph_c0	--	--	--	--	--	--	--	Beta-galactosidase 5 (Precursor) OS=Oryza sativa subsp. japonica (Rice) PE=2 SV=1	--	--	--
c126873.graph_c0	--	--	Biological Process: defense response (GO:0006952);; Cellular Component: plastid (GO:0009536);; Cellular Component: cytoplasmic membrane-bounded vesicle (GO:0016023);; Molecular Function: ADP binding (GO:0043531);;	--	[T]	Signal transduction mechanisms	NB-ARC domain	Putative disease resistance protein At3g14460 GN=At3g14460 OS=Arabidopsis thaliana (Mouse-ear cress) PE=3 SV=1	T	Signal transduction mechanisms	putative disease resistance protein [Phyllostachys edulis]
c92719.graph_c1	--	--	Molecular Function: polygalacturonase activity (GO:0004650);; Cellular Component: extracellular region (GO:0005576);; Cellular Component: cell wall (GO:0005618);; Biological Process: carbohydrate metabolic process (GO:0005975);;	--	--	--	Pectate lyase superfamily protein	Probable polygalacturonase OS=Vitis vinifera (Grape) PE=1 SV=1	R	General function prediction only	PREDICTED: probable polygalacturonase-like [Oryza brachyantha]
c81921.graph_c0	--	--	--	--	--	--	--	--	S	Function unknown	--
c116950.graph_c4	--	--	Molecular Function: RNA binding (GO:0003723);; Molecular Function: RNA-directed DNA polymerase activity (GO:0003964);; Cellular Component: mitochondrion (GO:0005739);; Biological Process: RNA-dependent DNA replication (GO:0006278);; Molecular Function: zinc ion binding (GO:0008270);;	--	[R]	General function prediction only	--	--	R	General function prediction only	PH01B001G05.21 [Phyllostachys edulis]
c91648.graph_c0	--	--	Biological Process: regulation of cell growth (GO:0001558);; Cellular Component: nucleus (GO:0005634);; Cellular Component: vacuolar membrane (GO:0005774);; Cellular Component: Golgi apparatus (GO:0005794);; Cellular Component: cytosol (GO:0005829);; Cellular Component: plasma membrane (GO:0005886);; Biological Process: mitotic nuclear division (GO:0007067);; Biological Process: regulation of mit…	--	[DZ]	--	Translationally controlled tumour protein	Translationally-controlled tumor protein homolog GN=MGL6.10 OS=Arabidopsis thaliana (Mouse-ear cress) PE=2 SV=2	Z	Cytoskeleton	cytosolic O-acetylserine(thiol)lyase [Arabidopsis thaliana]
c151832.graph_c0	[PR]	--	Cellular Component: chloroplast inner membrane (GO:0009706);; Molecular Function: chlorophyllide a oxygenase [overall] activity (GO:0010277);; Cellular Component: integral component of membrane (GO:0016021);; Biological Process: protein targeting to chloroplast (GO:0045036);; Molecular Function: metal ion binding (GO:0046872);; Molecular Function: 2 iron, 2 sulfur cluster binding (GO:0051537);; B…	K10591|1.71944e-18|fve:101311261|E3 ubiquitin-protein ligase UPL5-like; K10591 E3 ubiquitin-protein ligase NEDD4 [EC:6.3.2.19] (A)	--	--	--	Protein TIC 55, chloroplastic (Precursor) GN=TIC55 OS=Pisum sativum (Garden pea) PE=1 SV=1	S	Function unknown	PREDICTED: E3 ubiquitin-protein ligase UPL5-like [Fragaria vesca subsp. vesca]
c123204.graph_c0	--	--	Molecular Function: protein serine/threonine kinase activity (GO:0004674);; Molecular Function: ATP binding (GO:0005524);; Biological Process: protein phosphorylation (GO:0006468);; Cellular Component: cytoplasmic membrane-bounded vesicle (GO:0016023);; Biological Process: recognition of pollen (GO:0048544);;	--	--	--	D-mannose binding lectin	Putative receptor protein kinase ZmPK1 (Precursor) GN=PK1 OS=Zea mays (Maize) PE=2 SV=2	T	Signal transduction mechanisms	Putative receptor protein kinase ZmPK1 [Triticum urartu]
c109754.graph_c0	[RTKL]	--	Molecular Function: protein serine/threonine kinase activity (GO:0004674);; Molecular Function: protein tyrosine kinase activity (GO:0004713);; Molecular Function: ATP binding (GO:0005524);; Biological Process: protein phosphorylation (GO:0006468);; Cellular Component: cytoplasmic membrane-bounded vesicle (GO:0016023);;	--	[T]	Signal transduction mechanisms	Protein tyrosine kinase;; Protein kinase domain	Receptor-like protein kinase FERONIA (Precursor) GN=F26O13.190 OS=Arabidopsis thaliana (Mouse-ear cress) PE=1 SV=1	T	Signal transduction mechanisms	hypothetical protein OsJ_18047 [Oryza sativa Japonica Group]
c157487.graph_c0	[J]	Translation, ribosomal structure and biogenesis	Biological Process: ribosomal large subunit assembly (GO:0000027);; Cellular Component: nucleolus (GO:0005730);; Molecular Function: 5S rRNA binding (GO:0008097);; Cellular Component: preribosome, large subunit precursor (GO:0030687);; Molecular Function: rRNA primary transcript binding (GO:0042134);;	K14820|9.8057e-16|cre:CHLREDRAFT_112251|hypothetical protein; K14820 ribosome biogenesis protein BRX1 (A)	[J]	Translation, ribosomal structure and biogenesis	--	--	J	Translation, ribosomal structure and biogenesis	Ribosome biogenesis protein BRX1 [Pestalotiopsis fici W106-1]
c90983.graph_c0	--	--	Cellular Component: mitochondrion (GO:0005739);; Biological Process: metabolic process (GO:0008152);; Molecular Function: intramolecular transferase activity (GO:0016866);;	K01853|3.99045e-13|bdi:100843778|achilleol B synthase-like (A)	--	--	--	Achilleol B synthase OS=Oryza sativa subsp. japonica (Rice) PE=1 SV=1	O	Posttranslational modification, protein turnover, chaperones	PREDICTED: achilleol B synthase-like [Brachypodium distachyon]
c172737.graph_c0	--	--	--	--	--	--	--	--	S	Function unknown	extracellular serine-rich protein [Cordyceps militaris CM01]
c115226.graph_c0	--	--	Molecular Function: sequence-specific DNA binding transcription factor activity (GO:0003700);; Cellular Component: nucleus (GO:0005634);; Biological Process: regulation of transcription, DNA-templated (GO:0006355);; Molecular Function: sequence-specific DNA binding (GO:0043565);;	--	--	--	WSTF, HB1, Itc1p, MBD9 motif 3	--	R	General function prediction only	PREDICTED: uncharacterized protein LOC102701669 [Oryza brachyantha]
c191406.graph_c0	--	--	Biological Process: superoxide metabolic process (GO:0006801);; Molecular Function: superoxide dismutase copper chaperone activity (GO:0016532);; Molecular Function: oxidoreductase activity, acting on single donors with incorporation of molecular oxygen, incorporation of two atoms of oxygen (GO:0016702);; Molecular Function: nitronate monooxygenase activity (GO:0018580);; Biological Process: meta…	--	--	--	--	--	S	Function unknown	hypothetical protein SNOG_03536 [Phaeosphaeria nodorum SN15]
c206681.graph_c0	[KG]	--	--	--	--	--	--	--	G	Carbohydrate transport and metabolism	PREDICTED: fructokinase-like [Cucumis sativus]
c112667.graph_c3	--	--	--	--	--	--	--	--	S	Function unknown	PREDICTED: guanine nucleotide-binding protein subunit gamma 2-like [Oryza brachyantha]
c156667.graph_c0	--	--	--	--	--	--	--	--	S	Function unknown	--
c88792.graph_c0	--	--	--	--	--	--	--	--	S	Function unknown	PREDICTED: uncharacterized protein LOC100835813 [Brachypodium distachyon]
c189075.graph_c0	--	--	--	--	--	--	--	--	J	Translation, ribosomal structure and biogenesis	--
c98462.graph_c0	[J]	Translation, ribosomal structure and biogenesis	Molecular Function: structural constituent of ribosome (GO:0003735);; Cellular Component: nucleolus (GO:0005730);; Cellular Component: plasma membrane (GO:0005886);; Biological Process: translational elongation (GO:0006414);; Biological Process: response to cold (GO:0009409);; Cellular Component: chloroplast (GO:0009507);; Cellular Component: cytosolic ribosome (GO:0022626);;	K02943|3.54632e-21|bdi:100838935|60S acidic ribosomal protein P2A-like; K02943 large subunit ribosomal protein LP2 (A)	[J]	Translation, ribosomal structure and biogenesis	60s Acidic ribosomal protein	60S acidic ribosomal protein P2 OS=Parthenium argentatum (Guayule rubber plant) PE=3 SV=1	J	Translation, ribosomal structure and biogenesis	PREDICTED: 60S acidic ribosomal protein P2A-like [Brachypodium distachyon]
c120406.graph_c0	[RTKL]	--	Molecular Function: protein tyrosine kinase activity (GO:0004713);; Molecular Function: ATP binding (GO:0005524);; Cellular Component: mitochondrion (GO:0005739);; Cellular Component: plasma membrane (GO:0005886);; Biological Process: protein phosphorylation (GO:0006468);;	--	[T]	Signal transduction mechanisms	Protein tyrosine kinase;; Protein kinase domain	Inactive protein kinase SELMODRAFT_444075 GN=SELMODRAFT_444075 OS=Selaginella moellendorffii (Spikemoss) PE=2 SV=1	T	Signal transduction mechanisms	PREDICTED: inactive protein kinase SELMODRAFT_444075-like isoform X1 [Setaria italica]
c114700.graph_c0	--	--	Cellular Component: mitochondrion (GO:0005739);; Cellular Component: chloroplast thylakoid membrane (GO:0009535);;	--	--	--	--	--	S	Function unknown	PREDICTED: uncharacterized protein LOC100838332 [Brachypodium distachyon]
c114131.graph_c0	--	--	Cellular Component: nucleus (GO:0005634);; Cellular Component: cytoplasm (GO:0005737);; Cellular Component: membrane (GO:0016020);;	--	[S]	Function unknown	Transmembrane proteins 14C	--	S	Function unknown	PREDICTED: UPF0136 membrane protein At2g26240-like [Oryza brachyantha]
c86859.graph_c0	[O]	Posttranslational modification, protein turnover, chaperones	--	--	[O]	Posttranslational modification, protein turnover, chaperones	DnaJ domain	Chaperone protein dnaJ 20, chloroplastic (Precursor) GN=F18A5.220 OS=Arabidopsis thaliana (Mouse-ear cress) PE=1 SV=2	O	Posttranslational modification, protein turnover, chaperones	PREDICTED: chaperone protein dnaJ 20, chloroplastic-like [Setaria italica]
c108795.graph_c0	--	--	Biological Process: xylem development (GO:0010089);; Biological Process: cell wall macromolecule metabolic process (GO:0044036);;	--	--	--	GDSL/SGNH-like Acyl-Esterase family found in Pmr5 and Cas1p;; GDSL/SGNH-like Acyl-Esterase family found in Pmr5 and Cas1p	Protein trichome birefringence-like 1 GN=TBL1 OS=Arabidopsis thaliana (Mouse-ear cress) PE=2 SV=1	S	Function unknown	Os05g0587700 [Oryza sativa Japonica Group]
c200102.graph_c0	--	--	--	--	[R]	General function prediction only	Cyclin;; Cyclin, N-terminal domain	Cyclin-U4-1 GN=CYCU4-1 OS=Arabidopsis thaliana (Mouse-ear cress) PE=1 SV=1	S	Function unknown	hypothetical protein PRUPE_ppa011715mg [Prunus persica]
c195985.graph_c0	[GEPR]	--	Biological Process: carbohydrate transport (GO:0008643);; Cellular Component: integral component of membrane (GO:0016021);; Molecular Function: substrate-specific transmembrane transporter activity (GO:0022891);; Biological Process: transmembrane transport (GO:0055085);;	--	[R]	General function prediction only	Sugar (and other) transporter	Hexose carrier protein HEX6 GN=HEX6 OS=Ricinus communis (Castor bean) PE=2 SV=1	R	General function prediction only	MFS transporter, SP family, sugar:H+ symporter [Exophiala dermatitidis NIH/UT8656]
c109953.graph_c1	--	--	Molecular Function: DNA binding (GO:0003677);; Cellular Component: nucleus (GO:0005634);; Molecular Function: zinc ion binding (GO:0008270);;	--	[KB]	--	CW-type Zinc Finger;; Methyl-CpG binding domain	Methyl-CpG-binding domain-containing protein 1 GN=MBD1 OS=Arabidopsis thaliana (Mouse-ear cress) PE=2 SV=1	K	Transcription	hypothetical protein OsJ_18498 [Oryza sativa Japonica Group]
c111187.graph_c1	--	--	Molecular Function: DNA binding (GO:0003677);; Molecular Function: aspartic-type endopeptidase activity (GO:0004190);; Biological Process: proteolysis (GO:0006508);; Cellular Component: cytoplasmic membrane-bounded vesicle (GO:0016023);;	--	[O]	Posttranslational modification, protein turnover, chaperones	--	Aspartic proteinase nepenthesin-2 (Precursor) GN=nep2 OS=Nepenthes gracilis (Slender pitcher plant) PE=1 SV=1	O	Posttranslational modification, protein turnover, chaperones	hypothetical protein SORBIDRAFT_02g035310 [Sorghum bicolor]
c164782.graph_c0	[TZDR]	--	Molecular Function: calcium ion binding (GO:0005509);;	K02183|3.93695e-10|bdi:100823858|calmodulin-3; K02183 calmodulin (A)	[T]	Signal transduction mechanisms	EF-hand domain pair;; EF hand;; EF-hand domain pair;; EF hand	Calmodulin GN=CMD1 OS=Achlya klebsiana PE=3 SV=3	Z	Cytoskeleton	troponin C [Marssonina brunnea f. sp. &apos;multigermtubi&apos; MB_m1]
c103189.graph_c0	--	--	Molecular Function: DNA binding (GO:0003677);; Biological Process: regulation of transcription, DNA-templated (GO:0006355);;	--	--	--	Dof domain, zinc finger	Cyclic dof factor 3 GN=F1P2.50 OS=Arabidopsis thaliana (Mouse-ear cress) PE=1 SV=2	R	General function prediction only	PREDICTED: cyclic dof factor 1-like [Brachypodium distachyon]
c115414.graph_c1	[K]	Transcription	Biological Process: response to salt stress (GO:0009651);; Cellular Component: cytosolic ribosome (GO:0022626);;	K03626|2.94469e-54|obr:102707311|nascent polypeptide-associated complex subunit alpha-like protein-like; K03626 nascent polypeptide-associated complex subunit alpha (A)	[K]	Transcription	NAC domain	Nascent polypeptide-associated complex subunit alpha-like protein OS=Pinus taeda (Loblolly pine) PE=2 SV=1	K	Transcription	PREDICTED: nascent polypeptide-associated complex subunit alpha-like protein-like [Oryza brachyantha]
c184787.graph_c0	--	--	--	--	--	--	Plant mobile domain	--	--	--	PH01B001G05.14 [Phyllostachys edulis]
c31301.graph_c0	--	--	--	--	[H]	Coenzyme transport and metabolism	Protein of unknown function (DUF2419)	--	H	Coenzyme transport and metabolism	conserved hypothetical protein [Uncinocarpus reesii 1704]
c115516.graph_c0	--	--	Biological Process: amino acid transmembrane transport (GO:0003333);; Cellular Component: vacuolar membrane (GO:0005774);; Cellular Component: plasma membrane (GO:0005886);; Molecular Function: amino acid transmembrane transporter activity (GO:0015171);; Cellular Component: integral component of membrane (GO:0016021);;	K15015|0|obr:102703660|vacuolar amino acid transporter 1-like; K15015 solute carrier family 32 (vesicular inhibitory amino acid transporter) (A)	[E]	Amino acid transport and metabolism	Transmembrane amino acid transporter protein;; Transmembrane amino acid transporter protein	--	E	Amino acid transport and metabolism	PREDICTED: vacuolar amino acid transporter 1-like [Oryza brachyantha]
c124077.graph_c0	[O]	Posttranslational modification, protein turnover, chaperones	--	K03233|4.09327e-39|sbi:SORBI_10g022570|SORBIDRAFT_10g022570, Sb10g022570; hypothetical protein; K03233 elongation factor 1-gamma (A)	[O]	Posttranslational modification, protein turnover, chaperones	Elongation factor 1 gamma, conserved domain;; Glutathione S-transferase, C-terminal domain;; Glutathione S-transferase, C-terminal domain	Elongation factor 1-gamma 1 OS=Oryza sativa subsp. japonica (Rice) PE=2 SV=1	J	Translation, ribosomal structure and biogenesis	hypothetical protein GLOINDRAFT_349960 [Rhizophagus irregularis DAOM 181602]
c90072.graph_c1	--	--	Biological Process: regulation of cell growth (GO:0001558);; Molecular Function: calcium-dependent cysteine-type endopeptidase activity (GO:0004198);; Cellular Component: endoplasmic reticulum membrane (GO:0005789);; Cellular Component: integral component of plasma membrane (GO:0005887);; Biological Process: sister chromatid cohesion (GO:0007062);; Biological Process: cell adhesion (GO:0007155);;…	--	[OT]	--	--	Calpain-type cysteine protease ADL1 (Precursor) OS=Oryza sativa subsp. japonica (Rice) PE=1 SV=1	T	Signal transduction mechanisms	PREDICTED: calpain-type cysteine protease ADL1-like [Oryza brachyantha]
c98240.graph_c0	--	--	--	--	--	--	Plant mobile domain	Serine/threonine-protein phosphatase 7 long form homolog GN=At1g48120 OS=Arabidopsis thaliana (Mouse-ear cress) PE=2 SV=1	--	--	PREDICTED: serine/threonine-protein phosphatase 7 long form homolog isoform X2 [Brachypodium distachyon]
c100335.graph_c0	--	--	--	--	--	--	F-box domain;; F-box-like	F-box protein At2g40910 GN=At2g40910 OS=Arabidopsis thaliana (Mouse-ear cress) PE=2 SV=1	R	General function prediction only	PREDICTED: F-box protein At3g07870-like [Setaria italica]
c191932.graph_c0	--	--	Cellular Component: mitochondrion (GO:0005739);; Molecular Function: NADH dehydrogenase (ubiquinone) activity (GO:0008137);;	--	--	--	NADH-ubiquinone oxidoreductase B12 subunit family	--	R	General function prediction only	NADH-ubiquinone oxidoreductase B12 subunit family protein [Marssonina brunnea f. sp. &apos;multigermtubi&apos; MB_m1]
c119607.graph_c1	[R]	General function prediction only	Molecular Function: nucleotide binding (GO:0000166);; Molecular Function: RNA binding (GO:0003723);; Cellular Component: nucleus (GO:0005634);; Biological Process: mRNA processing (GO:0006397);;	K13091|1.25313e-112|obr:102709719|RNA-binding protein 39-like; K13091 RNA-binding protein 39 (A)	[K]	Transcription	RNA recognition motif. (a.k.a. RRM, RBD, or RNP domain);; RNA recognition motif (a.k.a. RRM, RBD, or RNP domain);; RNA recognition motif. (a.k.a. RRM, RBD, or RNP domain);; linker between RRM2 and RRM3 domains in RBM39 protein;; RNA recognition motif. (a.k.a. RRM, RBD, or RNP domain);; linker between RRM2 and RRM3 domains in RBM39 protein;; RNA recognition motif. (a.k.a. RRM, RBD, or RNP domain)	29 kDa ribonucleoprotein A, chloroplastic (Precursor) OS=Nicotiana sylvestris (Wood tobacco) PE=2 SV=1	K	Transcription	PREDICTED: RNA-binding protein 39-like isoform X2 [Brachypodium distachyon]
c119616.graph_c0	--	--	Cellular Component: plasma membrane (GO:0005886);;	--	--	--	--	--	S	Function unknown	hypothetical protein OsI_04624 [Oryza sativa Indica Group]
c141570.graph_c0	--	--	Cellular Component: nucleus (GO:0005634);; Biological Process: intracellular protein transport (GO:0006886);; Molecular Function: Ran GTPase binding (GO:0008536);;	--	--	--	--	--	U	Intracellular trafficking, secretion, and vesicular transport	importin-beta domain-containing protein [Colletotrichum higginsianum]
c120337.graph_c1	--	--	Cellular Component: mitochondrion (GO:0005739);;	--	--	--	--	--	S	Function unknown	unknown protein [Oryza sativa Japonica Group]
c201885.graph_c0	[O]	Posttranslational modification, protein turnover, chaperones	Biological Process: protein peptidyl-prolyl isomerization (GO:0000413);; Molecular Function: peptidyl-prolyl cis-trans isomerase activity (GO:0003755);; Cellular Component: vacuole (GO:0005773);; Cellular Component: cytosol (GO:0005829);; Cellular Component: plasma membrane (GO:0005886);; Biological Process: protein folding (GO:0006457);;	K09567|6.48068e-50|brp:103867084|peptidyl-prolyl cis-trans isomerase CYP22; K09567 peptidyl-prolyl isomerase H (cyclophilin H) [EC:5.2.1.8] (A)	[O]	Posttranslational modification, protein turnover, chaperones	Cyclophilin type peptidyl-prolyl cis-trans isomerase/CLD	Peptidyl-prolyl cis-trans isomerase CYP22 GN=T6A23.7 OS=Arabidopsis thaliana (Mouse-ear cress) PE=2 SV=1	O	Posttranslational modification, protein turnover, chaperones	PREDICTED: peptidyl-prolyl cis-trans isomerase CYP22 [Brassica rapa]
c102974.graph_c0	--	--	Cellular Component: mitochondrion (GO:0005739);; Cellular Component: plasma membrane (GO:0005886);; Biological Process: protein transport (GO:0015031);; Cellular Component: integral component of membrane (GO:0016021);; Cellular Component: transport vesicle membrane (GO:0030658);;	--	[U]	Intracellular trafficking, secretion, and vesicular transport	SCAMP family	Secretory carrier-associated membrane protein 6 OS=Oryza sativa subsp. japonica (Rice) PE=2 SV=1	U	Intracellular trafficking, secretion, and vesicular transport	PREDICTED: secretory carrier-associated membrane protein 5-like [Brachypodium distachyon]
c141705.graph_c0	--	--	Biological Process: transition metal ion transport (GO:0000041);; Cellular Component: cytoplasm (GO:0005737);; Biological Process: toxin catabolic process (GO:0009407);; Biological Process: response to zinc ion (GO:0010043);; Biological Process: response to nitrate (GO:0010167);; Biological Process: response to cyclopentenone (GO:0010583);; Biological Process: nitrate transport (GO:0015706);; Bio…	--	[QR]	--	2OG-Fe(II) oxygenase superfamily	1-aminocyclopropane-1-carboxylate oxidase homolog 6 GN=At1g04350 OS=Arabidopsis thaliana (Mouse-ear cress) PE=2 SV=1	Q	Secondary metabolites biosynthesis, transport and catabolism	1-aminocyclopropane-1-carboxylate oxidase-like 6 [Arabidopsis thaliana]
c107624.graph_c1	--	--	--	--	--	--	WSTF, HB1, Itc1p, MBD9 motif 1	--	S	Function unknown	PREDICTED: uncharacterized protein LOC101767231 isoform X2 [Setaria italica]
c110272.graph_c1	[MR]	--	Biological Process: metabolic process (GO:0008152);; Cellular Component: chloroplast (GO:0009507);; Molecular Function: isomerase activity (GO:0016853);;	--	--	--	Mandelate racemase / muconate lactonizing enzyme, C-terminal domain;; Mandelate racemase / muconate lactonizing enzyme, N-terminal domain	L-Ala-D/L-amino acid epimerase GN=POPTR_0012s05040g OS=Populus trichocarpa (Western balsam poplar) PE=3 SV=2	S	Function unknown	predicted protein [Hordeum vulgare subsp. vulgare]
c44218.graph_c0	[B]	Chromatin structure and dynamics	Cellular Component: nucleosome (GO:0000786);; Molecular Function: DNA binding (GO:0003677);; Cellular Component: nucleus (GO:0005634);; Biological Process: glucose catabolic process (GO:0006007);; Biological Process: nucleosome assembly (GO:0006334);; Biological Process: protein targeting (GO:0006605);; Molecular Function: protein heterodimerization activity (GO:0046982);;	K11253|6.84412e-32|pvu:PHAVU_001G253800g|hypothetical protein; K11253 histone H3 (A)	[B]	Chromatin structure and dynamics	--	Histone H3.3 OS=Vitis vinifera (Grape) PE=2 SV=3	B	Chromatin structure and dynamics	hypothetical protein PHAVU_001G253800g [Phaseolus vulgaris]
c81215.graph_c0	[IQR]	--	Cellular Component: cytoplasmic membrane-bounded vesicle (GO:0016023);; Molecular Function: oxidoreductase activity (GO:0016491);; Biological Process: oxidation-reduction process (GO:0055114);;	--	[Q]	Secondary metabolites biosynthesis, transport and catabolism	short chain dehydrogenase;; KR domain	11-beta-hydroxysteroid dehydrogenase 1B GN=HSD1 OS=Arabidopsis thaliana (Mouse-ear cress) PE=1 SV=1	Q	Secondary metabolites biosynthesis, transport and catabolism	PREDICTED: 11-beta-hydroxysteroid dehydrogenase 1B-like [Brachypodium distachyon]
c101338.graph_c0	[J]	Translation, ribosomal structure and biogenesis	Biological Process: protein N-linked glycosylation (GO:0006487);; Biological Process: photoperiodism, flowering (GO:0048573);;	--	[J]	Translation, ribosomal structure and biogenesis	NOL1/NOP2/sun family	--	J	Translation, ribosomal structure and biogenesis	PREDICTED: uncharacterized protein LOC100835950 isoform X1 [Brachypodium distachyon]
c96516.graph_c0	--	--	Cellular Component: nucleus (GO:0005634);; Cellular Component: mitochondrion (GO:0005739);; Cellular Component: cytosol (GO:0005829);;	K17413|0|bdi:100829720|uncharacterized LOC100829720; K17413 small subunit ribosomal protein S35 (A)	--	--	Mitochondrial ribosomal subunit protein	--	J	Translation, ribosomal structure and biogenesis	PREDICTED: uncharacterized protein LOC100829720 [Brachypodium distachyon]
c121481.graph_c0	[O]	Posttranslational modification, protein turnover, chaperones	Molecular Function: ubiquitin thiolesterase activity (GO:0004221);; Molecular Function: ubiquitin-specific protease activity (GO:0004843);; Cellular Component: cytosol (GO:0005829);; Biological Process: ubiquitin-dependent protein catabolic process (GO:0006511);; Molecular Function: omega peptidase activity (GO:0008242);; Molecular Function: zinc ion binding (GO:0008270);; Biological Process: emb…	K11836|2.12893e-69|dosa:Os01t0177200-01|Os01g0177200; Similar to Ubiquitin-specific protease 14.; K11836 ubiquitin carboxyl-terminal hydrolase 5/13 [EC:3.4.19.12] (A)	[O]	Posttranslational modification, protein turnover, chaperones	Ubiquitin carboxyl-terminal hydrolase	Ubiquitin carboxyl-terminal hydrolase 14 OS=Arabidopsis thaliana (Mouse-ear cress) PE=1 SV=1	O	Posttranslational modification, protein turnover, chaperones	hypothetical protein OsI_00623 [Oryza sativa Indica Group]
c41291.graph_c1	--	--	Cellular Component: membrane (GO:0016020);;	--	--	--	--	--	S	Function unknown	hypothetical protein THITE_2133195 [Thielavia terrestris NRRL 8126]
c95052.graph_c0	--	--	Molecular Function: catalytic activity (GO:0003824);;	--	[E]	Amino acid transport and metabolism	Trypsin	--	E	Amino acid transport and metabolism	Trypsin-like protein [Acremonium chrysogenum ATCC 11550]
c31694.graph_c0	--	--	--	--	[A]	RNA processing and modification	--	--	A	RNA processing and modification	hypothetical protein THITE_2110325 [Thielavia terrestris NRRL 8126]
c119151.graph_c2	--	--	Cellular Component: integral component of membrane (GO:0016021);; Cellular Component: cytoplasmic membrane-bounded vesicle (GO:0016023);;	--	[U]	Intracellular trafficking, secretion, and vesicular transport	EXS family	Phosphate transporter PHO1-2 OS=Oryza sativa subsp. japonica (Rice) PE=2 SV=1	U	Intracellular trafficking, secretion, and vesicular transport	Os12g0595000 [Oryza sativa Japonica Group]
c107754.graph_c1	--	--	Cellular Component: nucleus (GO:0005634);; Biological Process: regulation of transcription, DNA-templated (GO:0006355);; Molecular Function: zinc ion binding (GO:0008270);; Biological Process: chromatin modification (GO:0016568);; Molecular Function: histone binding (GO:0042393);;	--	[R]	General function prediction only	Domain of unknown function (DUF3594);; PHD-finger	PHD finger protein ALFIN-LIKE 1 OS=Oryza sativa subsp. japonica (Rice) PE=2 SV=1	K	Transcription	Os05g0163100 [Oryza sativa Japonica Group]
c40921.graph_c0	--	--	--	--	--	--	--	--	R	General function prediction only	PREDICTED: beta-sesquiphellandrene synthase-like [Setaria italica]
c141724.graph_c0	--	--	--	--	--	--	--	--	R	General function prediction only	hypothetical protein LEMA_P048860.1 [Leptosphaeria maculans JN3]
c201724.graph_c0	--	--	Molecular Function: nucleic acid binding (GO:0003676);; Biological Process: gene silencing by RNA (GO:0031047);;	K11593|5.13075e-09|sbi:SORBI_02g005150|SORBIDRAFT_02g005150, Sb02g005150; hypothetical protein; K11593 eukaryotic translation initiation factor 2C (A)	[J]	Translation, ribosomal structure and biogenesis	--	Protein argonaute 5 GN=AGO5 OS=Arabidopsis thaliana (Mouse-ear cress) PE=1 SV=2	J	Translation, ribosomal structure and biogenesis	putative protein argonaute 5 [Glarea lozoyensis 74030]
c100420.graph_c0	--	--	Cellular Component: mitochondrion (GO:0005739);;	--	[D]	Cell cycle control, cell division, chromosome partitioning	--	Putative cullin-like protein 2 GN=At1g59790 OS=Arabidopsis thaliana (Mouse-ear cress) PE=3 SV=2	S	Function unknown	PREDICTED: myosin heavy chain, striated muscle-like [Setaria italica]
c97691.graph_c0	--	--	--	--	--	--	--	--	S	Function unknown	predicted protein [Hordeum vulgare subsp. vulgare]
c110457.graph_c0	--	--	Molecular Function: nucleic acid binding (GO:0003676);; Molecular Function: hydrolase activity, acting on ester bonds (GO:0016788);;	--	--	--	--	Probable staphylococcal-like nuclease CAN2 OS=Oryza sativa subsp. japonica (Rice) PE=2 SV=1	S	Function unknown	Putative 38.1 kDa protein [Aegilops tauschii]
c100094.graph_c0	--	--	--	--	[S]	Function unknown	--	--	S	Function unknown	PREDICTED: uncharacterized protein LOC102701737 [Oryza brachyantha]
c90444.graph_c0	--	--	--	K00860|2.12905e-10|sita:101756177|adenylyl-sulfate kinase, chloroplastic-like; K00860 adenylylsulfate kinase [EC:2.7.1.25] (A)	--	--	--	--	P	Inorganic ion transport and metabolism	PREDICTED: adenylyl-sulfate kinase, chloroplastic-like [Setaria italica]
c41619.graph_c0	--	--	Cellular Component: mitochondrion (GO:0005739);; Molecular Function: ion binding (GO:0043167);; Molecular Function: organic cyclic compound binding (GO:0097159);; Molecular Function: heterocyclic compound binding (GO:1901363);;	--	--	--	MULE transposase domain;; MuDR family transposase	--	--	--	PREDICTED: uncharacterized protein LOC103699174, partial [Phoenix dactylifera]
c76393.graph_c0	--	--	--	--	[T]	Signal transduction mechanisms	--	Putative disease resistance protein RGA4 GN=RGA4 OS=Solanum bulbocastanum (Wild potato) PE=2 SV=1	T	Signal transduction mechanisms	predicted protein [Hordeum vulgare subsp. vulgare]
c142538.graph_c0	[L]	Replication, recombination and repair	Molecular Function: DNA binding (GO:0003677);; Molecular Function: RNA binding (GO:0003723);; Molecular Function: RNA-directed DNA polymerase activity (GO:0003964);; Molecular Function: aspartic-type endopeptidase activity (GO:0004190);; Molecular Function: transporter activity (GO:0005215);; Cellular Component: nucleus (GO:0005634);; Biological Process: RNA-dependent DNA replication (GO:0006278)…	--	[R]	General function prediction only	--	RNA-directed DNA polymerase homolog OS=Oenothera berteroana (Bertero&apos;s evening primrose) PE=4 SV=1	L	Replication, recombination and repair	retrotransposon protein, putative, unclassified [Oryza sativa Japonica Group]
c105776.graph_c0	--	--	Biological Process: response to stress (GO:0006950);;	--	--	--	Domain of unknown function (DUF3444)	--	O	Posttranslational modification, protein turnover, chaperones	PREDICTED: uncharacterized protein LOC102709967 [Oryza brachyantha]
c187145.graph_c0	--	--	--	--	[C]	Energy production and conversion	--	--	C	Energy production and conversion	--
c121038.graph_c1	--	--	--	--	--	--	--	--	--	--	PH01B001E05.4 [Phyllostachys edulis]
c114499.graph_c0	[L]	Replication, recombination and repair	Cellular Component: plastid (GO:0009536);; Molecular Function: oxidoreductase activity, acting on paired donors, with incorporation or reduction of molecular oxygen, 2-oxoglutarate as one donor, and incorporation of one atom each of oxygen into both donors (GO:0016706);; Biological Process: oxidation-reduction process (GO:0055114);;	--	[A]	RNA processing and modification	2OG-Fe(II) oxygenase superfamily;; 2OG-Fe(II) oxygenase superfamily;; Tubby C 2	Protein LURP-one-related 15 GN=At5g01750 OS=Arabidopsis thaliana (Mouse-ear cress) PE=1 SV=1	A	RNA processing and modification	PREDICTED: uncharacterized protein LOC101775277 [Setaria italica]
c103546.graph_c0	--	--	Biological Process: anatomical structure morphogenesis (GO:0009653);; Biological Process: cellular component assembly (GO:0022607);; Biological Process: multicellular organismal process (GO:0032501);; Biological Process: cell development (GO:0048468);; Biological Process: regulation of cellular process (GO:0050794);;	--	--	--	P21-Rho-binding domain	CRIB domain-containing protein RIC7 GN=RIC7 OS=Arabidopsis thaliana (Mouse-ear cress) PE=1 SV=1	S	Function unknown	PREDICTED: CRIB domain-containing protein RIC4-like [Oryza brachyantha]
c92896.graph_c0	--	--	--	--	[T]	Signal transduction mechanisms	EF-hand domain;; EF hand	Probable calcium-binding protein CML45 GN=CML45 OS=Arabidopsis thaliana (Mouse-ear cress) PE=1 SV=1	S	Function unknown	predicted protein [Hordeum vulgare subsp. vulgare]
c103410.graph_c0	--	--	Cellular Component: nucleus (GO:0005634);; Cellular Component: cytoplasm (GO:0005737);;	--	--	--	--	--	S	Function unknown	hypothetical protein SORBIDRAFT_02g039980 [Sorghum bicolor]
c196219.graph_c0	[DZ]	--	Cellular Component: cellular bud neck septin ring (GO:0000144);; Cellular Component: mating projection base (GO:0001400);; Molecular Function: structural molecule activity (GO:0005198);; Molecular Function: GTP binding (GO:0005525);; Molecular Function: 1-phosphatidylinositol binding (GO:0005545);; Cellular Component: ascospore wall (GO:0005619);; Cellular Component: prospore membrane (GO:0005628…	K16944|2.73183e-16|pxb:103942743|cell division control protein 3-like; K16944 septin 7 (A)	[DZU]	--	Septin	--	D	Cell cycle control, cell division, chromosome partitioning	septin [Colletotrichum graminicola M1.001]
c91762.graph_c0	--	--	Molecular Function: sequence-specific DNA binding transcription factor activity (GO:0003700);; Cellular Component: nucleus (GO:0005634);; Biological Process: regulation of transcription, DNA-templated (GO:0006355);; Cellular Component: plastid (GO:0009536);;	K09286|1.36884e-08|osa:4331845|Os03g0183000; K09286 EREBP-like factor (A)	--	--	--	--	S	Function unknown	hypothetical protein OsI_10275 [Oryza sativa Indica Group]
c123122.graph_c0	[J]	Translation, ribosomal structure and biogenesis	Molecular Function: RNA binding (GO:0003723);; Molecular Function: structural constituent of ribosome (GO:0003735);; Biological Process: translation (GO:0006412);; Cellular Component: small ribosomal subunit (GO:0015935);;	K02985|5.78723e-113|vvi:100266287|40S ribosomal protein S3-3; K02985 small subunit ribosomal protein S3e (A)	[J]	Translation, ribosomal structure and biogenesis	Ribosomal protein S3, C-terminal domain;; KH domain	40S ribosomal protein S3-1 GN=RPS3A OS=Arabidopsis thaliana (Mouse-ear cress) PE=1 SV=1	J	Translation, ribosomal structure and biogenesis	PREDICTED: 40S ribosomal protein S3-3-like isoform 2 [Fragaria vesca subsp. vesca]
c71261.graph_c0	--	--	Biological Process: carbohydrate metabolic process (GO:0005975);; Molecular Function: hydrolase activity (GO:0016787);;	--	--	--	Glucanosyltransferase;; Glycosyl hydrolases family 2, TIM barrel domain	--	R	General function prediction only	glycoside hydrolase family 72 protein [Thielavia terrestris NRRL 8126]
c2012.graph_c0	--	--	Cellular Component: cytoplasmic membrane-bounded vesicle (GO:0016023);;	--	--	--	--	--	--	--	LGC1 [Oryza sativa Japonica Group]
c129706.graph_c0	--	--	Molecular Function: nucleotide binding (GO:0000166);; Cellular Component: peroxisome (GO:0005777);; Biological Process: proteolysis (GO:0006508);; Molecular Function: serine-type peptidase activity (GO:0008236);; Molecular Function: ATPase activity (GO:0016887);; Biological Process: protein catabolic process (GO:0030163);; Biological Process: cellular catabolic process (GO:0044248);;	--	--	--	ATP-dependent protease La (LON) domain	--	O	Posttranslational modification, protein turnover, chaperones	hypothetical protein MYCTH_2298894 [Myceliophthora thermophila ATCC 42464]
c92974.graph_c0	--	--	Biological Process: rRNA processing (GO:0006364);; Cellular Component: PSII associated light-harvesting complex II (GO:0009517);; Cellular Component: chloroplast stromal thylakoid (GO:0009533);; Biological Process: response to blue light (GO:0009637);; Biological Process: response to high light intensity (GO:0009644);; Biological Process: response to sucrose (GO:0009744);; Biological Process: pho…	K08916|1.04417e-159|crb:CARUB_v10001659mg|hypothetical protein; K08916 light-harvesting complex II chlorophyll a/b binding protein 5 (A)	--	--	Chlorophyll A-B binding protein	Chlorophyll a-b binding protein CP26, chloroplastic (Precursor) GN=LHCB5 OS=Arabidopsis thaliana (Mouse-ear cress) PE=1 SV=1	R	General function prediction only	hypothetical protein EUTSA_v10028871mg [Eutrema salsugineum]
c109044.graph_c0	--	--	Cellular Component: endoplasmic reticulum membrane (GO:0005789);; Biological Process: GPI anchor biosynthetic process (GO:0006506);; Cellular Component: cytoplasmic membrane-bounded vesicle (GO:0016023);;	K07541|2.88399e-87|osa:4352700|Os12g0596900; K07541 phosphatidylinositol glycan, class X (A)	--	--	PIG-X / PBN1	--	R	General function prediction only	Phosphatidylinositol-glycan biosynthesis class X protein [Aegilops tauschii]
c126538.graph_c0	--	--	--	--	--	--	--	--	R	General function prediction only	putative 22kda glyco protein [Eutypa lata UCREL1]
c143530.graph_c0	--	--	--	--	--	--	RPEL repeat	--	R	General function prediction only	RPEL repeat protein [Pyrenophora tritici-repentis Pt-1C-BFP]
c113586.graph_c1	--	--	Molecular Function: ATP binding (GO:0005524);; Biological Process: ATP catabolic process (GO:0006200);; Cellular Component: chloroplast thylakoid membrane (GO:0009535);; Biological Process: thylakoid membrane organization (GO:0010027);; Biological Process: carotenoid biosynthetic process (GO:0016117);; Molecular Function: ATPase activity (GO:0016887);;	--	[O]	Posttranslational modification, protein turnover, chaperones	ATPase family associated with various cellular activities (AAA)	Ribulose bisphosphate carboxylase/oxygenase activase, chloroplastic (Precursor) GN=RCA1 OS=Zea mays (Maize) PE=2 SV=3	O	Posttranslational modification, protein turnover, chaperones	PREDICTED: ribulose bisphosphate carboxylase/oxygenase activase 2, chloroplastic-like [Oryza brachyantha]
c127729.graph_c0	--	--	--	--	--	--	--	--	--	--	conserved hypothetical protein [Aspergillus flavus NRRL3357]
c100384.graph_c0	--	--	Molecular Function: hydrolase activity, hydrolyzing O-glycosyl compounds (GO:0004553);; Biological Process: metabolic process (GO:0008152);;	K06617|3.53143e-134|obr:102706183|probable galactinol--sucrose galactosyltransferase 2-like; K06617 raffinose synthase [EC:2.4.1.82] (A)	--	--	Raffinose synthase or seed imbibition protein Sip1	Probable galactinol--sucrose galactosyltransferase 2 GN=T8H10.120 OS=Arabidopsis thaliana (Mouse-ear cress) PE=2 SV=2	R	General function prediction only	PREDICTED: probable galactinol--sucrose galactosyltransferase 2-like [Oryza brachyantha]
c107873.graph_c1	[RTKL]	--	Molecular Function: protein serine/threonine kinase activity (GO:0004674);; Molecular Function: calcium ion binding (GO:0005509);; Molecular Function: ATP binding (GO:0005524);; Biological Process: protein phosphorylation (GO:0006468);;	--	[T]	Signal transduction mechanisms	Protein kinase domain;; Protein tyrosine kinase	CDPK-related protein kinase GN=CRK OS=Daucus carota (Wild carrot) PE=2 SV=1	T	Signal transduction mechanisms	putative CDPK-related protein kinase [Oryza sativa Japonica Group]
c108952.graph_c0	--	--	Cellular Component: plastid (GO:0009536);;	--	--	--	Plant mobile domain	--	S	Function unknown	hypothetical protein [Oryza sativa Japonica Group]
c160922.graph_c0	--	--	--	--	--	--	--	--	R	General function prediction only	--
c109261.graph_c1	--	--	Biological Process: glycerol metabolic process (GO:0006071);; Biological Process: lipid metabolic process (GO:0006629);; Molecular Function: glycerophosphodiester phosphodiesterase activity (GO:0008889);; Cellular Component: plant-type cell wall (GO:0009505);; Cellular Component: chloroplast (GO:0009507);; Biological Process: cell tip growth (GO:0009932);; Biological Process: trichome differentia…	--	[C]	Energy production and conversion	Glycerophosphoryl diester phosphodiesterase family	Glycerophosphodiester phosphodiesterase GDPDL3 {ECO:0000305} (Precursor) GN=F10M23.30 OS=Arabidopsis thaliana (Mouse-ear cress) PE=1 SV=3	C	Energy production and conversion	Os04g0472300 [Oryza sativa Japonica Group]
c98157.graph_c2	[S]	Function unknown	Molecular Function: protein serine/threonine kinase activity (GO:0004674);; Molecular Function: ATP binding (GO:0005524);; Biological Process: protein phosphorylation (GO:0006468);; Biological Process: transmembrane receptor protein tyrosine kinase signaling pathway (GO:0007169);; Cellular Component: integral component of membrane (GO:0016021);;	--	--	--	Leucine Rich repeats (2 copies);; Protein kinase domain;; Leucine rich repeat;; Protein tyrosine kinase;; Leucine Rich Repeat;; Leucine Rich repeat;; Leucine rich repeat	Probable LRR receptor-like serine/threonine-protein kinase At1g34110 (Precursor) GN=At1g34110 OS=Arabidopsis thaliana (Mouse-ear cress) PE=2 SV=2	T	Signal transduction mechanisms	PREDICTED: probable LRR receptor-like serine/threonine-protein kinase At1g34110-like [Oryza brachyantha]
c117222.graph_c0	--	--	Molecular Function: acetylglucosaminyltransferase activity (GO:0008375);; Cellular Component: membrane (GO:0016020);;	--	--	--	Core-2/I-Branching enzyme	--	S	Function unknown	hypothetical protein SORBIDRAFT_01g009220 [Sorghum bicolor]
c60225.graph_c0	--	--	Molecular Function: transferase activity, transferring glycosyl groups (GO:0016757);; Biological Process: cellular polysaccharide metabolic process (GO:0044264);;	K00750|1.09004e-67|zma:103652398|UDP-glucuronate:xylan alpha-glucuronosyltransferase 1-like; K00750 glycogenin glucosyltransferase [EC:2.4.1.186] (A)	[G]	Carbohydrate transport and metabolism	Glycosyl transferase family 8	UDP-glucuronate:xylan alpha-glucuronosyltransferase 1 GN=MVE11.2 OS=Arabidopsis thaliana (Mouse-ear cress) PE=2 SV=1	G	Carbohydrate transport and metabolism	unnamed protein product [Triticum aestivum]
c109268.graph_c0	--	--	Cellular Component: plastid (GO:0009536);; Biological Process: chloroplast relocation (GO:0009902);; Biological Process: thylakoid membrane organization (GO:0010027);; Biological Process: stomatal complex morphogenesis (GO:0010103);; Biological Process: mRNA modification (GO:0016556);; Molecular Function: transferase activity (GO:0016740);; Biological Process: isopentenyl diphosphate biosynthetic…	--	[R]	General function prediction only	PPR repeat family;; PPR repeat;; Pentatricopeptide repeat domain;; PPR repeat	Pentatricopeptide repeat-containing protein MRL1, chloroplastic (Precursor) GN=T11I11.70/T11I11.60 OS=Arabidopsis thaliana (Mouse-ear cress) PE=2 SV=2	S	Function unknown	Os10g0181200 [Oryza sativa Japonica Group]
c74572.graph_c0	--	--	Molecular Function: metal ion binding (GO:0046872);;	--	[O]	Posttranslational modification, protein turnover, chaperones	Ring finger domain;; Zinc finger, C3HC4 type (RING finger)	E3 ubiquitin-protein ligase At1g12760 GN=At1g12760 OS=Arabidopsis thaliana (Mouse-ear cress) PE=1 SV=1	O	Posttranslational modification, protein turnover, chaperones	PREDICTED: E3 ubiquitin-protein ligase At1g12760-like isoform X2 [Phoenix dactylifera]
c119834.graph_c2	--	--	Molecular Function: sequence-specific DNA binding transcription factor activity (GO:0003700);; Biological Process: regulation of transcription, DNA-templated (GO:0006355);; Biological Process: brassinosteroid biosynthetic process (GO:0016132);; Molecular Function: sequence-specific DNA binding (GO:0043565);;	--	--	--	--	--	K	Transcription	Os01g0750100 [Oryza sativa Japonica Group]
c158372.graph_c0	--	--	--	--	--	--	--	--	J	Translation, ribosomal structure and biogenesis	hypothetical protein MYCGRDRAFT_57534 [Zymoseptoria tritici IPO323]
c95015.graph_c0	--	--	Molecular Function: protein serine/threonine kinase activity (GO:0004674);; Molecular Function: ATP binding (GO:0005524);; Biological Process: protein phosphorylation (GO:0006468);; Cellular Component: cytoplasmic membrane-bounded vesicle (GO:0016023);;	--	--	--	--	--	T	Signal transduction mechanisms	Serine/threonine-protein kinase-like protein CCR4 [Triticum urartu]
c113079.graph_c2	[Q]	Secondary metabolites biosynthesis, transport and catabolism	Molecular Function: copper ion binding (GO:0005507);; Cellular Component: vacuole (GO:0005773);; Molecular Function: primary amine oxidase activity (GO:0008131);; Biological Process: amine metabolic process (GO:0009308);; Cellular Component: cytoplasmic membrane-bounded vesicle (GO:0016023);; Molecular Function: quinone binding (GO:0048038);; Biological Process: oxidation-reduction process (GO:00…	K00276|1.17966e-112|sita:101757997|primary amine oxidase-like; K00276 primary-amine oxidase [EC:1.4.3.21] (A)	[Q]	Secondary metabolites biosynthesis, transport and catabolism	Copper amine oxidase, enzyme domain	Primary amine oxidase (Precursor) GN=At1g62810 OS=Arabidopsis thaliana (Mouse-ear cress) PE=2 SV=1	Q	Secondary metabolites biosynthesis, transport and catabolism	Primary amine oxidase [Triticum urartu]
c115454.graph_c2	[RTKL]	--	Molecular Function: DNA binding (GO:0003677);; Molecular Function: calmodulin-dependent protein kinase activity (GO:0004683);; Molecular Function: protein tyrosine kinase activity (GO:0004713);; Molecular Function: calcium ion binding (GO:0005509);; Molecular Function: ATP binding (GO:0005524);; Cellular Component: nucleus (GO:0005634);; Cellular Component: cytoplasm (GO:0005737);; Biological Pro…	K13412|5.08454e-107|bdi:100830491|calcium-dependent protein kinase 29-like; K13412 calcium-dependent protein kinase [EC:2.7.11.1] (A)	[T]	Signal transduction mechanisms	Protein kinase domain;; Protein tyrosine kinase	Calcium-dependent protein kinase 33 GN=CPK33 OS=Arabidopsis thaliana (Mouse-ear cress) PE=2 SV=1	T	Signal transduction mechanisms	predicted protein [Hordeum vulgare subsp. vulgare]
c102890.graph_c1	--	--	--	K13984|7.53928e-06|sita:101765808|protein disulfide isomerase-like 5-1-like; K13984 thioredoxin domain-containing protein 5 (A)	--	--	--	Protein disulfide isomerase-like 5-1 (Precursor) OS=Oryza sativa subsp. japonica (Rice) PE=2 SV=1	--	--	--
c104866.graph_c0	--	--	Cellular Component: intracellular (GO:0005622);; Molecular Function: zinc ion binding (GO:0008270);;	--	--	--	PLATZ transcription factor	--	S	Function unknown	hypothetical protein SORBIDRAFT_10g026620 [Sorghum bicolor]
c95584.graph_c0	--	--	--	--	--	--	--	--	S	Function unknown	hypothetical protein F775_06975 [Aegilops tauschii]
c95213.graph_c0	--	--	Molecular Function: phospholipid binding (GO:0005543);; Biological Process: auxin-activated signaling pathway (GO:0009734);; Biological Process: phloem or xylem histogenesis (GO:0010087);; Biological Process: leaf vascular tissue pattern formation (GO:0010305);;	--	--	--	Plant pleckstrin homology-like region	--	S	Function unknown	hypothetical protein OsJ_11833 [Oryza sativa Japonica Group]
c114068.graph_c1	--	--	Cellular Component: mitochondrion (GO:0005739);;	--	[R]	General function prediction only	PPR repeat family;; PPR repeat;; PPR repeat;; Pentatricopeptide repeat domain;; PPR repeat family;; PPR repeat;; PPR repeat;; Pentatricopeptide repeat domain	Protein Rf1, mitochondrial (Precursor) GN=Rf1 OS=Oryza sativa subsp. indica (Rice) PE=2 SV=1	R	General function prediction only	hypothetical protein ZEAMMB73_082399 [Zea mays]
c44861.graph_c0	--	--	Molecular Function: DNA binding (GO:0003677);; Molecular Function: RNA binding (GO:0003723);; Molecular Function: RNA-directed DNA polymerase activity (GO:0003964);; Biological Process: RNA-dependent DNA replication (GO:0006278);; Biological Process: DNA recombination (GO:0006310);; Cellular Component: intracellular membrane-bounded organelle (GO:0043231);;	--	[R]	General function prediction only	--	--	L	Replication, recombination and repair	PREDICTED: uncharacterized protein LOC103652215 [Zea mays]
c123802.graph_c0	[I]	Lipid transport and metabolism	--	--	[T]	Signal transduction mechanisms	Carboxylesterase family;; alpha/beta hydrolase fold	Probable isoprenylcysteine alpha-carbonyl methylesterase ICMEL2 GN=ICMEL2 OS=Arabidopsis thaliana (Mouse-ear cress) PE=2 SV=1	R	General function prediction only	hypothetical protein HMPREF1624_07624 [Sporothrix schenckii ATCC 58251]
c119431.graph_c1	[U]	Intracellular trafficking, secretion, and vesicular transport	Molecular Function: GTPase activity (GO:0003924);; Molecular Function: signal recognition particle binding (GO:0005047);; Molecular Function: GTP binding (GO:0005525);; Cellular Component: signal recognition particle receptor complex (GO:0005785);; Cellular Component: signal recognition particle, endoplasmic reticulum targeting (GO:0005786);; Biological Process: GTP catabolic process (GO:0006184)…	K13431|2.82621e-176|osa:4345847|Os08g0480100; K13431 signal recognition particle receptor subunit alpha (A)	[U]	Intracellular trafficking, secretion, and vesicular transport	Signal recognition particle, alpha subunit, N-terminal	--	U	Intracellular trafficking, secretion, and vesicular transport	Os08g0480100 [Oryza sativa Japonica Group]
c93128.graph_c0	--	--	--	--	--	--	--	--	--	--	PREDICTED: probable receptor-like protein kinase At1g67000-like [Setaria italica]
c99276.graph_c1	[S]	Function unknown	--	K10532|0|obr:102704845|heparan-alpha-glucosaminide N-acetyltransferase-like; K10532 heparan-alpha-glucosaminide N-acetyltransferase [EC:2.3.1.78] (A)	[S]	Function unknown	Protein of unknown function (DUF1624)	--	S	Function unknown	PREDICTED: heparan-alpha-glucosaminide N-acetyltransferase-like [Oryza brachyantha]
c77203.graph_c0	--	--	Molecular Function: sugar:proton symporter activity (GO:0005351);; Cellular Component: integral component of membrane (GO:0016021);; Biological Process: carbohydrate transmembrane transport (GO:0034219);;	--	[R]	General function prediction only	--	Hexose carrier protein HEX6 GN=HEX6 OS=Ricinus communis (Castor bean) PE=2 SV=1	R	General function prediction only	hypothetical protein SORBIDRAFT_01g029030 [Sorghum bicolor]
c32733.graph_c0	--	--	--	--	[T]	Signal transduction mechanisms	--	Calmodulin-2 GN=CAM72 OS=Petunia hybrida (Petunia) PE=2 SV=2	--	--	--
c121672.graph_c0	[L]	Replication, recombination and repair	--	--	[R]	General function prediction only	gag-polyprotein putative aspartyl protease;; Retroviral aspartyl protease;; Aspartyl protease	RNA-directed DNA polymerase homolog OS=Oenothera berteroana (Bertero&apos;s evening primrose) PE=4 SV=1	S	Function unknown	PREDICTED: uncharacterized protein LOC101783348 [Setaria italica]
c122917.graph_c0	--	--	Biological Process: cellular process (GO:0009987);; Molecular Function: transferase activity, transferring phosphorus-containing groups (GO:0016772);; Molecular Function: organic cyclic compound binding (GO:0097159);; Molecular Function: heterocyclic compound binding (GO:1901363);;	--	--	--	--	--	R	General function prediction only	putative polyprotein [Oryza sativa Japonica Group]
c99906.graph_c0	--	--	Molecular Function: nucleic acid binding (GO:0003676);; Molecular Function: catalytic activity (GO:0003824);; Biological Process: DNA metabolic process (GO:0006259);;	--	--	--	--	--	R	General function prediction only	OSJNBb0069N01.1 [Oryza sativa Japonica Group]
c92268.graph_c0	--	--	Molecular Function: DNA binding (GO:0003677);; Molecular Function: metal ion binding (GO:0046872);;	--	[R]	General function prediction only	Ankyrin repeat;; Ankyrin repeats (3 copies);; Ankyrin repeats (many copies);; Ankyrin repeat	Zinc finger CCCH domain-containing protein 67 OS=Oryza sativa subsp. japonica (Rice) PE=2 SV=1	R	General function prediction only	PREDICTED: zinc finger CCCH domain-containing protein 67-like [Brachypodium distachyon]
c120005.graph_c1	[J]	Translation, ribosomal structure and biogenesis	Molecular Function: translation initiation factor activity (GO:0003743);; Molecular Function: GTPase activity (GO:0003924);; Molecular Function: GTP binding (GO:0005525);; Cellular Component: mitochondrion (GO:0005739);; Biological Process: GTP catabolic process (GO:0006184);; Biological Process: translational initiation (GO:0006413);; Biological Process: nucleotide biosynthetic process (GO:00091…	K02519|1.75453e-162|osa:4347576|Os09g0515500; K02519 translation initiation factor IF-2 (A)	[J]	Translation, ribosomal structure and biogenesis	Elongation factor Tu GTP binding domain	Translation initiation factor IF-2, chloroplastic GN=infB OS=Rhodomonas salina (Cryptomonas salina) PE=3 SV=1	J	Translation, ribosomal structure and biogenesis	Os09g0515500 [Oryza sativa Japonica Group]
c150452.graph_c0	--	--	Biological Process: chromatin remodeling (GO:0006338);; Cellular Component: SWI/SNF complex (GO:0016514);; Cellular Component: RSC complex (GO:0016586);;	--	--	--	--	--	Z	Cytoskeleton	hypothetical protein MGG_16749 [Magnaporthe oryzae 70-15]
c112536.graph_c0	--	--	--	--	--	--	Protein of unknown function (DUF3133)	--	S	Function unknown	PREDICTED: uncharacterized protein At5g05190 [Brachypodium distachyon]
c9556.graph_c0	--	--	Molecular Function: catalytic activity (GO:0003824);;	--	--	--	Glucanosyltransferase	--	R	General function prediction only	beta-glucanosyltransferase [Zymoseptoria tritici IPO323]
c111273.graph_c0	[M]	Cell wall/membrane/envelope biogenesis	Molecular Function: translation elongation factor activity (GO:0003746);; Molecular Function: GTPase activity (GO:0003924);; Molecular Function: GTP binding (GO:0005525);; Cellular Component: mitochondrial inner membrane (GO:0005743);; Cellular Component: mitochondrial matrix (GO:0005759);; Biological Process: pentose-phosphate shunt (GO:0006098);; Biological Process: GTP catabolic process (GO:00…	K03596|0|sita:101783801|translation factor GUF1 homolog, chloroplastic-like; K03596 GTP-binding protein LepA (A)	[J]	Translation, ribosomal structure and biogenesis	Elongation factor Tu GTP binding domain;; Elongation factor G C-terminus;; Elongation factor Tu domain 2;; 50S ribosome-binding GTPase;; Ras family	Translation factor GUF1 homolog, chloroplastic {ECO:0000255|HAMAP-Rule:MF_03138} (Precursor) OS=Oryza sativa subsp. japonica (Rice) PE=3 SV=1	J	Translation, ribosomal structure and biogenesis	PREDICTED: translation factor GUF1 homolog, chloroplastic-like isoform X1 [Setaria italica]
c113119.graph_c0	--	--	--	--	--	--	--	--	S	Function unknown	PREDICTED: uncharacterized protein LOC100842208 isoform X1 [Brachypodium distachyon]
c137655.graph_c0	--	--	--	--	--	--	--	--	--	--	hypothetical protein OIDMADRAFT_22763 [Oidiodendron maius Zn]
c117345.graph_c1	[RTKL]	--	Molecular Function: protein serine/threonine kinase activity (GO:0004674);; Molecular Function: protein tyrosine kinase activity (GO:0004713);; Molecular Function: ATP binding (GO:0005524);; Biological Process: protein phosphorylation (GO:0006468);; Biological Process: microtubule nucleation (GO:0007020);; Cellular Component: cytoplasmic membrane-bounded vesicle (GO:0016023);; Biological Process:…	--	--	--	--	LysM domain receptor-like kinase 3 (Precursor) GN=LYK3 OS=Arabidopsis thaliana (Mouse-ear cress) PE=2 SV=1	T	Signal transduction mechanisms	unnamed protein product [Triticum aestivum]
c112522.graph_c0	--	--	--	--	--	--	Protein of unknown function (DUF668);; Domain of unknown function (DUF3475)	--	S	Function unknown	hypothetical protein [Oryza sativa Japonica Group]
c128938.graph_c0	--	--	Molecular Function: dolichyl-diphosphooligosaccharide-protein glycotransferase activity (GO:0004579);; Cellular Component: oligosaccharyltransferase complex (GO:0008250);; Biological Process: protein N-linked glycosylation via asparagine (GO:0018279);;	K12667|2.07976e-08|atr:s00067p00077140|AMTR_s00067p00077140; hypothetical protein; K12667 oligosaccharyltransferase complex subunit delta (ribophorin II) (A)	[O]	Posttranslational modification, protein turnover, chaperones	Oligosaccharyltransferase subunit Ribophorin II	--	O	Posttranslational modification, protein turnover, chaperones	hypothetical protein THITE_2120852 [Thielavia terrestris NRRL 8126]
c112133.graph_c0	--	--	Cellular Component: intracellular (GO:0005622);; Molecular Function: zinc ion binding (GO:0008270);; Biological Process: regulation of flower development (GO:0009909);;	--	--	--	--	Zinc finger protein HD1 OS=Oryza sativa subsp. japonica (Rice) PE=2 SV=1	K	Transcription	Zinc-finger type transcription factor [Phyllostachys edulis]
c117810.graph_c0	--	--	Molecular Function: DNA binding (GO:0003677);; Molecular Function: RNA binding (GO:0003723);; Biological Process: RNA metabolic process (GO:0016070);;	K14327|1.28322e-110|dosa:Os02t0631500-00|Os02g0631500; Similar to Initiation factor eIF-4 gamma, middle; Up-frameshift suppressor 2.; K14327 regulator of nonsense transcripts 2 (A)	[A]	RNA processing and modification	Up-frameshift suppressor 2	Regulator of nonsense transcripts UPF2 GN=UPF2 OS=Arabidopsis thaliana (Mouse-ear cress) PE=2 SV=1	A	RNA processing and modification	hypothetical protein OsI_08170 [Oryza sativa Indica Group]
c125909.graph_c0	--	--	--	--	--	--	--	--	S	Function unknown	putative retrotransposon protein [Phyllostachys edulis]
c115270.graph_c1	[T]	Signal transduction mechanisms	Biological Process: response to reactive oxygen species (GO:0000302);; Molecular Function: translation elongation factor activity (GO:0003746);; Molecular Function: GTPase activity (GO:0003924);; Molecular Function: GTP binding (GO:0005525);; Biological Process: GTP catabolic process (GO:0006184);; Biological Process: translational elongation (GO:0006414);; Cellular Component: chloroplast stroma …	K06207|0|sita:101775979|translation factor GUF1 homolog, mitochondrial-like; K06207 GTP-binding protein (A)	[J]	Translation, ribosomal structure and biogenesis	Elongation factor Tu GTP binding domain;; Elongation factor Tu domain 2;; Elongation factor G C-terminus;; 50S ribosome-binding GTPase	Translation factor GUF1 homolog, chloroplastic {ECO:0000255|HAMAP-Rule:MF_03138} (Precursor) GN=OSTLU_15891 OS=Ostreococcus lucimarinus (strain CCE9901) PE=3 SV=1	J	Translation, ribosomal structure and biogenesis	PREDICTED: translation factor GUF1 homolog, mitochondrial-like isoform X1 [Setaria italica]
c116893.graph_c2	--	--	--	--	--	--	--	--	S	Function unknown	Os08g0400300 [Oryza sativa Japonica Group]
c105255.graph_c0	--	--	Cellular Component: plastid (GO:0009536);; Cellular Component: membrane (GO:0016020);;	--	--	--	--	--	S	Function unknown	predicted protein [Hordeum vulgare subsp. vulgare]
c63449.graph_c0	--	--	--	--	--	--	--	Beta-amylase GN=BMY1 OS=Triticum aestivum (Wheat) PE=2 SV=1	--	--	--
c85249.graph_c0	[G]	Carbohydrate transport and metabolism	Molecular Function: phosphoglycerate kinase activity (GO:0004618);; Cellular Component: cell wall (GO:0005618);; Cellular Component: nucleus (GO:0005634);; Cellular Component: mitochondrion (GO:0005739);; Biological Process: glycolytic process (GO:0006096);; Biological Process: response to cold (GO:0009409);; Cellular Component: chloroplast stroma (GO:0009570);; Cellular Component: thylakoid (GO:…	K00927|5.52666e-49|dosa:Os01t0800266-00|Os01g0800266; Similar to Phosphoglycerate kinase.; K00927 phosphoglycerate kinase [EC:2.7.2.3] (A)	[G]	Carbohydrate transport and metabolism	Phosphoglycerate kinase	Phosphoglycerate kinase 2, chloroplastic (Precursor) GN=At1g56190 OS=Arabidopsis thaliana (Mouse-ear cress) PE=2 SV=3	G	Carbohydrate transport and metabolism	PREDICTED: phosphoglycerate kinase, chloroplastic-like [Setaria italica]
c97146.graph_c1	--	--	Molecular Function: RNA binding (GO:0003723);; Molecular Function: ribonuclease III activity (GO:0004525);; Biological Process: RNA processing (GO:0006396);;	K11592|3.72332e-67|sita:101754987|endoribonuclease Dicer homolog 2a-like; K11592 endoribonuclease Dicer [EC:3.1.26.-] (A)	[A]	RNA processing and modification	--	Endoribonuclease Dicer homolog 2a GN=OJ1785_A05.30 OS=Oryza sativa subsp. japonica (Rice) PE=2 SV=1	A	RNA processing and modification	PREDICTED: endoribonuclease Dicer homolog 2a-like isoform X3 [Setaria italica]
c103474.graph_c0	[R]	General function prediction only	Molecular Function: nucleotide binding (GO:0000166);; Molecular Function: nucleic acid binding (GO:0003676);;	K12833|4.24149e-68|obr:102702832|pre-mRNA branch site p14-like protein-like; K12833 pre-mRNA branch site protein p14 (A)	[R]	General function prediction only	RNA recognition motif. (a.k.a. RRM, RBD, or RNP domain);; RNA recognition motif (a.k.a. RRM, RBD, or RNP domain);; RNA recognition motif. (a.k.a. RRM, RBD, or RNP domain)	Splicing factor 3B subunit 6-like protein GN=At5g12190 OS=Arabidopsis thaliana (Mouse-ear cress) PE=2 SV=1	A	RNA processing and modification	PH01B015M02.14 [Phyllostachys edulis]
c156213.graph_c0	--	--	Molecular Function: sequence-specific DNA binding transcription factor activity (GO:0003700);; Cellular Component: nucleus (GO:0005634);; Biological Process: regulation of transcription, DNA-templated (GO:0006355);; Molecular Function: sequence-specific DNA binding (GO:0043565);;	--	[K]	Transcription	Associated with HOX	BEL1-like homeodomain protein 1 GN=F11F19.15 OS=Arabidopsis thaliana (Mouse-ear cress) PE=1 SV=1	K	Transcription	BEL1-like homeodomain protein 1 [Gossypium arboreum]
c64212.graph_c0	--	--	Molecular Function: DNA binding (GO:0003677);; Biological Process: DNA recombination (GO:0006310);; Cellular Component: plastid (GO:0009536);; Biological Process: transposition (GO:0032196);; Molecular Function: protein dimerization activity (GO:0046983);;	--	[L]	Replication, recombination and repair	hAT family C-terminal dimerisation region;; hAT family C-terminal dimerisation region	Putative AC9 transposase OS=Zea mays (Maize) PE=4 SV=1	L	Replication, recombination and repair	Putative activator-like transposable element [Oryza sativa Japonica Group]
c114328.graph_c4	--	--	Molecular Function: signal transducer activity (GO:0004871);; Cellular Component: heterotrimeric G-protein complex (GO:0005834);; Biological Process: G-protein coupled receptor signaling pathway (GO:0007186);;	--	--	--	GGL domain	Guanine nucleotide-binding protein subunit gamma 3 (Precursor) GN=GG3 OS=Arabidopsis thaliana (Mouse-ear cress) PE=2 SV=1	S	Function unknown	GS3-like protein [Zea mays]
c87756.graph_c2	--	--	Cellular Component: mitochondrion (GO:0005739);; Cellular Component: Golgi apparatus (GO:0005794);; Biological Process: protein glycosylation (GO:0006486);; Molecular Function: galactosyltransferase activity (GO:0008378);; Cellular Component: integral component of membrane (GO:0016021);;	--	[G]	Carbohydrate transport and metabolism	Domain of unknown function (DUF4094);; Galactosyltransferase	Probable beta-1,3-galactosyltransferase 2 GN=B3GALT2 OS=Arabidopsis thaliana (Mouse-ear cress) PE=2 SV=1	G	Carbohydrate transport and metabolism	PREDICTED: probable beta-1,3-galactosyltransferase 2 [Brachypodium distachyon]
c121166.graph_c2	--	--	--	--	--	--	--	--	S	Function unknown	PREDICTED: uncharacterized protein LOC100840916 [Brachypodium distachyon]
c91602.graph_c0	--	--	--	--	--	--	--	--	R	General function prediction only	PREDICTED: uncharacterized protein LOC102709821 isoform X2 [Oryza brachyantha]
c204428.graph_c0	--	--	Molecular Function: ATP binding (GO:0005524);; Molecular Function: O-methyltransferase activity (GO:0008171);; Molecular Function: metal ion binding (GO:0046872);;	--	--	--	--	--	S	Function unknown	Glutathione synthetase ATP-binding protein [Glarea lozoyensis ATCC 20868]
c3558.graph_c0	--	--	--	--	--	--	gag-polypeptide of LTR copia-type	--	R	General function prediction only	PH01B019A14.5 [Phyllostachys edulis]
c104346.graph_c0	[E]	Amino acid transport and metabolism	Molecular Function: prephenate dehydratase activity (GO:0004664);; Cellular Component: mitochondrion (GO:0005739);; Biological Process: L-phenylalanine biosynthetic process (GO:0009094);; Cellular Component: chloroplast (GO:0009507);; Biological Process: response to abiotic stimulus (GO:0009628);; Molecular Function: amino acid binding (GO:0016597);; Biological Process: single-multicellular organ…	K05359|2.40458e-157|zma:100281744|gpm121; LOC100281744; K05359 arogenate/prephenate dehydratase [EC:4.2.1.91 4.2.1.51] (A)	[E]	Amino acid transport and metabolism	Prephenate dehydratase;; ACT domain	Arogenate dehydratase/prephenate dehydratase 2, chloroplastic (Precursor) GN=MLP3.8 OS=Arabidopsis thaliana (Mouse-ear cress) PE=1 SV=1	E	Amino acid transport and metabolism	PREDICTED: arogenate dehydratase/prephenate dehydratase 2, chloroplastic-like [Brachypodium distachyon]
c97397.graph_c0	--	--	--	--	--	--	--	--	S	Function unknown	hypothetical protein ZEAMMB73_994875 [Zea mays]
c41798.graph_c0	[V]	Defense mechanisms	Molecular Function: ATP binding (GO:0005524);; Biological Process: ATP catabolic process (GO:0006200);; Cellular Component: integral component of membrane (GO:0016021);; Molecular Function: ATPase activity, coupled to transmembrane movement of substances (GO:0042626);; Biological Process: transmembrane transport (GO:0055085);;	K05658|1.86686e-113|sita:101786476|ABC transporter B family member 4-like; K05658 ATP-binding cassette, subfamily B (MDR/TAP), member 1 [EC:3.6.3.44] (A)	[Q]	Secondary metabolites biosynthesis, transport and catabolism	ABC transporter;; Protein of unknown function (DUF1602)	ABC transporter B family member 11 GN=T14P4.15 OS=Arabidopsis thaliana (Mouse-ear cress) PE=2 SV=1	V	Defense mechanisms	predicted protein [Hordeum vulgare subsp. vulgare]
c120955.graph_c0	--	--	Biological Process: cell fate specification (GO:0001708);; Biological Process: embryonic pattern specification (GO:0009880);; Biological Process: embryonic meristem initiation (GO:0090421);;	--	--	--	Protein of unknown function (DUF1423)	Protein OBERON 4 GN=OBE4 OS=Arabidopsis thaliana (Mouse-ear cress) PE=1 SV=2	R	General function prediction only	expressed protein [Oryza sativa Japonica Group]
c161118.graph_c0	[K]	Transcription	Molecular Function: nucleic acid binding (GO:0003676);; Cellular Component: ribonucleoprotein complex (GO:0030529);;	K12623|3.45035e-27|csv:101215744|probable U6 snRNA-associated Sm-like protein LSm4-like; K12623 U6 snRNA-associated Sm-like protein LSm4 (A)	[A]	RNA processing and modification	LSM domain	Probable U6 snRNA-associated Sm-like protein LSm4 OS=Oryza sativa subsp. japonica (Rice) PE=2 SV=1	A	RNA processing and modification	hypothetical protein COCVIDRAFT_42951 [Bipolaris victoriae FI3]
c114189.graph_c1	[M]	Cell wall/membrane/envelope biogenesis	Cellular Component: mitochondrion (GO:0005739);; Biological Process: sterol biosynthetic process (GO:0016126);; Molecular Function: transferase activity, transferring glycosyl groups (GO:0016757);; Biological Process: cellulose biosynthetic process (GO:0030244);; Biological Process: sphingoid biosynthetic process (GO:0046520);; Biological Process: Golgi vesicle transport (GO:0048193);;	K03842|0|osa:4331831|Os03g0180700; K03842 beta-1,4-mannosyltransferase [EC:2.4.1.142] (A)	[O]	Posttranslational modification, protein turnover, chaperones	Glycosyl transferases group 1;; Glycosyl transferase 4-like domain;; Glycosyl transferases group 1	--	M	Cell wall/membrane/envelope biogenesis	Os03g0180700 [Oryza sativa Japonica Group]
c118589.graph_c0	[RTKL]	--	Molecular Function: protein serine/threonine kinase activity (GO:0004674);; Molecular Function: ATP binding (GO:0005524);; Biological Process: protein phosphorylation (GO:0006468);; Molecular Function: amino acid binding (GO:0016597);;	--	[T]	Signal transduction mechanisms	Protein tyrosine kinase;; Protein kinase domain	Serine/threonine-protein kinase HT1 GN=HT1 OS=Arabidopsis thaliana (Mouse-ear cress) PE=1 SV=1	T	Signal transduction mechanisms	PREDICTED: serine/threonine-protein kinase HT1-like isoform X1 [Phoenix dactylifera]
c99302.graph_c0	--	--	Cellular Component: mitochondrial respiratory chain complex III (GO:0005750);; Cellular Component: plasma membrane (GO:0005886);; Biological Process: mitochondrial electron transport, ubiquinol to cytochrome c (GO:0006122);; Cellular Component: plastid (GO:0009536);; Molecular Function: electron transporter, transferring electrons within CoQH2-cytochrome c reductase complex activity (GO:0045153);;	K00417|2.00164e-21|osa:4342681|Os07g0205000; K00417 ubiquinol-cytochrome c reductase subunit 7 (A)	[C]	Energy production and conversion	Ubiquinol-cytochrome C reductase complex 14kD subunit	Cytochrome b-c1 complex subunit 7-1 GN=QCR7-1 OS=Arabidopsis thaliana (Mouse-ear cress) PE=1 SV=1	C	Energy production and conversion	hypothetical protein OsI_25318 [Oryza sativa Indica Group]
c137315.graph_c0	--	--	Molecular Function: RNA binding (GO:0003723);; Molecular Function: RNA-directed DNA polymerase activity (GO:0003964);; Biological Process: RNA-dependent DNA replication (GO:0006278);; Molecular Function: electron carrier activity (GO:0009055);; Biological Process: electron transport chain (GO:0022900);;	--	[R]	General function prediction only	--	--	R	General function prediction only	putative retrotransposon protein [Phyllostachys edulis]
c87310.graph_c0	--	--	Cellular Component: cytoplasm (GO:0005737);; Biological Process: protein folding (GO:0006457);; Biological Process: response to heat (GO:0009408);; Biological Process: embryonic pattern specification (GO:0009880);;	--	[T]	Signal transduction mechanisms	--	Protein BOBBER 2 GN=BOB2 OS=Arabidopsis thaliana (Mouse-ear cress) PE=2 SV=1	T	Signal transduction mechanisms	PREDICTED: protein BOBBER 1-like [Oryza brachyantha]
c139139.graph_c0	[J]	Translation, ribosomal structure and biogenesis	Molecular Function: structural constituent of ribosome (GO:0003735);; Cellular Component: mitochondrial large ribosomal subunit (GO:0005762);; Biological Process: translation (GO:0006412);;	K02874|1.1788e-27|smo:SELMODRAFT_27874|hypothetical protein; K02874 large subunit ribosomal protein L14 (A)	[J]	Translation, ribosomal structure and biogenesis	Ribosomal protein L14p/L23e	50S ribosomal protein L14, chloroplastic {ECO:0000255|HAMAP-Rule:MF_01367} OS=Rhodomonas salina (Cryptomonas salina) PE=3 SV=1	J	Translation, ribosomal structure and biogenesis	mitochondrial 54S ribosomal protein YmL38/YmL34 [Thielavia terrestris NRRL 8126]
c19102.graph_c0	--	--	--	--	--	--	--	--	E	Amino acid transport and metabolism	--
c107982.graph_c0	[R]	General function prediction only	Cellular Component: mitochondrion (GO:0005739);; Biological Process: lipid metabolic process (GO:0006629);; Cellular Component: membrane (GO:0016020);; Molecular Function: hydrolase activity (GO:0016787);;	--	[I]	Lipid transport and metabolism	Patatin-like phospholipase	Patatin-like protein 1 GN=OSJNBa0093I13.16 OS=Oryza sativa subsp. japonica (Rice) PE=3 SV=1	I	Lipid transport and metabolism	PREDICTED: patatin-like protein 1 [Brachypodium distachyon]
c111574.graph_c0	--	--	Molecular Function: serine-type endopeptidase activity (GO:0004252);; Biological Process: proteolysis (GO:0006508);; Cellular Component: integral component of membrane (GO:0016021);;	--	[T]	Signal transduction mechanisms	Rhomboid family;; Rhomboid family	--	R	General function prediction only	Os09g0525900 [Oryza sativa Japonica Group]
c179350.graph_c0	--	--	--	--	[R]	General function prediction only	gag-polypeptide of LTR copia-type	--	S	Function unknown	PREDICTED: uncharacterized protein LOC104760047 [Camelina sativa]
c114069.graph_c1	--	--	Molecular Function: nucleotide binding (GO:0000166);; Molecular Function: nucleic acid binding (GO:0003676);; Molecular Function: zinc ion binding (GO:0008270);; Cellular Component: plastid (GO:0009536);; Cellular Component: nuclear speck (GO:0016607);;	K12896|4.81099e-14|obr:102720085|serine/arginine-rich splicing factor RS2Z32-like; K12896 splicing factor, arginine/serine-rich 7 (A)	--	--	--	--	A	RNA processing and modification	PREDICTED: serine/arginine-rich splicing factor RS2Z32-like [Oryza brachyantha]
c84401.graph_c0	--	--	--	--	--	--	Fungal specific transcription factor domain	--	R	General function prediction only	C2H2 finger domain-containing protein [Colletotrichum orbiculare MAFF 240422]
c122379.graph_c0	--	--	Molecular Function: nucleic acid binding (GO:0003676);; Cellular Component: plastid (GO:0009536);; Biological Process: DNA integration (GO:0015074);;	--	[R]	General function prediction only	--	Endonuclease OS=Nicotiana tabacum (Common tobacco) PE=2 SV=1	R	General function prediction only	retrotransposon protein, putative, unclassified [Oryza sativa Japonica Group]
c112849.graph_c1	--	--	Molecular Function: DNA binding (GO:0003677);; Cellular Component: nucleus (GO:0005634);; Biological Process: regulation of transcription, DNA-templated (GO:0006355);;	--	--	--	No apical meristem (NAM) protein	NAC domain-containing protein 74 OS=Oryza sativa subsp. japonica (Rice) PE=2 SV=1	S	Function unknown	PREDICTED: NAC domain-containing protein 74-like [Brachypodium distachyon]
c120028.graph_c0	--	--	Cellular Component: mitochondrion (GO:0005739);; Biological Process: defense response (GO:0006952);; Molecular Function: ADP binding (GO:0043531);;	--	[T]	Signal transduction mechanisms	NB-ARC domain;; AAA domain	Putative disease resistance RPP13-like protein 1 GN=RPPL1 OS=Arabidopsis thaliana (Mouse-ear cress) PE=3 SV=1	T	Signal transduction mechanisms	hypothetical protein SORBIDRAFT_03g014866 [Sorghum bicolor]
c93666.graph_c0	--	--	--	K03094|3.15685e-14|mus:103985461|SKP1-like protein 1B; K03094 S-phase kinase-associated protein 1 (A)	[O]	Posttranslational modification, protein turnover, chaperones	Skp1 family, dimerisation domain	SKP1-like protein 1B GN=MJC20.30 OS=Arabidopsis thaliana (Mouse-ear cress) PE=1 SV=1	O	Posttranslational modification, protein turnover, chaperones	PREDICTED: SKP1-like protein 1B [Tarenaya hassleriana]
c67493.graph_c0	--	--	--	K02147|1.56095e-10|osa:4341339|Os06g0568200; K02147 V-type H+-transporting ATPase subunit B (A)	[C]	Energy production and conversion	--	V-type proton ATPase subunit B 2 OS=Hordeum vulgare (Barley) PE=2 SV=1	C	Energy production and conversion	putative ATPase, V1 complex, subunit B protein [Zea mays]
c121025.graph_c0	--	--	Molecular Function: DNA binding (GO:0003677);; Molecular Function: sequence-specific DNA binding transcription factor activity (GO:0003700);; Cellular Component: nucleus (GO:0005634);; Biological Process: regulation of transcription, DNA-templated (GO:0006355);; Biological Process: regulation of sulfur metabolic process (GO:0042762);;	K14514|0|bdi:100821424|ETHYLENE INSENSITIVE 3-like 3 protein; K14514 ethylene-insensitive protein 3 (A)	--	--	Ethylene insensitive 3	ETHYLENE INSENSITIVE 3-like 3 protein GN=EIL3 OS=Arabidopsis thaliana (Mouse-ear cress) PE=1 SV=1	S	Function unknown	PREDICTED: ETHYLENE INSENSITIVE 3-like 3 protein [Brachypodium distachyon]
c103320.graph_c0	--	--	--	--	--	--	--	--	S	Function unknown	hypothetical protein SORBIDRAFT_01g000280 [Sorghum bicolor]
c106703.graph_c2	--	--	Molecular Function: protein serine/threonine kinase activity (GO:0004674);; Molecular Function: ATP binding (GO:0005524);; Cellular Component: plasma membrane (GO:0005886);; Biological Process: protein phosphorylation (GO:0006468);; Molecular Function: zinc ion binding (GO:0008270);; Cellular Component: chloroplast (GO:0009507);; Cellular Component: integral component of membrane (GO:0016021);; C…	--	--	--	Leucine rich repeat N-terminal domain	LRR receptor-like serine/threonine-protein kinase EFR (Precursor) GN=EFR OS=Arabidopsis thaliana (Mouse-ear cress) PE=1 SV=1	--	--	hypothetical protein OsI_36528 [Oryza sativa Indica Group]
c107921.graph_c3	--	--	Cellular Component: plasma membrane (GO:0005886);; Molecular Function: transmembrane transporter activity (GO:0022857);; Biological Process: transmembrane transport (GO:0055085);;	K14611|0|zma:100279915|hypothetical protein; K14611 solute carrier family 23 (nucleobase transporter), member 1/2 (A)	[F]	Nucleotide transport and metabolism	Permease family	Nucleobase-ascorbate transporter 11 GN=NAT11 OS=Arabidopsis thaliana (Mouse-ear cress) PE=2 SV=1	P	Inorganic ion transport and metabolism	hypothetical protein OsJ_24297 [Oryza sativa Japonica Group]
c127512.graph_c0	[J]	Translation, ribosomal structure and biogenesis	Molecular Function: structural constituent of ribosome (GO:0003735);; Cellular Component: ribosome (GO:0005840);; Biological Process: translation (GO:0006412);;	K02995|7.22026e-13|csl:COCSUDRAFT_28713|40S ribosomal protein S8; K02995 small subunit ribosomal protein S8e (A)	[J]	Translation, ribosomal structure and biogenesis	--	40S ribosomal protein S8 GN=RPS8 OS=Zea mays (Maize) PE=1 SV=2	J	Translation, ribosomal structure and biogenesis	40S ribosomal protein S8 [Marssonina brunnea f. sp. &apos;multigermtubi&apos; MB_m1]
c179074.graph_c0	--	--	--	--	--	--	--	--	P	Inorganic ion transport and metabolism	hypothetical protein HMPREF1541_10332 [Cyphellophora europaea CBS 101466]
c69545.graph_c0	--	--	--	--	--	--	Protein of unknown function (DUF2823)	--	S	Function unknown	hypothetical protein PDE_07202 [Penicillium oxalicum 114-2]
c116090.graph_c2	[J]	Translation, ribosomal structure and biogenesis	Molecular Function: amidase activity (GO:0004040);; Biological Process: nucleotide biosynthetic process (GO:0009165);; Molecular Function: carbon-nitrogen ligase activity, with glutamine as amido-N-donor (GO:0016884);; Cellular Component: integral component of chloroplast outer membrane (GO:0031359);;	--	[J]	Translation, ribosomal structure and biogenesis	Amidase;; TPR repeat;; Tetratricopeptide repeat;; Tetratricopeptide repeat;; Tetratricopeptide repeat;; Tetratricopeptide repeat;; Amidase;; Tetratricopeptide repeat	Translocon at the outer membrane of chloroplasts 64 GN=TOC64 OS=Pisum sativum (Garden pea) PE=1 SV=1	J	Translation, ribosomal structure and biogenesis	hypothetical protein OsJ_12287 [Oryza sativa Japonica Group]
c94322.graph_c0	--	--	Cellular Component: chloroplast (GO:0009507);; Biological Process: regulation of proton transport (GO:0010155);; Cellular Component: membrane (GO:0016020);; Biological Process: glucosinolate biosynthetic process (GO:0019761);; Biological Process: protein autophosphorylation (GO:0046777);;	--	--	--	--	--	S	Function unknown	hypothetical protein EUTSA_v10016805mg [Eutrema salsugineum]
c78568.graph_c0	[L]	Replication, recombination and repair	Molecular Function: RNA binding (GO:0003723);; Molecular Function: RNA-directed DNA polymerase activity (GO:0003964);; Molecular Function: RNA-DNA hybrid ribonuclease activity (GO:0004523);; Biological Process: RNA-dependent DNA replication (GO:0006278);; Biological Process: DNA integration (GO:0015074);;	--	[R]	General function prediction only	--	Uncharacterized mitochondrial protein AtMg00860 GN=AtMg00860 OS=Arabidopsis thaliana (Mouse-ear cress) PE=4 SV=1	L	Replication, recombination and repair	PH01B001I13.4 [Phyllostachys edulis]
c105321.graph_c1	--	--	Molecular Function: DNA binding (GO:0003677);; Cellular Component: nucleus (GO:0005634);; Cellular Component: cytosol (GO:0005829);; Biological Process: regulation of floral meristem growth (GO:0010080);; Biological Process: regulation of inflorescence meristem growth (GO:0010081);; Biological Process: floral meristem determinacy (GO:0010582);;	--	--	--	--	Protein ULTRAPETALA 1 GN=ULT1 OS=Arabidopsis thaliana (Mouse-ear cress) PE=1 SV=1	K	Transcription	hypothetical protein SORBIDRAFT_03g036430 [Sorghum bicolor]
c122959.graph_c0	[O]	Posttranslational modification, protein turnover, chaperones	Molecular Function: structural constituent of ribosome (GO:0003735);; Cellular Component: ribosome (GO:0005840);; Biological Process: translation (GO:0006412);;	K02927|8.76361e-80|ath:AT3G52590|UBQ1; ubiquitin extension protein 1; K02927 large subunit ribosomal protein L40e (A)	[J]	Translation, ribosomal structure and biogenesis	Ubiquitin family;; Ribosomal L40e family;; Ubiquitin-2 like Rad60 SUMO-like;; Ubiquitin-like domain	40S ribosomal protein S27a-1 (Precursor) OS=Arabidopsis thaliana (Mouse-ear cress) PE=1 SV=2	J	Translation, ribosomal structure and biogenesis	ubiquitin [Marssonina brunnea f. sp. &apos;multigermtubi&apos; MB_m1]
c58934.graph_c0	--	--	Molecular Function: DNA binding (GO:0003677);; Molecular Function: chromatin binding (GO:0003682);; Molecular Function: RNA binding (GO:0003723);; Molecular Function: RNA-directed DNA polymerase activity (GO:0003964);; Molecular Function: aspartic-type endopeptidase activity (GO:0004190);; Biological Process: RNA-dependent DNA replication (GO:0006278);; Biological Process: DNA recombination (GO:0…	--	[R]	General function prediction only	--	Uncharacterized mitochondrial protein AtMg00860 GN=AtMg00860 OS=Arabidopsis thaliana (Mouse-ear cress) PE=4 SV=1	R	General function prediction only	putative polyprotein [Zea mays]
c82520.graph_c1	--	--	Molecular Function: nucleic acid binding (GO:0003676);; Molecular Function: zinc ion binding (GO:0008270);; Biological Process: DNA integration (GO:0015074);;	--	[R]	General function prediction only	Reverse transcriptase (RNA-dependent DNA polymerase);; Integrase core domain	Endonuclease OS=Nicotiana tabacum (Common tobacco) PE=2 SV=1	R	General function prediction only	Putative copia-like retrotransposon polyprotein [Oryza sativa Japonica Group]
c117598.graph_c0	--	--	Cellular Component: plant-type vacuole (GO:0000325);; Molecular Function: ATP binding (GO:0005524);; Cellular Component: vacuolar membrane (GO:0005774);; Cellular Component: plasma membrane (GO:0005886);; Biological Process: ATP catabolic process (GO:0006200);; Molecular Function: xenobiotic-transporting ATPase activity (GO:0008559);; Molecular Function: arsenite-transmembrane transporting ATPase…	--	[Q]	Secondary metabolites biosynthesis, transport and catabolism	--	ABC transporter C family member 12 GN=T4K22.13 OS=Arabidopsis thaliana (Mouse-ear cress) PE=2 SV=1	Q	Secondary metabolites biosynthesis, transport and catabolism	PREDICTED: ABC transporter C family member 2-like [Zea mays]
c41397.graph_c0	--	--	--	--	--	--	--	--	C	Energy production and conversion	--
c109048.graph_c0	--	--	Cellular Component: cytosol (GO:0005829);; Cellular Component: plastid (GO:0009536);; Biological Process: response to wounding (GO:0009611);; Molecular Function: hydrolase activity (GO:0016787);;	--	[T]	Signal transduction mechanisms	NUDIX domain	Nudix hydrolase 8 GN=MQL5.10 OS=Arabidopsis thaliana (Mouse-ear cress) PE=2 SV=2	L	Replication, recombination and repair	PREDICTED: nudix hydrolase 8-like [Oryza brachyantha]
c110442.graph_c0	[EF]	--	Biological Process: RNA methylation (GO:0001510);; Molecular Function: carbamoyl-phosphate synthase (glutamine-hydrolyzing) activity (GO:0004088);; Molecular Function: ATP binding (GO:0005524);; Cellular Component: carbamoyl-phosphate synthase complex (GO:0005951);; Biological Process: purine nucleotide biosynthetic process (GO:0006164);; Biological Process: arginine biosynthetic process (GO:0006…	K01956|0|sita:101760597|carbamoyl-phosphate synthase small chain-like; K01956 carbamoyl-phosphate synthase small subunit [EC:6.3.5.5] (A)	[R]	General function prediction only	Carbamoyl-phosphate synthase small chain, CPSase domain;; Glutamine amidotransferase class-I;; Peptidase C26	Carbamoyl-phosphate synthase small chain, chloroplastic (Precursor) GN=OSJNBb0060O16.25 OS=Oryza sativa subsp. japonica (Rice) PE=2 SV=2	F	Nucleotide transport and metabolism	PREDICTED: carbamoyl-phosphate synthase small chain-like [Setaria italica]
c114683.graph_c0	--	--	Molecular Function: sequence-specific DNA binding transcription factor activity (GO:0003700);; Cellular Component: nucleus (GO:0005634);; Cellular Component: mitochondrion (GO:0005739);; Biological Process: regulation of transcription, DNA-templated (GO:0006355);; Biological Process: response to water deprivation (GO:0009414);; Biological Process: cutin biosynthetic process (GO:0010143);; Biologi…	--	--	--	AP2 domain	Ethylene-responsive transcription factor WIN1 GN=F9L1.31 OS=Arabidopsis thaliana (Mouse-ear cress) PE=2 SV=1	K	Transcription	PREDICTED: ethylene-responsive transcription factor WIN1-like [Setaria italica]
c107948.graph_c0	--	--	Biological Process: gene silencing by RNA (GO:0031047);;	--	--	--	XS domain	--	S	Function unknown	hypothetical protein OsI_37645 [Oryza sativa Indica Group]
c105907.graph_c0	--	--	Molecular Function: nucleic acid binding (GO:0003676);;	--	[L]	Replication, recombination and repair	--	--	L	Replication, recombination and repair	hAT family dimerisation domain containing protein [Oryza sativa Japonica Group]
c125112.graph_c0	--	--	--	--	--	--	Protein of unknown function (DUF2611)	--	S	Function unknown	hypothetical protein SPBR_07908 [Sporothrix brasiliensis 5110]
c89728.graph_c0	--	--	Cellular Component: plasma membrane (GO:0005886);; Cellular Component: integral component of membrane (GO:0016021);;	--	--	--	Domain of unknown function (DUF588)	CASP-like protein 4B1 OS=Oryza sativa subsp. japonica (Rice) PE=3 SV=1	S	Function unknown	hypothetical protein F775_08704 [Aegilops tauschii]
c199311.graph_c0	--	--	Cellular Component: membrane (GO:0016020);;	--	[R]	General function prediction only	--	--	S	Function unknown	hypothetical protein BC1G_06909 [Botrytis cinerea B05.10]
c119339.graph_c1	[G]	Carbohydrate transport and metabolism	Molecular Function: magnesium ion binding (GO:0000287);; Molecular Function: inorganic diphosphatase activity (GO:0004427);; Cellular Component: nucleus (GO:0005634);; Cellular Component: vacuolar membrane (GO:0005774);; Biological Process: phosphate-containing compound metabolic process (GO:0006796);; Biological Process: ion transport (GO:0006811);; Cellular Component: integral component of memb…	K01507|1.97365e-110|pda:103701206|soluble inorganic pyrophosphatase; K01507 inorganic pyrophosphatase [EC:3.6.1.1] (A)	[C]	Energy production and conversion	Inorganic pyrophosphatase;; Fructose-1-6-bisphosphatase;; Fructose-1-6-bisphosphatase;; Fructose-1-6-bisphosphatase	Soluble inorganic pyrophosphatase GN=IPP OS=Zea mays (Maize) PE=2 SV=1	C	Energy production and conversion	PREDICTED: soluble inorganic pyrophosphatase isoform X1 [Phoenix dactylifera]
c140163.graph_c0	--	--	--	--	--	--	--	--	R	General function prediction only	--
c119495.graph_c0	--	--	Molecular Function: sequence-specific DNA binding transcription factor activity (GO:0003700);; Biological Process: regulation of transcription, DNA-templated (GO:0006355);; Molecular Function: zinc ion binding (GO:0008270);; Cellular Component: plastid (GO:0009536);; Molecular Function: sequence-specific DNA binding (GO:0043565);;	--	--	--	FAR1 DNA-binding domain;; MULE transposase domain;; SWIM zinc finger	Protein FAR1-RELATED SEQUENCE 7 GN=FRS7 OS=Arabidopsis thaliana (Mouse-ear cress) PE=2 SV=1	S	Function unknown	OSJNBa0028I23.18 [Oryza sativa Japonica Group]
c113959.graph_c0	--	--	--	--	--	--	--	--	S	Function unknown	hypothetical protein F775_27829 [Aegilops tauschii]
c89210.graph_c0	[LKJ]	--	Molecular Function: hydrolase activity (GO:0016787);; Molecular Function: organic cyclic compound binding (GO:0097159);; Molecular Function: heterocyclic compound binding (GO:1901363);;	K12812|3.45452e-42|obr:102712962|DEAD-box ATP-dependent RNA helicase 56-like; K12812 ATP-dependent RNA helicase UAP56/SUB2 [EC:3.6.4.13] (A)	[A]	RNA processing and modification	--	DEAD-box ATP-dependent RNA helicase 56 GN=B1156H12.15-1 OS=Oryza sativa subsp. japonica (Rice) PE=2 SV=2	A	RNA processing and modification	hypothetical protein ZEAMMB73_566534, partial [Zea mays]
c192675.graph_c0	[T]	Signal transduction mechanisms	--	--	--	--	--	--	T	Signal transduction mechanisms	--
c121357.graph_c0	[E]	Amino acid transport and metabolism	Molecular Function: 2-isopropylmalate synthase activity (GO:0003852);; Biological Process: leucine biosynthetic process (GO:0009098);; Cellular Component: chloroplast envelope (GO:0009941);; Molecular Function: 2-(2'-methylthio)ethylmalate synthase activity (GO:0010177);; Biological Process: glucosinolate biosynthetic process (GO:0019761);;	K01649|0|osa:4351460|Os12g0138900; K01649 2-isopropylmalate synthase [EC:2.3.3.13] (A)	[E]	Amino acid transport and metabolism	HMGL-like;; LeuA allosteric (dimerisation) domain;; gag-polypeptide of LTR copia-type;; gag-polypeptide of LTR copia-type	2-isopropylmalate synthase A GN=IPMSA OS=Solanum pennellii (Tomato) PE=2 SV=1	E	Amino acid transport and metabolism	Os12g0138900 [Oryza sativa Japonica Group]
c47039.graph_c0	[LKJ]	--	--	K12823|2.30725e-06|bdi:100832027|DEAD-box ATP-dependent RNA helicase 30; K12823 ATP-dependent RNA helicase DDX5/DBP2 [EC:3.6.4.13] (A)	[A]	RNA processing and modification	DEAD/DEAH box helicase	DEAD-box ATP-dependent RNA helicase 20 GN=RH20 OS=Arabidopsis thaliana (Mouse-ear cress) PE=2 SV=1	A	RNA processing and modification	hypothetical protein SNOG_08367 [Phaeosphaeria nodorum SN15]
c76170.graph_c0	[KAD]	--	Molecular Function: DNA binding (GO:0003677);; Molecular Function: chromatin binding (GO:0003682);;	--	[K]	Transcription	Myb-like DNA-binding domain;; Myb-like DNA-binding domain	Transcription factor MYB44 GN=K8K14.2 OS=Arabidopsis thaliana (Mouse-ear cress) PE=2 SV=1	K	Transcription	hypothetical protein SORBIDRAFT_09g016570 [Sorghum bicolor]
c206219.graph_c0	--	--	Molecular Function: DNA binding (GO:0003677);; Biological Process: regulation of transcription, DNA-templated (GO:0006355);; Biological Process: multicellular organismal development (GO:0007275);;	--	--	--	No apical meristem (NAM) protein	NAC transcription factor ONAC010 OS=Oryza sativa subsp. japonica (Rice) PE=2 SV=1	S	Function unknown	PREDICTED: NAC transcription factor NAM-B2-like [Setaria italica]
c98713.graph_c0	--	--	Molecular Function: copper ion binding (GO:0005507);; Biological Process: vegetative to reproductive phase transition of meristem (GO:0010228);; Cellular Component: cytoplasmic membrane-bounded vesicle (GO:0016023);; Biological Process: lignin catabolic process (GO:0046274);; Biological Process: response to copper ion (GO:0046688);; Cellular Component: apoplast (GO:0048046);; Molecular Function: …	--	[Q]	Secondary metabolites biosynthesis, transport and catabolism	Multicopper oxidase	Laccase-19 (Precursor) GN=OsJ_033252 OS=Oryza sativa subsp. japonica (Rice) PE=2 SV=1	Q	Secondary metabolites biosynthesis, transport and catabolism	hypothetical protein SORBIDRAFT_05g025570 [Sorghum bicolor]
c36066.graph_c0	--	--	--	--	[C]	Energy production and conversion	Mitochondrial ATP synthase g subunit	--	C	Energy production and conversion	hypothetical protein MVEG_00833 [Mortierella verticillata NRRL 6337]
c39273.graph_c0	[C]	Energy production and conversion	Cellular Component: vacuolar membrane (GO:0005774);; Cellular Component: plasma membrane (GO:0005886);; Molecular Function: hydrogen ion transmembrane transporter activity (GO:0015078);; Biological Process: ATP hydrolysis coupled proton transport (GO:0015991);; Cellular Component: integral component of membrane (GO:0016021);; Cellular Component: cytoplasmic membrane-bounded vesicle (GO:0016023);;…	K02155|6.545e-29|osa:4324550|Os01g0962300; K02155 V-type H+-transporting ATPase 16kDa proteolipid subunit (A)	[C]	Energy production and conversion	ATP synthase subunit C	V-type proton ATPase 16 kDa proteolipid subunit GN=CVA16-4 OS=Gossypium hirsutum (Upland cotton) PE=2 SV=1	C	Energy production and conversion	Os01g0962300 [Oryza sativa Japonica Group]
c112221.graph_c0	--	--	Biological Process: fatty acid beta-oxidation (GO:0006635);; Biological Process: protein import into peroxisome matrix (GO:0016558);;	--	--	--	--	--	S	Function unknown	hypothetical protein OsI_00936 [Oryza sativa Indica Group]
c120024.graph_c0	--	--	--	--	--	--	Protein of unknown function (DUF632)	--	S	Function unknown	PREDICTED: uncharacterized protein LOC100823571 [Brachypodium distachyon]
c56494.graph_c0	[E]	Amino acid transport and metabolism	Molecular Function: 5-methyltetrahydropteroyltriglutamate-homocysteine S-methyltransferase activity (GO:0003871);; Molecular Function: copper ion binding (GO:0005507);; Cellular Component: vacuolar membrane (GO:0005774);; Cellular Component: peroxisome (GO:0005777);; Cellular Component: Golgi apparatus (GO:0005794);; Cellular Component: cytosol (GO:0005829);; Cellular Component: plasma membrane (…	K00549|4.87512e-65|aly:ARALYDRAFT_488656|ATCIMS; cobalamin-independent methionine synthase; K00549 5-methyltetrahydropteroyltriglutamate--homocysteine methyltransferase [EC:2.1.1.14] (A)	[E]	Amino acid transport and metabolism	Cobalamin-independent synthase, N-terminal domain	5-methyltetrahydropteroyltriglutamate--homocysteine methyltransferase 1 GN=MS1 OS=Arabidopsis thaliana (Mouse-ear cress) PE=1 SV=1	E	Amino acid transport and metabolism	cobalamin-independent methionine synthase [Arabidopsis thaliana]
c115042.graph_c2	--	--	Molecular Function: catalytic activity (GO:0003824);; Cellular Component: endosome (GO:0005768);; Cellular Component: Golgi apparatus (GO:0005794);; Cellular Component: trans-Golgi network (GO:0005802);; Biological Process: metabolic process (GO:0008152);; Cellular Component: membrane (GO:0016020);;	--	[GMW]	--	Exostosin family	Probable glucuronosyltransferase Os03g0107900 OS=Oryza sativa subsp. japonica (Rice) PE=2 SV=1	W	Extracellular structures	hypothetical protein SORBIDRAFT_03g040220 [Sorghum bicolor]
c94963.graph_c0	--	--	Molecular Function: binding (GO:0005488);; Cellular Component: nucleus (GO:0005634);;	--	[R]	General function prediction only	--	Zinc finger protein MAGPIE {ECO:0000303|PubMed:17785527} OS=Arabidopsis thaliana (Mouse-ear cress) PE=1 SV=1	R	General function prediction only	PREDICTED: zinc finger protein NUTCRACKER-like [Setaria italica]
c66622.graph_c0	--	--	Cellular Component: mitochondrion (GO:0005739);;	--	--	--	C2 domain	--	R	General function prediction only	predicted protein [Hordeum vulgare subsp. vulgare]
c113368.graph_c0	--	--	--	--	--	--	--	--	--	--	hypothetical protein SHCRBa_029_J02_F_170 [Saccharum hybrid cultivar R570]
c173040.graph_c0	--	--	--	--	--	--	--	--	--	--	hypothetical protein GLAREA_10814 [Glarea lozoyensis ATCC 20868]
c108057.graph_c4	--	--	Cellular Component: ubiquitin ligase complex (GO:0000151);; Molecular Function: ubiquitin-protein transferase activity (GO:0004842);; Biological Process: membrane fusion (GO:0006944);; Biological Process: protein ubiquitination (GO:0016567);; Biological Process: actin filament-based movement (GO:0030048);; Biological Process: cellular process involved in reproduction (GO:0048610);; Biological Pro…	--	[S]	Function unknown	--	U-box domain-containing protein 13 GN=PUB13 OS=Arabidopsis thaliana (Mouse-ear cress) PE=1 SV=1	S	Function unknown	PREDICTED: U-box domain-containing protein 15-like [Brachypodium distachyon]
c125642.graph_c0	--	--	Molecular Function: DNA binding (GO:0003677);; Cellular Component: mitochondrion (GO:0005739);; Biological Process: DNA recombination (GO:0006310);; Cellular Component: plastid (GO:0009536);;	--	[R]	General function prediction only	gag-polypeptide of LTR copia-type;; GAG-pre-integrase domain	Endonuclease OS=Nicotiana tabacum (Common tobacco) PE=2 SV=1	R	General function prediction only	retrotransposon protein, putative, Ty1-copia subclass [Oryza sativa Japonica Group]
c137230.graph_c0	[I]	Lipid transport and metabolism	Molecular Function: phospholipase D activity (GO:0004630);; Molecular Function: calcium ion binding (GO:0005509);; Molecular Function: protein binding (GO:0005515);; Molecular Function: phosphatidylinositol-4,5-bisphosphate binding (GO:0005546);; Cellular Component: nucleus (GO:0005634);; Cellular Component: mitochondrion (GO:0005739);; Cellular Component: cytosol (GO:0005829);; Cellular Componen…	K01115|8.99292e-120|eus:EUTSA_v10020083mg|hypothetical protein; K01115 phospholipase D1/2 [EC:3.1.4.4] (A)	[I]	Lipid transport and metabolism	Phospholipase D C terminal;; Phospholipase D Active site motif;; PLD-like domain	Phospholipase D alpha 1 GN=MSJ11.13 OS=Arabidopsis thaliana (Mouse-ear cress) PE=1 SV=2	I	Lipid transport and metabolism	AT3g15730/MSJ11_13 [Arabidopsis thaliana]
c95192.graph_c0	--	--	Molecular Function: nucleic acid binding (GO:0003676);; Biological Process: DNA metabolic process (GO:0006259);;	--	--	--	Retrotransposon gag protein	--	--	--	retrotransposon protein, putative, unclassified [Oryza sativa Japonica Group]
c93457.graph_c1	--	--	--	--	--	--	--	--	R	General function prediction only	PREDICTED: F-box/LRR-repeat protein At2g43260-like [Setaria italica]
c109862.graph_c0	--	--	Molecular Function: monooxygenase activity (GO:0004497);; Molecular Function: iron ion binding (GO:0005506);; Molecular Function: electron carrier activity (GO:0009055);; Molecular Function: oxidoreductase activity, acting on paired donors, with incorporation or reduction of molecular oxygen (GO:0016705);; Molecular Function: heme binding (GO:0020037);; Biological Process: oxidation-reduction pro…	--	[Q]	Secondary metabolites biosynthesis, transport and catabolism	Cytochrome P450	Cytochrome P450 71D6 GN=CYP71D6 OS=Solanum chacoense (Chaco potato) PE=2 SV=1	Q	Secondary metabolites biosynthesis, transport and catabolism	PREDICTED: 5-epiaristolochene 1,3-dihydroxylase-like [Setaria italica]
c105550.graph_c0	[OU]	--	Molecular Function: serine-type endopeptidase activity (GO:0004252);; Biological Process: rRNA processing (GO:0006364);; Biological Process: proteolysis (GO:0006508);; Cellular Component: chloroplast thylakoid membrane (GO:0009535);; Cellular Component: chloroplastic endopeptidase Clp complex (GO:0009840);; Biological Process: chloroplast relocation (GO:0009902);; Cellular Component: chloroplast …	--	[O]	Posttranslational modification, protein turnover, chaperones	Clp protease;; Ankyrin repeats (3 copies);; Ankyrin repeat;; Ankyrin repeats (many copies);; Ankyrin repeats (many copies);; Ankyrin repeat	ATP-dependent Clp protease proteolytic subunit 4, chloroplastic (Precursor) GN=MFC19.5 OS=Arabidopsis thaliana (Mouse-ear cress) PE=1 SV=1	O	Posttranslational modification, protein turnover, chaperones	PREDICTED: ATP-dependent Clp protease proteolytic subunit 4, chloroplastic [Brachypodium distachyon]
c112006.graph_c0	[M]	Cell wall/membrane/envelope biogenesis	--	--	[R]	General function prediction only	PPR repeat family;; PPR repeat;; PPR repeat;; Pentatricopeptide repeat domain;; DYW family of nucleic acid deaminases;; Tetratricopeptide repeat;; Glycosyl hydrolases family 28;; Right handed beta helix region	Pentatricopeptide repeat-containing protein At4g01030, mitochondrial (Precursor) GN=PCMP-H65 OS=Arabidopsis thaliana (Mouse-ear cress) PE=3 SV=2	R	General function prediction only	unnamed protein product [Oryza sativa Japonica Group]
c200087.graph_c0	--	--	Molecular Function: zinc ion binding (GO:0008270);;	--	--	--	--	--	O	Posttranslational modification, protein turnover, chaperones	hypothetical protein SNOG_07421 [Phaeosphaeria nodorum SN15]
c144773.graph_c0	--	--	--	--	--	--	--	--	K	Transcription	--
c115652.graph_c0	[J]	Translation, ribosomal structure and biogenesis	Molecular Function: tyrosine-tRNA ligase activity (GO:0004831);; Molecular Function: ATP binding (GO:0005524);; Biological Process: tRNA aminoacylation for protein translation (GO:0006418);; Cellular Component: plastid (GO:0009536);;	K01866|7.27426e-124|bdi:100837773|tyrosine--tRNA ligase, cytoplasmic-like; K01866 tyrosyl-tRNA synthetase [EC:6.1.1.1] (A)	[J]	Translation, ribosomal structure and biogenesis	tRNA synthetases class I (W and Y);; tRNA synthetases class I (W and Y)	--	J	Translation, ribosomal structure and biogenesis	PREDICTED: tyrosine--tRNA ligase, cytoplasmic-like isoform X1 [Setaria italica]
c76464.graph_c0	--	--	--	--	--	--	--	--	S	Function unknown	hypothetical protein OsI_28224 [Oryza sativa Indica Group]
c109093.graph_c2	--	--	--	--	--	--	--	--	S	Function unknown	hypothetical protein F775_20707 [Aegilops tauschii]
c55360.graph_c0	[HC]	--	Molecular Function: iron ion binding (GO:0005506);; Cellular Component: mitochondrion (GO:0005739);; Cellular Component: vacuole (GO:0005773);; Cellular Component: cytosol (GO:0005829);; Cellular Component: plasma membrane (GO:0005886);; Biological Process: nitric oxide biosynthetic process (GO:0006809);; Molecular Function: electron carrier activity (GO:0009055);; Biological Process: response to…	K10534|0|ath:AT1G37130|NIA2; nitrate reductase [NADH] 2; K10534 nitrate reductase (NAD(P)H) [EC:1.7.1.1 1.7.1.2 1.7.1.3] (A)	[C]	Energy production and conversion	Oxidoreductase molybdopterin binding domain;; Mo-co oxidoreductase dimerisation domain;; Oxidoreductase NAD-binding domain;; Oxidoreductase FAD-binding domain;; Cytochrome b5-like Heme/Steroid binding domain	Nitrate reductase [NADH] 2 GN=F28L22.2 OS=Arabidopsis thaliana (Mouse-ear cress) PE=1 SV=1	C	Energy production and conversion	nitrate reductase [NADH] 2 [Arabidopsis thaliana]
c117567.graph_c0	--	--	Cellular Component: integral component of membrane (GO:0016021);; Biological Process: cysteine biosynthetic process (GO:0019344);;	--	[I]	Lipid transport and metabolism	Plasma-membrane choline transporter	--	I	Lipid transport and metabolism	hypothetical protein [Oryza sativa Japonica Group]
c102525.graph_c0	[G]	Carbohydrate transport and metabolism	Molecular Function: kinase activity (GO:0016301);; Biological Process: phosphorylation (GO:0016310);;	--	[G]	Carbohydrate transport and metabolism	BadF/BadG/BcrA/BcrD ATPase family	--	G	Carbohydrate transport and metabolism	PREDICTED: N-acetyl-D-glucosamine kinase-like [Setaria italica]
c119891.graph_c0	--	--	Biological Process: defense response (GO:0006952);; Molecular Function: ADP binding (GO:0043531);;	--	[T]	Signal transduction mechanisms	NB-ARC domain;; Leucine Rich repeats (2 copies);; Leucine rich repeat	Disease resistance protein RGA2 GN=RGA2 OS=Solanum bulbocastanum (Wild potato) PE=1 SV=1	T	Signal transduction mechanisms	hypothetical protein OsI_15587 [Oryza sativa Indica Group]
c36694.graph_c0	--	--	Molecular Function: RNA binding (GO:0003723);; Molecular Function: RNA-directed DNA polymerase activity (GO:0003964);; Biological Process: RNA-dependent DNA replication (GO:0006278);;	--	[R]	General function prediction only	--	Putative ribonuclease H protein At1g65750 GN=At1g65750 OS=Arabidopsis thaliana (Mouse-ear cress) PE=3 SV=1	R	General function prediction only	hypothetical protein SORBIDRAFT_03g016520 [Sorghum bicolor]
c137191.graph_c0	[O]	Posttranslational modification, protein turnover, chaperones	Molecular Function: threonine-type endopeptidase activity (GO:0004298);; Cellular Component: nucleus (GO:0005634);; Cellular Component: cytoplasm (GO:0005737);; Cellular Component: proteasome core complex (GO:0005839);; Biological Process: proteolysis involved in cellular protein catabolic process (GO:0051603);;	K02734|1.12351e-46|sita:101765248|proteasome subunit beta type-2-like; K02734 20S proteasome subunit beta 4 [EC:3.4.25.1] (A)	[O]	Posttranslational modification, protein turnover, chaperones	Proteasome subunit	Proteasome subunit beta type-2 GN=OSJNBb0021P10.3 OS=Oryza sativa subsp. japonica (Rice) PE=2 SV=2	O	Posttranslational modification, protein turnover, chaperones	proteasome component C11 [Verticillium dahliae VdLs.17]
c88808.graph_c0	[E]	Amino acid transport and metabolism	Cellular Component: plasma membrane (GO:0005886);; Biological Process: chloride transport (GO:0006821);; Molecular Function: sodium:potassium:chloride symporter activity (GO:0008511);; Molecular Function: potassium:chloride symporter activity (GO:0015379);; Cellular Component: integral component of membrane (GO:0016021);; Biological Process: chloride ion homeostasis (GO:0055064);; Biological Proc…	K14427|2.55107e-83|obr:102713940|cation-chloride cotransporter 1-like; K14427 solute carrier family 12 (potassium/chloride transporter), member 4/5/6 (A)	[P]	Inorganic ion transport and metabolism	Amino acid permease	Cation-chloride cotransporter 1 OS=Oryza sativa subsp. japonica (Rice) PE=2 SV=1	P	Inorganic ion transport and metabolism	RecName: Full=Cation-chloride cotransporter 1; Short=OsCCC1; AltName: Full=Potassium-chloride cotransporter 1 [Oryza sativa Japonica Group]
c106901.graph_c1	--	--	Cellular Component: plastid (GO:0009536);;	--	--	--	Transcription termination and cleavage factor C-terminal;; Hinge domain of cleavage stimulation factor subunit 2	--	S	Function unknown	hypothetical protein OsI_20603 [Oryza sativa Indica Group]
c88364.graph_c0	--	--	--	--	--	--	--	Probable membrane-associated kinase regulator 4 GN=MAKR4 OS=Arabidopsis thaliana (Mouse-ear cress) PE=3 SV=1	S	Function unknown	hypothetical protein OsI_20243 [Oryza sativa Indica Group]
c77096.graph_c0	--	--	--	--	[K]	Transcription	SRF-type transcription factor (DNA-binding and dimerisation domain)	MADS-box transcription factor PHERES 1 GN=T8F5.11 OS=Arabidopsis thaliana (Mouse-ear cress) PE=1 SV=1	S	Function unknown	unnamed protein product [Triticum aestivum]
c113366.graph_c0	[RTKL]	--	Biological Process: mitotic cell cycle (GO:0000278);; Molecular Function: cyclin-dependent protein serine/threonine kinase activity (GO:0004693);; Molecular Function: protein tyrosine kinase activity (GO:0004713);; Molecular Function: ATP binding (GO:0005524);; Cellular Component: nucleus (GO:0005634);; Cellular Component: cytosol (GO:0005829);; Molecular Function: RNA polymerase II carboxy-termi…	--	[R]	General function prediction only	Protein kinase domain	Cyclin-dependent kinase F-1 GN=OSJNBa0012F14.17 OS=Oryza sativa subsp. japonica (Rice) PE=2 SV=1	R	General function prediction only	hypothetical protein OsJ_21211 [Oryza sativa Japonica Group]
c116639.graph_c0	--	--	Cellular Component: membrane (GO:0016020);; Cellular Component: cytoplasmic membrane-bounded vesicle (GO:0016023);; Molecular Function: lyase activity (GO:0016829);;	K01728|3.69819e-44|bdi:100842200|probable pectate lyase 8; K01728 pectate lyase [EC:4.2.2.2] (A)	--	--	--	Probable pectate lyase 15 (Precursor) GN=At4g13710 OS=Arabidopsis thaliana (Mouse-ear cress) PE=2 SV=1	S	Function unknown	PREDICTED: probable pectate lyase 8 isoform X2 [Brachypodium distachyon]
c201076.graph_c0	--	--	--	--	--	--	Ring finger domain	--	R	General function prediction only	--
c154875.graph_c0	--	--	--	--	--	--	--	--	S	Function unknown	hypothetical protein ACRE_051510 [Acremonium chrysogenum ATCC 11550]
c120326.graph_c0	[MG]	--	Molecular Function: translation initiation factor activity (GO:0003743);; Biological Process: rRNA processing (GO:0006364);; Biological Process: translational initiation (GO:0006413);; Cellular Component: chloroplast thylakoid (GO:0009534);; Biological Process: response to blue light (GO:0009637);; Biological Process: response to red light (GO:0010114);; Biological Process: photosystem II assembl…	--	[G]	Carbohydrate transport and metabolism	NmrA-like family;; NADH(P)-binding;; NAD dependent epimerase/dehydratase family;; 3-beta hydroxysteroid dehydrogenase/isomerase family;; Arabidopsis protein of unknown function	Uncharacterized protein ycf39 GN=ycf39 OS=Cyanophora paradoxa PE=3 SV=1	G	Carbohydrate transport and metabolism	hypothetical protein SORBIDRAFT_07g024590 [Sorghum bicolor]
c120621.graph_c0	--	--	Molecular Function: ubiquitin thiolesterase activity (GO:0004221);; Biological Process: ubiquitin-dependent protein catabolic process (GO:0006511);; Molecular Function: metal ion binding (GO:0046872);;	--	--	--	Protein of unknown function (DUF629);; Protein of unknown function (DUF627);; Ubiquitin carboxyl-terminal hydrolase	--	O	Posttranslational modification, protein turnover, chaperones	PREDICTED: uncharacterized protein LOC100846067 [Brachypodium distachyon]
c104464.graph_c0	[Q]	Secondary metabolites biosynthesis, transport and catabolism	Cellular Component: peroxisome (GO:0005777);; Molecular Function: hydrolase activity (GO:0016787);;	--	[R]	General function prediction only	Thioesterase superfamily	--	R	General function prediction only	PREDICTED: uncharacterized protein LOC101756867 [Setaria italica]
c107411.graph_c3	--	--	--	--	--	--	IQ calmodulin-binding motif	Protein IQ-DOMAIN 1 GN=IQD1 OS=Arabidopsis thaliana (Mouse-ear cress) PE=1 SV=1	S	Function unknown	Os01g0194200 [Oryza sativa Japonica Group]
c100831.graph_c0	--	--	Cellular Component: mitochondrion (GO:0005739);;	--	--	--	--	--	S	Function unknown	PREDICTED: uncharacterized protein LOC101758517 [Setaria italica]
c127696.graph_c0	--	--	--	K08059|5.76841e-10|cmo:103497224|gamma-interferon-inducible lysosomal thiol reductase-like; K08059 interferon, gamma-inducible protein 30 (A)	[O]	Posttranslational modification, protein turnover, chaperones	Gamma interferon inducible lysosomal thiol reductase (GILT)	--	O	Posttranslational modification, protein turnover, chaperones	PREDICTED: gamma-interferon-inducible lysosomal thiol reductase-like, partial [Cucumis melo]
c108540.graph_c0	--	--	Biological Process: response to molecule of fungal origin (GO:0002238);; Molecular Function: DNA binding (GO:0003677);; Cellular Component: mitochondrion (GO:0005739);; Biological Process: response to stress (GO:0006950);; Molecular Function: protein dimerization activity (GO:0046983);;	--	--	--	Universal stress protein family	--	S	Function unknown	TPA: hypothetical protein ZEAMMB73_759815 [Zea mays]
c128161.graph_c0	--	--	--	--	--	--	--	--	S	Function unknown	hypothetical protein SMAC_00932 [Sordaria macrospora k-hell]
c118665.graph_c0	[G]	Carbohydrate transport and metabolism	Molecular Function: hydrolase activity, hydrolyzing O-glycosyl compounds (GO:0004553);; Cellular Component: mitochondrion (GO:0005739);; Biological Process: carbohydrate metabolic process (GO:0005975);;	--	--	--	Glycosyl hydrolase family 10;; Carbohydrate binding domain;; Carbohydrate binding domain	Putative Pol polyprotein from transposon element Bs1 OS=Zea mays (Maize) PE=3 SV=1	R	General function prediction only	hypothetical protein OsI_25875 [Oryza sativa Indica Group]
c115394.graph_c0	--	--	Molecular Function: protein serine/threonine kinase activity (GO:0004674);; Molecular Function: calcium ion binding (GO:0005509);; Molecular Function: ATP binding (GO:0005524);; Biological Process: protein phosphorylation (GO:0006468);; Biological Process: cell-matrix adhesion (GO:0007160);; Molecular Function: zinc ion binding (GO:0008270);; Cellular Component: integrin complex (GO:0008305);; Ce…	--	--	--	--	--	O	Posttranslational modification, protein turnover, chaperones	Os06g0125800 [Oryza sativa Japonica Group]
c115067.graph_c0	--	--	Cellular Component: mitochondrion (GO:0005739);;	--	--	--	Protein of unknown function (DUF4005);; IQ calmodulin-binding motif	Protein IQ-DOMAIN 31 GN=IQD31 OS=Arabidopsis thaliana (Mouse-ear cress) PE=1 SV=1	S	Function unknown	predicted protein [Hordeum vulgare subsp. vulgare]
c95771.graph_c0	--	--	Biological Process: formation of translation preinitiation complex (GO:0001731);; Molecular Function: translation initiation factor activity (GO:0003743);; Cellular Component: eukaryotic translation initiation factor 3 complex (GO:0005852);; Cellular Component: plasma membrane (GO:0005886);; Biological Process: regulation of translational initiation (GO:0006446);; Cellular Component: eukaryotic 4…	K15029|7.93065e-30|sbi:SORBI_03g000920|SORBIDRAFT_03g000920, Sb03g000920; hypothetical protein; K15029 translation initiation factor 3 subunit L (A)	[JK]	--	RNA polymerase I-associated factor PAF67	--	J	Translation, ribosomal structure and biogenesis	TPA: hypothetical protein ZEAMMB73_316507 [Zea mays]
c100809.graph_c0	[L]	Replication, recombination and repair	Molecular Function: RNA binding (GO:0003723);; Molecular Function: RNA-directed DNA polymerase activity (GO:0003964);; Biological Process: RNA-dependent DNA replication (GO:0006278);; Molecular Function: zinc ion binding (GO:0008270);; Biological Process: DNA integration (GO:0015074);;	--	[R]	General function prediction only	--	Uncharacterized mitochondrial protein AtMg00860 GN=AtMg00860 OS=Arabidopsis thaliana (Mouse-ear cress) PE=4 SV=1	L	Replication, recombination and repair	putative polyprotein [Oryza sativa Japonica Group]
c112817.graph_c0	--	--	Molecular Function: aspartic-type endopeptidase activity (GO:0004190);; Biological Process: proteolysis (GO:0006508);;	--	[O]	Posttranslational modification, protein turnover, chaperones	Xylanase inhibitor N-terminal;; Xylanase inhibitor C-terminal;; Eukaryotic aspartyl protease	Protein ASPARTIC PROTEASE IN GUARD CELL 1 (Precursor) GN=ASPG1 OS=Arabidopsis thaliana (Mouse-ear cress) PE=1 SV=1	O	Posttranslational modification, protein turnover, chaperones	hypothetical protein OsI_03267 [Oryza sativa Indica Group]
c94396.graph_c1	--	--	Biological Process: metabolic process (GO:0008152);; Molecular Function: transferase activity, transferring hexosyl groups (GO:0016758);;	--	[GC]	--	--	Crocetin glucosyltransferase 3 GN=GLT3 OS=Crocus sativus (Saffron) PE=1 SV=1	G	Carbohydrate transport and metabolism	PREDICTED: UDP-glycosyltransferase 92A1-like [Setaria italica]
c106476.graph_c1	--	--	Cellular Component: mitochondrion (GO:0005739);; Cellular Component: chloroplast (GO:0009507);; Biological Process: response to auxin (GO:0009733);; Biological Process: secondary shoot formation (GO:0010223);; Biological Process: carotene catabolic process (GO:0016121);; Molecular Function: 9-cis-epoxycarotenoid dioxygenase activity (GO:0045549);; Biological Process: strigolactone biosynthetic pr…	--	--	--	--	--	S	Function unknown	PREDICTED: uncharacterized protein LOC102712248 [Oryza brachyantha]
c108339.graph_c0	--	--	Molecular Function: nucleic acid binding (GO:0003676);; Biological Process: DNA metabolic process (GO:0006259);; Cellular Component: plastid (GO:0009536);;	--	[R]	General function prediction only	gag-polypeptide of LTR copia-type;; GAG-pre-integrase domain;; gag-polypeptide of LTR copia-type;; Retrotransposon gag protein;; gag-polypeptide of LTR copia-type	--	R	General function prediction only	Putative retroelement [Oryza sativa Japonica Group]
c110959.graph_c0	--	--	Cellular Component: plastid (GO:0009536);;	--	[R]	General function prediction only	PPR repeat;; PPR repeat family;; Pentatricopeptide repeat domain;; PPR repeat;; DYW family of nucleic acid deaminases	Pentatricopeptide repeat-containing protein At3g26782, mitochondrial (Precursor) GN=PCMP-H34 OS=Arabidopsis thaliana (Mouse-ear cress) PE=2 SV=1	R	General function prediction only	PREDICTED: pentatricopeptide repeat-containing protein At3g26782, mitochondrial [Brachypodium distachyon]
c188367.graph_c0	[R]	General function prediction only	Cellular Component: integral component of membrane (GO:0016021);; Molecular Function: acetyltransferase activity (GO:0016407);; Biological Process: transmembrane transport (GO:0055085);;	--	[E]	Amino acid transport and metabolism	Hexapeptide repeat of succinyl-transferase;; Bacterial transferase hexapeptide (six repeats)	Serine acetyltransferase 3, mitochondrial (Precursor) GN=MJG19.6 OS=Arabidopsis thaliana (Mouse-ear cress) PE=1 SV=3	E	Amino acid transport and metabolism	putative galactoside o-acetyltransferase protein [Neofusicoccum parvum UCRNP2]
c119635.graph_c2	--	--	Biological Process: double-strand break repair via homologous recombination (GO:0000724);; Biological Process: cytokinesis by cell plate formation (GO:0000911);; Biological Process: DNA replication initiation (GO:0006270);; Biological Process: DNA methylation (GO:0006306);; Biological Process: methylation-dependent chromatin silencing (GO:0006346);; Biological Process: mitotic nuclear division (G…	--	[DO]	--	Photosystem II reaction centre X protein (PsbX)	Anaphase-promoting complex subunit 6 GN=F9K20.19 OS=Arabidopsis thaliana (Mouse-ear cress) PE=2 SV=1	D	Cell cycle control, cell division, chromosome partitioning	Os03g0236966 [Oryza sativa Japonica Group]
c158680.graph_c0	[R]	General function prediction only	Cellular Component: cytoplasm (GO:0005737);; Biological Process: glutathione catabolic process (GO:0006751);; Molecular Function: omega peptidase activity (GO:0008242);;	--	[M]	Cell wall/membrane/envelope biogenesis	--	--	M	Cell wall/membrane/envelope biogenesis	hypothetical protein COCCADRAFT_39885 [Bipolaris zeicola 26-R-13]
c175684.graph_c0	--	--	Biological Process: response to molecule of bacterial origin (GO:0002237);; Molecular Function: ubiquitin-protein transferase activity (GO:0004842);; Molecular Function: protein binding (GO:0005515);; Cellular Component: nucleus (GO:0005634);; Biological Process: response to insect (GO:0009625);; Biological Process: shade avoidance (GO:0009641);; Biological Process: jasmonic acid and ethylene-dep…	K13463|2.44601e-39|ath:AT2G39940|COI1; coronatine-insensitive protein 1; K13463 coronatine-insensitive protein 1 (A)	[R]	General function prediction only	--	Coronatine-insensitive protein 1 GN=T28M21.10 OS=Arabidopsis thaliana (Mouse-ear cress) PE=1 SV=1	R	General function prediction only	AT2G39940-like protein [Neslia paniculata]
c113901.graph_c0	[L]	Replication, recombination and repair	Molecular Function: DNA binding (GO:0003677);; Molecular Function: chromatin binding (GO:0003682);; Molecular Function: RNA binding (GO:0003723);; Molecular Function: RNA-directed DNA polymerase activity (GO:0003964);; Molecular Function: aspartic-type endopeptidase activity (GO:0004190);; Biological Process: RNA-dependent DNA replication (GO:0006278);; Biological Process: DNA recombination (GO:0…	--	[R]	General function prediction only	Retroviral aspartyl protease	RNA-directed DNA polymerase homolog OS=Oenothera berteroana (Bertero&apos;s evening primrose) PE=4 SV=1	L	Replication, recombination and repair	PREDICTED: uncharacterized protein LOC101780861 [Setaria italica]
c81656.graph_c0	[J]	Translation, ribosomal structure and biogenesis	Biological Process: ribosomal small subunit assembly (GO:0000028);; Molecular Function: structural constituent of ribosome (GO:0003735);; Biological Process: translation (GO:0006412);; Cellular Component: cytosolic small ribosomal subunit (GO:0022627);;	K02998|8.09041e-70|smo:SELMODRAFT_36138|hypothetical protein; K02998 small subunit ribosomal protein SAe (A)	[J]	Translation, ribosomal structure and biogenesis	Ribosomal protein S2	40S ribosomal protein Sa-1 GN=RPSaA OS=Arabidopsis thaliana (Mouse-ear cress) PE=1 SV=3	J	Translation, ribosomal structure and biogenesis	hypothetical protein SNOG_05719 [Phaeosphaeria nodorum SN15]
c96232.graph_c0	--	--	--	--	--	--	--	--	S	Function unknown	hypothetical protein OsI_12986 [Oryza sativa Indica Group]
c201364.graph_c0	--	--	Molecular Function: Rho guanyl-nucleotide exchange factor activity (GO:0005089);; Biological Process: regulation of Rho protein signal transduction (GO:0035023);;	--	--	--	--	--	S	Function unknown	hypothetical protein COCVIDRAFT_83649 [Bipolaris victoriae FI3]
c102166.graph_c0	[R]	General function prediction only	Molecular Function: nucleotide binding (GO:0000166);; Molecular Function: RNA binding (GO:0003723);; Cellular Component: nucleus (GO:0005634);; Biological Process: mRNA processing (GO:0006397);;	K13091|3.7811e-52|dosa:Os10t0439600-01|Os10g0439600; Similar to RNA-binding region containing protein 2 (Coactivator of activating protein-1 and estrogen receptors) (Coactivator of AP-1 and ERs) (Transcription coactivator CAPER). Splice isoform 3.; K13091 RNA-binding protein 39 (A)	[K]	Transcription	RNA recognition motif. (a.k.a. RRM, RBD, or RNP domain);; RNA recognition motif. (a.k.a. RRM, RBD, or RNP domain);; RNA recognition motif (a.k.a. RRM, RBD, or RNP domain)	RNA-binding protein CP29B, chloroplastic {ECO:0000305} (Precursor) GN=F3G5.1 OS=Arabidopsis thaliana (Mouse-ear cress) PE=1 SV=1	K	Transcription	PREDICTED: uncharacterized protein LOC100274411 isoform X2 [Zea mays]
c99923.graph_c1	--	--	Biological Process: embryo development ending in seed dormancy (GO:0009793);;	--	[R]	General function prediction only	PPR repeat family;; PPR repeat;; PPR repeat;; Pentatricopeptide repeat domain;; Tetratricopeptide repeat;; Anaphase-promoting complex, cyclosome, subunit 3;; Tetratricopeptide repeat;; Tetratricopeptide repeat;; Tetratricopeptide repeat;; Tetratricopeptide repeat;; TPR repeat;; Evolutionarily conserved signalling intermediate in Toll pathway;; PPR repeat family;; PPR repeat;; PPR repeat;; Pentatr…	Pentatricopeptide repeat-containing protein At2g41720 GN=EMB2654 OS=Arabidopsis thaliana (Mouse-ear cress) PE=2 SV=1	R	General function prediction only	PREDICTED: pentatricopeptide repeat-containing protein At2g41720-like [Setaria italica]
c117615.graph_c0	[Z]	Cytoskeleton	Molecular Function: microtubule motor activity (GO:0003777);; Molecular Function: ATP binding (GO:0005524);; Cellular Component: cytoplasm (GO:0005737);; Cellular Component: kinesin complex (GO:0005871);; Cellular Component: microtubule (GO:0005874);; Biological Process: microtubule-based movement (GO:0007018);; Molecular Function: microtubule binding (GO:0008017);; Biological Process: root devel…	--	[Z]	Cytoskeleton	Kinesin motor domain;; Armadillo/beta-catenin-like repeat;; HEAT repeats;; Armadillo-like	Armadillo repeat-containing kinesin-like protein 2 OS=Oryza sativa subsp. japonica (Rice) PE=2 SV=1	Z	Cytoskeleton	PREDICTED: armadillo repeat-containing kinesin-like protein 2-like isoform X2 [Setaria italica]
c81373.graph_c0	--	--	Molecular Function: nucleotide binding (GO:0000166);; Molecular Function: nucleic acid binding (GO:0003676);; Molecular Function: zinc ion binding (GO:0008270);;	K10643|1.48659e-33|bdi:100841785|uncharacterized LOC100841785; K10643 CCR4-NOT transcription complex subunit 4 [EC:6.3.2.19] (A)	--	--	--	--	K	Transcription	PREDICTED: uncharacterized protein LOC100841785 [Brachypodium distachyon]
c87717.graph_c0	--	--	Cellular Component: ubiquitin ligase complex (GO:0000151);; Molecular Function: ubiquitin-protein transferase activity (GO:0004842);; Cellular Component: mitochondrion (GO:0005739);; Biological Process: protein ubiquitination (GO:0016567);;	--	--	--	U-box domain	U-box domain-containing protein 26 GN=PUB26 OS=Arabidopsis thaliana (Mouse-ear cress) PE=2 SV=1	R	General function prediction only	PREDICTED: U-box domain-containing protein 21 [Brachypodium distachyon]
c190212.graph_c0	--	--	--	--	--	--	--	--	--	--	hypothetical protein PIIN_09774 [Piriformospora indica DSM 11827]
c87706.graph_c0	--	--	Cellular Component: cytosol (GO:0005829);; Biological Process: protein folding (GO:0006457);; Biological Process: response to heat (GO:0009408);; Biological Process: response to high light intensity (GO:0009644);; Biological Process: response to endoplasmic reticulum stress (GO:0034976);; Biological Process: response to hydrogen peroxide (GO:0042542);;	--	--	--	Protein of unknown function (DUF775)	--	S	Function unknown	expressed protein [Oryza sativa Japonica Group]
c204614.graph_c0	[O]	Posttranslational modification, protein turnover, chaperones	Molecular Function: electron carrier activity (GO:0009055);; Molecular Function: protein disulfide oxidoreductase activity (GO:0015035);; Biological Process: cell redox homeostasis (GO:0045454);;	K03676|7.86496e-12|rcu:RCOM_1095750|glutaredoxin-1, grx1, putative; K03676 glutaredoxin 3 (A)	[O]	Posttranslational modification, protein turnover, chaperones	Glutaredoxin	Glutaredoxin OS=Ricinus communis (Castor bean) PE=3 SV=1	O	Posttranslational modification, protein turnover, chaperones	hypothetical protein COCSADRAFT_40040 [Bipolaris sorokiniana ND90Pr]
c120921.graph_c0	[T]	Signal transduction mechanisms	Molecular Function: protein serine/threonine phosphatase activity (GO:0004722);; Cellular Component: nuclear envelope (GO:0005635);; Cellular Component: cytosol (GO:0005829);; Biological Process: protein dephosphorylation (GO:0006470);; Biological Process: nucleocytoplasmic transport (GO:0006913);; Cellular Component: plasmodesma (GO:0009506);; Biological Process: red or far-red light signaling p…	K04460|0|obr:102722396|serine/threonine-protein phosphatase 5-like; K04460 serine/threonine-protein phosphatase 5 [EC:3.1.3.16] (A)	[R]	General function prediction only	Calcineurin-like phosphoesterase;; PPP5 TPR repeat region;; TPR repeat;; Tetratricopeptide repeat;; Tetratricopeptide repeat;; Tetratricopeptide repeat;; Tetratricopeptide repeat;; Tetratricopeptide repeat;; Tetratricopeptide repeat;; Tetratricopeptide repeat;; Tetratricopeptide repeat	Serine/threonine-protein phosphatase 5 GN=F7D19.19 OS=Arabidopsis thaliana (Mouse-ear cress) PE=1 SV=1	R	General function prediction only	PREDICTED: serine/threonine-protein phosphatase 5-like [Oryza brachyantha]
c107389.graph_c0	--	--	--	--	--	--	--	--	T	Signal transduction mechanisms	PREDICTED: intersectin-1-like [Brachypodium distachyon]
c44646.graph_c0	--	--	--	K10523|5.30347e-85|bdi:100845302|BTB/POZ and MATH domain-containing protein 2-like; K10523 speckle-type POZ protein (A)	[DR]	--	BTB/POZ domain	BTB/POZ and MATH domain-containing protein 3 GN=BPM3 OS=Arabidopsis thaliana (Mouse-ear cress) PE=1 SV=1	D	Cell cycle control, cell division, chromosome partitioning	Speckle-type POZ protein-like protein [Aegilops tauschii]
c97201.graph_c0	--	--	--	K18835|2.48776e-34|bdi:100836604|probable WRKY transcription factor 2; K18835 WRKY transcription factor 2 (A)	--	--	--	--	K	Transcription	predicted protein [Hordeum vulgare subsp. vulgare]
c135063.graph_c0	[J]	Translation, ribosomal structure and biogenesis	Cellular Component: plastid large ribosomal subunit (GO:0000311);; Molecular Function: structural constituent of ribosome (GO:0003735);; Biological Process: translation (GO:0006412);; Cellular Component: chloroplast stroma (GO:0009570);; Cellular Component: chloroplast envelope (GO:0009941);; Biological Process: isopentenyl diphosphate biosynthetic process, methylerythritol 4-phosphate pathway (G…	K02939|5.39682e-43|ath:AT3G44890|RPL9; 50S ribosomal protein L9; K02939 large subunit ribosomal protein L9 (A)	[J]	Translation, ribosomal structure and biogenesis	Ribosomal protein L9, N-terminal domain	50S ribosomal protein L9, chloroplastic (Precursor) GN=RPL9 OS=Arabidopsis thaliana (Mouse-ear cress) PE=2 SV=1	J	Translation, ribosomal structure and biogenesis	50S ribosomal protein L9 [Arabidopsis thaliana]
c107839.graph_c0	--	--	Cellular Component: integral component of membrane (GO:0016021);; Cellular Component: cytoplasmic membrane-bounded vesicle (GO:0016023);;	K14617|0|zma:103638152|LIMR family protein Os06g0128200-like; K14617 LMBR1 domain-containing protein 1 (A)	--	--	LMBR1-like membrane protein	LIMR family protein Os06g0128200 OS=Oryza sativa subsp. japonica (Rice) PE=2 SV=1	S	Function unknown	PREDICTED: LIMR family protein Os06g0128200-like [Zea mays]
c93688.graph_c0	--	--	Cellular Component: plastid (GO:0009536);;	--	--	--	--	--	S	Function unknown	Os06g0126000 [Oryza sativa Japonica Group]
c36195.graph_c0	--	--	--	--	[R]	General function prediction only	--	Oligouridylate-binding protein 1B GN=UBP1B OS=Arabidopsis thaliana (Mouse-ear cress) PE=1 SV=1	R	General function prediction only	PREDICTED: RNA-binding protein 42-like isoform X3 [Setaria italica]
c59516.graph_c0	--	--	Molecular Function: structural constituent of cytoskeleton (GO:0005200);; Molecular Function: ATP:ADP antiporter activity (GO:0005471);; Molecular Function: copper ion binding (GO:0005507);; Molecular Function: protein binding (GO:0005515);; Cellular Component: cell wall (GO:0005618);; Cellular Component: nucleolus (GO:0005730);; Cellular Component: mitochondrial inner membrane (GO:0005743);; Cel…	K05863|2.28764e-89|ath:AT3G08580|AAC1; ADP,ATP carrier protein 1; K05863 solute carrier family 25 (mitochondrial adenine nucleotide translocator), member 4/5/6/31 (A)	[C]	Energy production and conversion	Mitochondrial carrier protein	ADP,ATP carrier protein 1, mitochondrial (Precursor) GN=F17O14.5 OS=Arabidopsis thaliana (Mouse-ear cress) PE=1 SV=2	C	Energy production and conversion	AT3G08580 [Arabidopsis thaliana]
c93467.graph_c0	--	--	--	--	--	--	--	--	S	Function unknown	PREDICTED: uncharacterized protein LOC100839090 [Brachypodium distachyon]
c106448.graph_c0	--	--	Molecular Function: DNA binding (GO:0003677);; Molecular Function: RNA binding (GO:0003723);; Molecular Function: RNA-directed DNA polymerase activity (GO:0003964);; Molecular Function: RNA-DNA hybrid ribonuclease activity (GO:0004523);; Biological Process: RNA-dependent DNA replication (GO:0006278);; Biological Process: DNA recombination (GO:0006310);; Cellular Component: plastid (GO:0009536);; …	--	[R]	General function prediction only	--	--	R	General function prediction only	PH01B001G05.2 [Phyllostachys edulis]
c100331.graph_c0	--	--	Biological Process: anthocyanin-containing compound biosynthetic process (GO:0009718);; Biological Process: response to sucrose (GO:0009744);; Biological Process: response to UV-B (GO:0010224);; Biological Process: cellular modified amino acid biosynthetic process (GO:0042398);; Molecular Function: chalcone isomerase activity (GO:0045430);; Biological Process: response to karrikin (GO:0080167);;	--	--	--	Chalcone-flavanone isomerase	Probable chalcone--flavonone isomerase 3 GN=K18I23.7 OS=Arabidopsis thaliana (Mouse-ear cress) PE=1 SV=1	R	General function prediction only	CHI [Indosasa hispida]
c125392.graph_c0	--	--	Cellular Component: intracellular (GO:0005622);; Biological Process: intracellular protein transport (GO:0006886);;	--	--	--	--	--	U	Intracellular trafficking, secretion, and vesicular transport	PREDICTED: TOM1-like protein 2-like [Setaria italica]
c114914.graph_c0	--	--	Biological Process: fatty acid beta-oxidation (GO:0006635);; Biological Process: protein import into peroxisome matrix (GO:0016558);;	--	--	--	--	--	S	Function unknown	PREDICTED: protein saal1-like [Setaria italica]
c103289.graph_c0	[RTKL]	--	Molecular Function: protein serine/threonine kinase activity (GO:0004674);; Molecular Function: calcium ion binding (GO:0005509);; Molecular Function: ATP binding (GO:0005524);; Biological Process: protein phosphorylation (GO:0006468);; Cellular Component: membrane (GO:0016020);;	K13412|1.02129e-41|obr:102703758|calcium-dependent protein kinase isoform 11-like; K13412 calcium-dependent protein kinase [EC:2.7.11.1] (A)	[T]	Signal transduction mechanisms	Protein kinase domain	Calcium-dependent protein kinase isoform 11 OS=Oryza sativa subsp. japonica (Rice) PE=2 SV=2	T	Signal transduction mechanisms	PREDICTED: calcium-dependent protein kinase isoform 11-like [Oryza brachyantha]
c157584.graph_c0	--	--	--	--	--	--	Retroviral aspartyl protease;; Zinc knuckle	--	R	General function prediction only	OSJNBb0115I21.3 [Oryza sativa Japonica Group]
c73048.graph_c0	--	--	--	K09419|7.99626e-15|sita:101785474|heat stress transcription factor A-4d-like; K09419 heat shock transcription factor, other eukaryote (A)	--	--	--	--	K	Transcription	PREDICTED: heat stress transcription factor A-4d-like [Setaria italica]
c79299.graph_c0	--	--	--	--	--	--	--	--	--	--	hypothetical protein OsJ_02640 [Oryza sativa Japonica Group]
c84853.graph_c0	--	--	Molecular Function: aspartic-type endopeptidase activity (GO:0004190);; Cellular Component: endoplasmic reticulum membrane (GO:0005789);; Biological Process: proteolysis (GO:0006508);; Biological Process: pollen development (GO:0009555);; Biological Process: pollen germination (GO:0009846);; Cellular Component: integral component of membrane (GO:0016021);;	K09595|3.10972e-19|obr:102707461|signal peptide peptidase 1-like; K09595 minor histocompatibility antigen H13 [EC:3.4.23.-] (A)	[S]	Function unknown	--	Signal peptide peptidase 1 OS=Oryza sativa subsp. japonica (Rice) PE=2 SV=1	S	Function unknown	PREDICTED: signal peptide peptidase 1-like [Oryza brachyantha]
c120517.graph_c0	--	--	Molecular Function: sequence-specific DNA binding transcription factor activity (GO:0003700);; Biological Process: regulation of transcription, DNA-templated (GO:0006355);; Molecular Function: sequence-specific DNA binding (GO:0043565);;	--	--	--	WRKY DNA -binding domain	Probable WRKY transcription factor 3 GN=WRKY3 OS=Arabidopsis thaliana (Mouse-ear cress) PE=2 SV=1	K	Transcription	SPF1-like DNA-binding protein [Zea mays]
c136307.graph_c0	--	--	Molecular Function: nucleotide binding (GO:0000166);; Molecular Function: DNA binding (GO:0003677);; Biological Process: DNA metabolic process (GO:0006259);; Molecular Function: nucleoside-triphosphatase activity (GO:0017111);;	--	--	--	--	--	L	Replication, recombination and repair	DNA repair protein RAD57 [Colletotrichum gloeosporioides Cg-14]
c112946.graph_c0	--	--	Cellular Component: cytosol (GO:0005829);;	K14786|4.80144e-171|obr:102708440|protein KRI1 homolog; K14786 protein KRI1 (A)	[J]	Translation, ribosomal structure and biogenesis	KRI1-like family C-terminal;; KRI1-like family	--	J	Translation, ribosomal structure and biogenesis	PREDICTED: protein KRI1 homolog [Oryza brachyantha]
c96490.graph_c0	--	--	--	--	--	--	FBD	--	S	Function unknown	hypothetical protein OsI_25660 [Oryza sativa Indica Group]
c155463.graph_c0	[R]	General function prediction only	Molecular Function: transferase activity, transferring phosphorus-containing groups (GO:0016772);;	K08869|1.06889e-15|vcn:VOLCADRAFT_106237|hypothetical protein; K08869 aarF domain-containing kinase (A)	[R]	General function prediction only	--	--	R	General function prediction only	hypothetical protein MYCFIDRAFT_40595 [Pseudocercospora fijiensis CIRAD86]
c98882.graph_c0	[L]	Replication, recombination and repair	Molecular Function: DNA binding (GO:0003677);; Molecular Function: chromatin binding (GO:0003682);; Molecular Function: RNA binding (GO:0003723);; Molecular Function: RNA-directed DNA polymerase activity (GO:0003964);; Molecular Function: aspartic-type endopeptidase activity (GO:0004190);; Biological Process: RNA-dependent DNA replication (GO:0006278);; Biological Process: DNA recombination (GO:0…	--	[R]	General function prediction only	Reverse transcriptase (RNA-dependent DNA polymerase)	RNA-directed DNA polymerase homolog OS=Oenothera berteroana (Bertero&apos;s evening primrose) PE=4 SV=1	R	General function prediction only	hypothetical protein SORBIDRAFT_08g009530 [Sorghum bicolor]
c114623.graph_c1	--	--	--	--	--	--	--	--	--	--	putative retrotransposon protein [Phyllostachys edulis]
c72819.graph_c0	--	--	Molecular Function: DNA binding (GO:0003677);; Cellular Component: nucleoplasm (GO:0005654);; Biological Process: carpel development (GO:0048440);; Biological Process: anther development (GO:0048653);;	--	--	--	Domain of unknown function (DUF296)	Putative DNA-binding protein ESCAROLA GN=ESC OS=Arabidopsis thaliana (Mouse-ear cress) PE=2 SV=1	S	Function unknown	PREDICTED: putative DNA-binding protein ESCAROLA-like isoform X1 [Setaria italica]
c103401.graph_c0	--	--	--	--	--	--	B3 DNA binding domain	B3 domain-containing protein Os06g0112300 OS=Oryza sativa subsp. japonica (Rice) PE=2 SV=1	K	Transcription	B3 domain-containing protein [Aegilops tauschii]
c104732.graph_c0	--	--	Cellular Component: mitochondrion (GO:0005739);;	--	--	--	FBD	--	R	General function prediction only	PREDICTED: uncharacterized protein LOC100838048 [Brachypodium distachyon]
c118104.graph_c0	--	--	--	--	[R]	General function prediction only	PPR repeat family;; PPR repeat;; Pentatricopeptide repeat domain;; PPR repeat;; Tetratricopeptide repeat	Pentatricopeptide repeat-containing protein At4g13650 GN=PCMP-H42 OS=Arabidopsis thaliana (Mouse-ear cress) PE=2 SV=2	R	General function prediction only	PREDICTED: pentatricopeptide repeat-containing protein At2g33680-like [Phoenix dactylifera]
c112369.graph_c1	[P]	Inorganic ion transport and metabolism	Biological Process: MAPK cascade (GO:0000165);; Biological Process: response to molecule of bacterial origin (GO:0002237);; Cellular Component: plasma membrane (GO:0005886);; Biological Process: protein targeting to membrane (GO:0006612);; Biological Process: nucleotide transport (GO:0006862);; Biological Process: ER to Golgi vesicle-mediated transport (GO:0006888);; Biological Process: membrane …	K03320|1.30778e-141|zma:100281393|ammonium transporter 2; K03320 ammonium transporter, Amt family (A)	[P]	Inorganic ion transport and metabolism	Ammonium Transporter Family	Ammonium transporter 2 member 1 GN=OJ1058_C01.9 OS=Oryza sativa subsp. japonica (Rice) PE=2 SV=1	P	Inorganic ion transport and metabolism	ammonium transporter 2 [Zea mays]
c207358.graph_c0	--	--	--	K11267|5.39159e-15|eus:EUTSA_v10000739mg|hypothetical protein; K11267 sister chromatid cohesion protein PDS5 (A)	--	--	--	--	--	--	hypothetical protein EUTSA_v10000739mg [Eutrema salsugineum]
c113682.graph_c0	--	--	Cellular Component: mitochondrion (GO:0005739);;	--	--	--	Protein of unknown function (DUF4005);; IQ calmodulin-binding motif	Protein IQ-DOMAIN 31 GN=IQD31 OS=Arabidopsis thaliana (Mouse-ear cress) PE=1 SV=1	S	Function unknown	PREDICTED: protein IQ-DOMAIN 14-like [Brachypodium distachyon]
c107966.graph_c1	--	--	Cellular Component: vacuole (GO:0005773);;	K08503|1.02558e-34|obr:102709300|syntaxin-52-like; K08503 syntaxin of plants SYP5 (A)	[U]	Intracellular trafficking, secretion, and vesicular transport	--	Syntaxin-52 GN=SYP52 OS=Arabidopsis thaliana (Mouse-ear cress) PE=1 SV=1	U	Intracellular trafficking, secretion, and vesicular transport	hypothetical protein ZEAMMB73_963395 [Zea mays]
c73120.graph_c0	--	--	Molecular Function: DNA binding (GO:0003677);; Molecular Function: hydrolase activity, hydrolyzing O-glycosyl compounds (GO:0004553);; Biological Process: carbohydrate metabolic process (GO:0005975);; Biological Process: DNA recombination (GO:0006310);; Molecular Function: zinc ion binding (GO:0008270);; Biological Process: DNA integration (GO:0015074);; Cellular Component: cytoplasmic membrane-b…	--	--	--	--	--	R	General function prediction only	Zinc knuckle family protein [Oryza sativa Japonica Group]
c113747.graph_c1	--	--	Cellular Component: ubiquitin ligase complex (GO:0000151);; Molecular Function: ubiquitin-protein transferase activity (GO:0004842);; Cellular Component: kinesin complex (GO:0005871);; Biological Process: protein ubiquitination (GO:0016567);; Molecular Function: kinesin binding (GO:0019894);; Biological Process: protein autophosphorylation (GO:0046777);; Molecular Function: transmembrane receptor…	--	[S]	Function unknown	Armadillo/beta-catenin-like repeat;; U-box domain;; HEAT repeats;; Armadillo-like	U-box domain-containing protein 12 GN=OSJNBa0075G19.19-1 OS=Oryza sativa subsp. japonica (Rice) PE=2 SV=1	S	Function unknown	PREDICTED: U-box domain-containing protein 12 [Brachypodium distachyon]
c107788.graph_c0	--	--	Biological Process: pentose-phosphate shunt (GO:0006098);; Biological Process: rRNA processing (GO:0006364);; Cellular Component: chloroplast thylakoid membrane (GO:0009535);; Biological Process: response to blue light (GO:0009637);; Biological Process: plastid organization (GO:0009657);; Biological Process: response to sucrose (GO:0009744);; Biological Process: photosynthetic electron transport …	--	--	--	--	Stress enhanced protein 1, chloroplastic (Precursor) GN=SEP1 OS=Arabidopsis thaliana (Mouse-ear cress) PE=2 SV=1	S	Function unknown	hypothetical protein OsI_33447 [Oryza sativa Indica Group]
c98246.graph_c0	--	--	Biological Process: regulation of cell growth (GO:0001558);; Cellular Component: endoplasmic reticulum (GO:0005783);; Biological Process: post-embryonic organ development (GO:0048569);; Biological Process: regulation of cell division (GO:0051302);;	--	--	--	--	--	S	Function unknown	PREDICTED: uncharacterized protein LOC101766323 [Setaria italica]
c118235.graph_c0	--	--	Cellular Component: plastid (GO:0009536);;	--	--	--	Domain of unknown function (DUF3527)	--	S	Function unknown	PREDICTED: uncharacterized protein LOC100838015 [Brachypodium distachyon]
c115733.graph_c0	[RTKL]	--	Molecular Function: protein serine/threonine kinase activity (GO:0004674);; Molecular Function: ATP binding (GO:0005524);; Cellular Component: plasma membrane (GO:0005886);; Biological Process: protein phosphorylation (GO:0006468);; Cellular Component: cytoplasmic membrane-bounded vesicle (GO:0016023);;	--	--	--	Protein tyrosine kinase;; Protein kinase domain;; Leucine rich repeat;; Leucine Rich repeats (2 copies);; Leucine Rich Repeat;; Leucine Rich repeat;; Leucine rich repeat	Probable LRR receptor-like serine/threonine-protein kinase At1g67720 (Precursor) GN=At1g67720 OS=Arabidopsis thaliana (Mouse-ear cress) PE=2 SV=1	T	Signal transduction mechanisms	Putative LRR receptor-like serine/threonine-protein kinase [Aegilops tauschii]
c104239.graph_c0	[RTKL]	--	Molecular Function: protein serine/threonine kinase activity (GO:0004674);; Molecular Function: ATP binding (GO:0005524);; Cellular Component: mitochondrion (GO:0005739);; Biological Process: protein phosphorylation (GO:0006468);; Cellular Component: integral component of membrane (GO:0016021);; Cellular Component: cytoplasmic membrane-bounded vesicle (GO:0016023);;	--	--	--	Protein kinase domain;; Protein tyrosine kinase;; Phosphotransferase enzyme family;; Leucine Rich repeats (2 copies);; Leucine Rich Repeat;; Leucine Rich repeat	Somatic embryogenesis receptor kinase 1 (Precursor) OS=Arabidopsis thaliana (Mouse-ear cress) PE=1 SV=2	T	Signal transduction mechanisms	somatic embryogenesis protein kinase 1 [Oryza sativa Japonica Group]
c93944.graph_c0	--	--	Molecular Function: AT DNA binding (GO:0003680);; Cellular Component: nucleus (GO:0005634);; Biological Process: photomorphogenesis (GO:0009640);; Biological Process: skotomorphogenesis (GO:0009647);; Biological Process: vegetative to reproductive phase transition of meristem (GO:0010228);;	--	--	--	Domain of unknown function (DUF296)	Putative DNA-binding protein ESCAROLA GN=ESC OS=Arabidopsis thaliana (Mouse-ear cress) PE=2 SV=1	S	Function unknown	Os02g0448000 [Oryza sativa Japonica Group]
c108138.graph_c2	--	--	Biological Process: protein targeting to mitochondrion (GO:0006626);;	--	[R]	General function prediction only	PPR repeat family;; PPR repeat;; PPR repeat;; Pentatricopeptide repeat domain	Pentatricopeptide repeat-containing protein At2g17670 GN=At2g17670 OS=Arabidopsis thaliana (Mouse-ear cress) PE=2 SV=1	R	General function prediction only	PREDICTED: pentatricopeptide repeat-containing protein At2g17670-like [Brachypodium distachyon]
c105710.graph_c2	--	--	Cellular Component: mitochondrion (GO:0005739);; Molecular Function: methyltransferase activity (GO:0008168);; Biological Process: response to xenobiotic stimulus (GO:0009410);; Biological Process: embryo sac egg cell differentiation (GO:0009560);; Biological Process: methylation (GO:0032259);; Biological Process: positive regulation of cellular process (GO:0048522);; Biological Process: mitochon…	--	[R]	General function prediction only	--	Pentatricopeptide repeat-containing protein At5g19020, mitochondrial (Precursor) GN=PCMP-E42 OS=Arabidopsis thaliana (Mouse-ear cress) PE=2 SV=1	R	General function prediction only	hypothetical protein SORBIDRAFT_02g028755 [Sorghum bicolor]
c196609.graph_c0	--	--	--	--	--	--	--	--	S	Function unknown	hypothetical protein SNOG_09857 [Phaeosphaeria nodorum SN15]
c181755.graph_c0	[F]	Nucleotide transport and metabolism	Molecular Function: phosphoribosylformylglycinamidine synthase activity (GO:0004642);; Biological Process: 'de novo' IMP biosynthetic process (GO:0006189);; Cellular Component: integral component of membrane (GO:0016021);; Biological Process: transmembrane transport (GO:0055085);;	--	[F]	Nucleotide transport and metabolism	--	--	F	Nucleotide transport and metabolism	hypothetical protein SNOG_10851 [Phaeosphaeria nodorum SN15]
c94086.graph_c0	--	--	--	--	[J]	Translation, ribosomal structure and biogenesis	--	--	J	Translation, ribosomal structure and biogenesis	eukaryotic initiation factor 4a, partial [Phyllostachys nidularia]
c166467.graph_c0	--	--	--	--	--	--	--	Putative nuclear matrix constituent protein 1-like protein GN=At5g65770 OS=Arabidopsis thaliana (Mouse-ear cress) PE=2 SV=1	S	Function unknown	PREDICTED: putative nuclear matrix constituent protein 1-like protein-like [Fragaria vesca subsp. vesca]
c92058.graph_c0	--	--	Cellular Component: membrane (GO:0016020);;	--	--	--	--	--	Q	Secondary metabolites biosynthesis, transport and catabolism	hypothetical protein OsJ_09465 [Oryza sativa Japonica Group]
c121363.graph_c1	--	--	--	--	--	--	--	--	S	Function unknown	Os12g0239200 [Oryza sativa Japonica Group]
c2776.graph_c0	[G]	Carbohydrate transport and metabolism	Molecular Function: protease binding (GO:0002020);; Molecular Function: copper ion binding (GO:0005507);; Cellular Component: nucleus (GO:0005634);; Cellular Component: vacuole (GO:0005773);; Cellular Component: peroxisome (GO:0005777);; Cellular Component: endoplasmic reticulum (GO:0005783);; Biological Process: carbohydrate metabolic process (GO:0005975);; Molecular Function: beta-glucosidase a…	K01188|4.07373e-65|ath:AT3G09260|PYK10; beta-glucosidase 23; K01188 beta-glucosidase [EC:3.2.1.21] (A)	[G]	Carbohydrate transport and metabolism	--	Beta-glucosidase 23 (Precursor) GN=F3L24.13 OS=Arabidopsis thaliana (Mouse-ear cress) PE=1 SV=1	G	Carbohydrate transport and metabolism	thioglucoside glucohydrolase [Arabidopsis thaliana]
c9770.graph_c0	--	--	--	--	--	--	--	--	--	--	hypothetical protein M7I_0300 [Glarea lozoyensis 74030]
c59182.graph_c0	[R]	General function prediction only	Molecular Function: DNA binding (GO:0003677);; Cellular Component: nucleus (GO:0005634);; Biological Process: transcription, DNA-templated (GO:0006351);; Molecular Function: zinc ion binding (GO:0008270);;	--	[R]	General function prediction only	Fungal specific transcription factor domain;; Zinc-finger double domain;; C2H2-type zinc finger	--	R	General function prediction only	hypothetical protein MYCTH_2305142 [Myceliophthora thermophila ATCC 42464]
c19162.graph_c0	[T]	Signal transduction mechanisms	Molecular Function: phosphorelay response regulator activity (GO:0000156);; Biological Process: phosphorelay signal transduction system (GO:0000160);; Biological Process: regulation of transcription, DNA-templated (GO:0006355);; Biological Process: intracellular signal transduction (GO:0035556);;	--	[T]	Signal transduction mechanisms	Response regulator receiver domain	Two-component response regulator ARR22 GN=ARR22 OS=Arabidopsis thaliana (Mouse-ear cress) PE=2 SV=1	R	General function prediction only	PREDICTED: two-component system protein B-like [Setaria italica]
c48643.graph_c0	--	--	Molecular Function: calcium ion binding (GO:0005509);; Cellular Component: plastid (GO:0009536);;	--	--	--	--	--	S	Function unknown	hypothetical protein OsI_17262 [Oryza sativa Indica Group]
c111966.graph_c0	--	--	Cellular Component: membrane (GO:0016020);; Cellular Component: cytoplasmic membrane-bounded vesicle (GO:0016023);; Molecular Function: transferase activity, transferring glycosyl groups (GO:0016757);;	--	[G]	Carbohydrate transport and metabolism	Glycosyl transferase family 8;; Mannosyltransferase putative	Putative glucuronosyltransferase PGSIP8 GN=PGSIP8 OS=Arabidopsis thaliana (Mouse-ear cress) PE=2 SV=1	G	Carbohydrate transport and metabolism	Os04g0553800 [Oryza sativa Japonica Group]
c100658.graph_c1	--	--	Cellular Component: nucleus (GO:0005634);; Cellular Component: membrane (GO:0016020);; Biological Process: Golgi vesicle transport (GO:0048193);;	--	--	--	--	--	S	Function unknown	PREDICTED: uncharacterized protein LOC101766501 [Setaria italica]
c120389.graph_c0	[U]	Intracellular trafficking, secretion, and vesicular transport	Cellular Component: Golgi apparatus (GO:0005794);; Biological Process: intracellular protein transport (GO:0006886);; Biological Process: Golgi to vacuole transport (GO:0006896);; Molecular Function: protein transporter activity (GO:0008565);; Cellular Component: AP-3 adaptor complex (GO:0030123);; Biological Process: regulation of intracellular pH (GO:0051453);; Biological Process: lytic vacuole…	K12397|0|bdi:100831932|AP3-complex subunit beta-A; K12397 AP-3 complex subunit beta (A)	[U]	Intracellular trafficking, secretion, and vesicular transport	Adaptin N terminal region;; Clathrin-adaptor complex-3 beta-1 subunit C-terminal;; HEAT repeat	AP3-complex subunit beta-A GN=T22E16.140 OS=Arabidopsis thaliana (Mouse-ear cress) PE=2 SV=2	U	Intracellular trafficking, secretion, and vesicular transport	PREDICTED: AP3-complex subunit beta-A [Brachypodium distachyon]
c10395.graph_c0	--	--	Molecular Function: serine-type endopeptidase activity (GO:0004252);; Biological Process: proteolysis (GO:0006508);; Cellular Component: membrane (GO:0016020);; Biological Process: cuticle development (GO:0042335);; Molecular Function: identical protein binding (GO:0042802);; Biological Process: negative regulation of catalytic activity (GO:0043086);;	--	--	--	Fn3-like domain (DUF1034)	Subtilisin-like protease SBT3.5 {ECO:0000303|PubMed:16193095} (Precursor) OS=Arabidopsis thaliana (Mouse-ear cress) PE=1 SV=1	O	Posttranslational modification, protein turnover, chaperones	Subtilisin-like protease [Aegilops tauschii]
c108009.graph_c0	[K]	Transcription	Molecular Function: DNA binding (GO:0003677);; Cellular Component: chromatin silencing complex (GO:0005677);; Biological Process: chromatin silencing (GO:0006342);; Biological Process: protein deacetylation (GO:0006476);; Molecular Function: zinc ion binding (GO:0008270);; Molecular Function: hydrolase activity (GO:0016787);; Molecular Function: NAD+ binding (GO:0070403);;	K11416|1.00803e-151|bdi:100826316|NAD-dependent protein deacetylase SRT1; K11416 mono-ADP-ribosyltransferase sirtuin 6 [EC:2.4.2.31] (A)	[BK]	--	Sir2 family	NAD-dependent protein deacetylase SRT1 GN=SRT1 OS=Oryza sativa subsp. indica (Rice) PE=2 SV=1	K	Transcription	PREDICTED: NAD-dependent protein deacetylase SRT1 isoform X1 [Brachypodium distachyon]
c120308.graph_c0	[K]	Transcription	Molecular Function: sequence-specific DNA binding transcription factor activity (GO:0003700);; Cellular Component: nucleus (GO:0005634);; Cellular Component: cytoplasm (GO:0005737);; Biological Process: regulation of transcription, DNA-templated (GO:0006355);; Biological Process: response to heat (GO:0009408);; Molecular Function: sequence-specific DNA binding (GO:0043565);;	K09419|0|osa:4332113|Os03g0224700; K09419 heat shock transcription factor, other eukaryote (A)	[K]	Transcription	HSF-type DNA-binding	Heat stress transcription factor A-9 OS=Oryza sativa subsp. japonica (Rice) PE=2 SV=1	K	Transcription	hypothetical protein OsI_10582 [Oryza sativa Indica Group]
c109785.graph_c0	--	--	--	--	--	--	Plant protein of unknown function	UPF0481 protein At3g47200 GN=At3g47200 OS=Arabidopsis thaliana (Mouse-ear cress) PE=2 SV=1	S	Function unknown	PREDICTED: UPF0481 protein At3g47200-like [Setaria italica]
c117340.graph_c0	[E]	Amino acid transport and metabolism	Cellular Component: plasma membrane (GO:0005886);; Biological Process: nitrogen compound metabolic process (GO:0006807);; Biological Process: pollen tube growth (GO:0009860);; Cellular Component: integral component of membrane (GO:0016021);; Molecular Function: dipeptide transporter activity (GO:0042936);; Molecular Function: tripeptide transporter activity (GO:0042937);; Biological Process: dipe…	K14638|0|obr:102712476|peptide transporter PTR1-like; K14638 solute carrier family 15 (peptide/histidine transporter), member 3/4 (A)	[E]	Amino acid transport and metabolism	POT family;; Major Facilitator Superfamily	Protein NRT1/ PTR FAMILY 8.1 GN=F24B22.100 OS=Arabidopsis thaliana (Mouse-ear cress) PE=1 SV=1	E	Amino acid transport and metabolism	PREDICTED: peptide transporter PTR1-like [Oryza brachyantha]
c110225.graph_c0	--	--	Molecular Function: beta-1,4-mannosylglycoprotein 4-beta-N-acetylglucosaminyltransferase activity (GO:0003830);; Biological Process: protein N-linked glycosylation (GO:0006487);; Cellular Component: membrane (GO:0016020);; Cellular Component: cytoplasmic membrane-bounded vesicle (GO:0016023);;	K00737|3.44247e-152|dosa:Os02t0595100-01|Os02g0595100; Similar to N-acetylglucosaminyltransferase III.; K00737 beta-1,4-mannosyl-glycoprotein beta-1,4-N-acetylglucosaminyltransferase [EC:2.4.1.144] (A)	--	--	Glycosyltransferase family 17	--	G	Carbohydrate transport and metabolism	Os02g0595100 [Oryza sativa Japonica Group]
c46777.graph_c0	--	--	--	--	--	--	--	--	R	General function prediction only	PREDICTED: uncharacterized protein LOC102700211 [Oryza brachyantha]
c119440.graph_c1	[R]	General function prediction only	Molecular Function: purine nucleobase transmembrane transporter activity (GO:0005345);; Cellular Component: plastid (GO:0009536);; Biological Process: adenine transport (GO:0015853);; Biological Process: guanine transport (GO:0015854);; Biological Process: nucleobase-containing compound transport (GO:0015931);; Cellular Component: membrane (GO:0016020);; Biological Process: transmembrane transpor…	K06901|0|sita:101786556|adenine/guanine permease AZG1-like; K06901 putative MFS transporter, AGZA family, xanthine/uracil permease (A)	--	--	Permease family	Adenine/guanine permease AZG1 GN=AZG1 OS=Arabidopsis thaliana (Mouse-ear cress) PE=2 SV=1	S	Function unknown	PREDICTED: adenine/guanine permease AZG1-like [Setaria italica]
c107518.graph_c0	--	--	Biological Process: inactivation of MAPK activity (GO:0000188);; Molecular Function: protein tyrosine phosphatase activity (GO:0004725);; Cellular Component: nucleus (GO:0005634);; Molecular Function: protein tyrosine/serine/threonine phosphatase activity (GO:0008138);; Biological Process: response to auxin (GO:0009733);; Biological Process: response to abscisic acid (GO:0009737);; Molecular Func…	K04459|1.47576e-39|obr:102722870|protein-tyrosine-phosphatase IBR5-like; K04459 dual specificity MAP kinase phosphatase [EC:3.1.3.16 3.1.3.48] (A)	[V]	Defense mechanisms	Dual specificity phosphatase, catalytic domain;; Protein-tyrosine phosphatase	Protein-tyrosine-phosphatase IBR5 GN=T1O3.4 OS=Arabidopsis thaliana (Mouse-ear cress) PE=1 SV=1	V	Defense mechanisms	PREDICTED: protein-tyrosine-phosphatase IBR5-like [Oryza brachyantha]
c89461.graph_c0	[O]	Posttranslational modification, protein turnover, chaperones	Molecular Function: ATP binding (GO:0005524);; Cellular Component: cell wall (GO:0005618);; Cellular Component: plasma membrane (GO:0005886);; Biological Process: response to heat (GO:0009408);; Biological Process: response to cadmium ion (GO:0046686);;	K09489|1.9644e-22|fve:101296117|heat shock 70 kDa protein 15-like; K09489 heat shock 70kDa protein 4 (A)	[O]	Posttranslational modification, protein turnover, chaperones	--	Heat shock 70 kDa protein 14 OS=Arabidopsis thaliana (Mouse-ear cress) PE=2 SV=1	O	Posttranslational modification, protein turnover, chaperones	PREDICTED: heat shock 70 kDa protein 15-like, partial [Nicotiana sylvestris]
c62649.graph_c1	[O]	Posttranslational modification, protein turnover, chaperones	Biological Process: protein peptidyl-prolyl isomerization (GO:0000413);; Molecular Function: peptidyl-prolyl cis-trans isomerase activity (GO:0003755);; Biological Process: protein folding (GO:0006457);;	K03768|9.09526e-16|csv:101218923|peptidyl-prolyl cis-trans isomerase CYP20-2, chloroplastic-like; K03768 peptidyl-prolyl cis-trans isomerase B (cyclophilin B) [EC:5.2.1.8] (A)	[O]	Posttranslational modification, protein turnover, chaperones	Cyclophilin type peptidyl-prolyl cis-trans isomerase/CLD	Peptidyl-prolyl cis-trans isomerase CYP20-2, chloroplastic (Precursor) GN=CYP20-2 OS=Arabidopsis thaliana (Mouse-ear cress) PE=1 SV=1	O	Posttranslational modification, protein turnover, chaperones	hypothetical protein V499_07576, partial [Pseudogymnoascus pannorum VKM F-103]
c160636.graph_c0	--	--	Molecular Function: structural constituent of ribosome (GO:0003735);; Biological Process: translation (GO:0006412);; Cellular Component: large ribosomal subunit (GO:0015934);;	K02890|4.13922e-06|bdi:100829255|uncharacterized LOC100829255; K02890 large subunit ribosomal protein L22 (A)	--	--	Ribosomal protein L22p/L17e	--	J	Translation, ribosomal structure and biogenesis	50S ribosomal protein L22 [Rhizoctonia solani AG-1 IB]
c122020.graph_c0	--	--	--	--	--	--	Gamma-thionin family	--	--	--	hypothetical protein F775_27244 [Aegilops tauschii]
c192900.graph_c0	[P]	Inorganic ion transport and metabolism	Biological Process: pathogenesis (GO:0009405);; Cellular Component: integral component of membrane (GO:0016021);; Biological Process: mycelium development (GO:0043581);; Biological Process: transmembrane transport (GO:0055085);;	--	[P]	Inorganic ion transport and metabolism	--	--	P	Inorganic ion transport and metabolism	calcium/proton exchanger [Colletotrichum higginsianum]
c169133.graph_c0	[H]	Coenzyme transport and metabolism	Molecular Function: methionine adenosyltransferase activity (GO:0004478);; Molecular Function: ATP binding (GO:0005524);; Biological Process: S-adenosylmethionine biosynthetic process (GO:0006556);; Biological Process: one-carbon metabolic process (GO:0006730);; Molecular Function: metal ion binding (GO:0046872);;	K00789|4.36533e-21|gsl:Gasu_03900|S-adenosylmethionine synthetase (EC:2.5.1.6); K00789 S-adenosylmethionine synthetase [EC:2.5.1.6] (A)	[H]	Coenzyme transport and metabolism	S-adenosylmethionine synthetase, C-terminal domain;; S-adenosylmethionine synthetase, central domain	S-adenosylmethionine synthase 2 GN=SAM2 OS=Actinidia chinensis (Kiwi) PE=2 SV=1	H	Coenzyme transport and metabolism	hypothetical protein CERSUDRAFT_64362 [Ceriporiopsis subvermispora B]
c124639.graph_c0	[DZ]	--	Molecular Function: GTP binding (GO:0005525);; Biological Process: cell cycle (GO:0007049);;	K16944|1.28526e-13|pxb:103942743|cell division control protein 3-like; K16944 septin 7 (A)	[DTZ]	--	Septin	--	S	Function unknown	hypothetical protein CHGG_06549 [Chaetomium globosum CBS 148.51]
c118487.graph_c0	--	--	Cellular Component: mitochondrion (GO:0005739);;	--	--	--	--	--	S	Function unknown	PREDICTED: uncharacterized protein LOC100837559 [Brachypodium distachyon]
c95067.graph_c0	--	--	Molecular Function: protein dimerization activity (GO:0046983);;	--	--	--	--	--	K	Transcription	PREDICTED: transcription factor bHLH68-like [Setaria italica]
c136050.graph_c0	[C]	Energy production and conversion	Molecular Function: cytochrome-c oxidase activity (GO:0004129);; Molecular Function: iron ion binding (GO:0005506);; Cellular Component: mitochondrial inner membrane (GO:0005743);; Biological Process: oxidative phosphorylation (GO:0006119);; Molecular Function: electron carrier activity (GO:0009055);; Biological Process: aerobic respiration (GO:0009060);; Cellular Component: integral component of…	K02256|2.47728e-95|ath:ArthMp109|cox1; cytochrome c oxidase subunit 1; K02256 cytochrome c oxidase subunit 1 [EC:1.9.3.1] (A)	[C]	Energy production and conversion	Cytochrome C and Quinol oxidase polypeptide I	Cytochrome c oxidase subunit 1 GN=COX1 OS=Phytophthora megasperma (Potato pink rot fungus) PE=3 SV=1	C	Energy production and conversion	cytochrome oxidase subunit I [Phytophthora plurivora]
c196977.graph_c0	[P]	Inorganic ion transport and metabolism	--	--	--	--	--	--	P	Inorganic ion transport and metabolism	--
c115018.graph_c1	--	--	Molecular Function: ATP-dependent peptidase activity (GO:0004176);; Molecular Function: metalloendopeptidase activity (GO:0004222);; Molecular Function: ATP binding (GO:0005524);; Biological Process: pentose-phosphate shunt (GO:0006098);; Biological Process: proteolysis (GO:0006508);; Biological Process: cell cycle (GO:0007049);; Cellular Component: chloroplast thylakoid membrane (GO:0009535);; B…	K03798|6.32925e-30|sita:101777445|ATP-dependent zinc metalloprotease FTSH 1, chloroplastic-like; K03798 cell division protease FtsH [EC:3.4.24.-] (A)	[O]	Posttranslational modification, protein turnover, chaperones	--	ATP-dependent zinc metalloprotease FTSH 1, chloroplastic (Precursor) OS=Oryza sativa subsp. japonica (Rice) PE=2 SV=1	O	Posttranslational modification, protein turnover, chaperones	hypothetical protein ZEAMMB73_601488 [Zea mays]
c97185.graph_c0	--	--	--	--	--	--	--	--	--	--	hypothetical protein ZEAMMB73_531209 [Zea mays]
c103314.graph_c0	[R]	General function prediction only	Molecular Function: inward rectifier potassium channel activity (GO:0005242);; Cellular Component: plasmodesma (GO:0009506);; Cellular Component: plastid (GO:0009536);; Biological Process: response to abscisic acid (GO:0009737);; Biological Process: myo-inositol hexakisphosphate biosynthetic process (GO:0010264);; Cellular Component: integral component of membrane (GO:0016021);; Molecular Functio…	--	[PT]	--	Ankyrin repeats (3 copies);; Domain of unknown function (DUF3354);; Ankyrin repeat;; Ankyrin repeats (many copies);; Ankyrin repeats (many copies);; Cyclic nucleotide-binding domain;; Ankyrin repeat	Potassium channel AKT2 OS=Oryza sativa subsp. japonica (Rice) PE=2 SV=1	P	Inorganic ion transport and metabolism	PREDICTED: potassium channel AKT2-like [Oryza brachyantha]
c110466.graph_c0	--	--	--	--	--	--	IQ calmodulin-binding motif	Protein IQ-DOMAIN 31 GN=IQD31 OS=Arabidopsis thaliana (Mouse-ear cress) PE=1 SV=1	S	Function unknown	PREDICTED: protein IQ-DOMAIN 14-like [Setaria italica]
c57493.graph_c0	[J]	Translation, ribosomal structure and biogenesis	Molecular Function: nucleic acid binding (GO:0003676);; Molecular Function: alanine-tRNA ligase activity (GO:0004813);; Molecular Function: ATP binding (GO:0005524);; Cellular Component: mitochondrion (GO:0005739);; Biological Process: alanyl-tRNA aminoacylation (GO:0006419);;	K01872|2.3915e-29|ppp:PHYPADRAFT_140193|hypothetical protein; K01872 alanyl-tRNA synthetase [EC:6.1.1.7] (A)	[J]	Translation, ribosomal structure and biogenesis	Threonyl and Alanyl tRNA synthetase second additional domain	Alanine--tRNA ligase {ECO:0000255|HAMAP-Rule:MF_03133} (Precursor) GN=F14I3.17 OS=Arabidopsis thaliana (Mouse-ear cress) PE=1 SV=3	J	Translation, ribosomal structure and biogenesis	hypothetical protein MYCTH_2296109 [Myceliophthora thermophila ATCC 42464]
c135458.graph_c0	--	--	Molecular Function: sequence-specific DNA binding transcription factor activity (GO:0003700);; Biological Process: regulation of transcription, DNA-templated (GO:0006355);; Molecular Function: sequence-specific DNA binding (GO:0043565);;	--	--	--	WRKY DNA -binding domain	--	S	Function unknown	hypothetical protein OsI_37234 [Oryza sativa Indica Group]
c146310.graph_c0	--	--	Molecular Function: DNA binding (GO:0003677);; Molecular Function: RNA binding (GO:0003723);; Molecular Function: DNA photolyase activity (GO:0003913);; Molecular Function: RNA-directed DNA polymerase activity (GO:0003964);; Biological Process: RNA-dependent DNA replication (GO:0006278);; Biological Process: DNA recombination (GO:0006310);;	--	[R]	General function prediction only	--	--	L	Replication, recombination and repair	PREDICTED: uncharacterized protein LOC103652604 [Zea mays]
c187580.graph_c0	--	--	--	--	--	--	--	--	G	Carbohydrate transport and metabolism	hypothetical protein V500_08118 [Pseudogymnoascus pannorum VKM F-4518 (FW-2643)]
c108753.graph_c0	--	--	Cellular Component: mitochondrion (GO:0005739);; Cellular Component: plastid (GO:0009536);;	--	--	--	--	F-box/FBD/LRR-repeat protein At1g13570 GN=At1g13570 OS=Arabidopsis thaliana (Mouse-ear cress) PE=2 SV=1	R	General function prediction only	hypothetical protein [Oryza sativa Japonica Group]
c115003.graph_c1	--	--	--	--	--	--	--	--	S	Function unknown	Os04g0662000 [Oryza sativa Japonica Group]
c124785.graph_c0	--	--	--	--	--	--	--	--	R	General function prediction only	uncharacterized protein FFUJ_13001 [Fusarium fujikuroi IMI 58289]
c119513.graph_c0	--	--	--	--	[R]	General function prediction only	PPR repeat;; PPR repeat family;; PPR repeat;; Pentatricopeptide repeat domain;; Tetratricopeptide repeat;; Tetratricopeptide repeat	Pentatricopeptide repeat-containing protein At2g37310 GN=PCMP-E49 OS=Arabidopsis thaliana (Mouse-ear cress) PE=2 SV=1	R	General function prediction only	Os03g0283500 [Oryza sativa Japonica Group]
c100853.graph_c1	--	--	Molecular Function: acetylglucosaminyltransferase activity (GO:0008375);; Cellular Component: membrane (GO:0016020);;	--	--	--	Core-2/I-Branching enzyme	--	S	Function unknown	PREDICTED: uncharacterized protein LOC102713419 [Oryza brachyantha]
c2809.graph_c0	[O]	Posttranslational modification, protein turnover, chaperones	Biological Process: gene expression (GO:0010467);; Biological Process: cellular macromolecule biosynthetic process (GO:0034645);; Biological Process: primary metabolic process (GO:0044238);; Cellular Component: intracellular part (GO:0044424);;	K07304|1.57916e-17|csl:COCSUDRAFT_34358|peptide methionine sulfoxide reductase; K07304 peptide-methionine (S)-S-oxide reductase [EC:1.8.4.11] (A)	[O]	Posttranslational modification, protein turnover, chaperones	Peptide methionine sulfoxide reductase	Peptide methionine sulfoxide reductase OS=Fragaria ananassa (Strawberry) PE=2 SV=2	O	Posttranslational modification, protein turnover, chaperones	peptide-methionine (S)-S-oxide reductase [Cyphellophora europaea CBS 101466]
c102860.graph_c0	--	--	Molecular Function: zinc ion binding (GO:0008270);; Cellular Component: plastid (GO:0009536);; Biological Process: hormone-mediated signaling pathway (GO:0009755);; Cellular Component: cytoplasmic membrane-bounded vesicle (GO:0016023);;	--	[K]	Transcription	Zinc finger, C3HC4 type (RING finger);; Zinc finger, C3HC4 type (RING finger);; Ring finger domain;; zinc-RING finger domain	--	O	Posttranslational modification, protein turnover, chaperones	PREDICTED: uncharacterized protein LOC102707020, partial [Oryza brachyantha]
c112445.graph_c0	--	--	--	--	--	--	--	--	S	Function unknown	hypothetical protein OsI_10115 [Oryza sativa Indica Group]
c87705.graph_c0	--	--	Biological Process: cellular protein modification process (GO:0006464);; Biological Process: response to abiotic stimulus (GO:0009628);; Biological Process: embryo development ending in seed dormancy (GO:0009793);; Biological Process: meristem structural organization (GO:0009933);; Biological Process: seed maturation (GO:0010431);; Biological Process: cell cycle process (GO:0022402);; Biological …	--	--	--	--	--	S	Function unknown	PREDICTED: protein RST1 isoform X2 [Brachypodium distachyon]
c91184.graph_c0	--	--	Molecular Function: DNA binding (GO:0003677);; Molecular Function: sequence-specific DNA binding transcription factor activity (GO:0003700);; Cellular Component: nucleus (GO:0005634);; Biological Process: regulation of transcription, DNA-templated (GO:0006355);; Molecular Function: zinc ion binding (GO:0008270);; Biological Process: negative regulation of flower development (GO:0009910);; Molecul…	--	--	--	--	--	R	General function prediction only	TPA: hypothetical protein ZEAMMB73_786020 [Zea mays]
c144552.graph_c0	--	--	Molecular Function: catalytic activity (GO:0003824);; Biological Process: metabolic process (GO:0008152);;	--	--	--	Aminotransferase class IV	--	S	Function unknown	aminodeoxychorismate lyase [Colletotrichum orbiculare MAFF 240422]
c105912.graph_c0	--	--	--	--	[R]	General function prediction only	Tub family	Tubby-like F-box protein 11 OS=Oryza sativa subsp. japonica (Rice) PE=2 SV=1	R	General function prediction only	Os07g0667000 [Oryza sativa Japonica Group]
c116399.graph_c0	[RTKL]	--	Molecular Function: protein serine/threonine kinase activity (GO:0004674);; Molecular Function: ATP binding (GO:0005524);; Biological Process: protein phosphorylation (GO:0006468);;	--	[T]	Signal transduction mechanisms	Protein kinase domain;; Protein tyrosine kinase	Probable receptor-like protein kinase At2g42960 GN=At2g42960 OS=Arabidopsis thaliana (Mouse-ear cress) PE=3 SV=1	T	Signal transduction mechanisms	Os01g0631700 [Oryza sativa Japonica Group]
c142763.graph_c0	[J]	Translation, ribosomal structure and biogenesis	Molecular Function: structural constituent of ribosome (GO:0003735);; Cellular Component: cell wall (GO:0005618);; Biological Process: translation (GO:0006412);; Cellular Component: membrane (GO:0016020);; Cellular Component: cytosolic ribosome (GO:0022626);;	K02949|1.10829e-19|ppp:PHYPADRAFT_163092|hypothetical protein; K02949 small subunit ribosomal protein S11e (A)	[J]	Translation, ribosomal structure and biogenesis	Ribosomal protein S17	40S ribosomal protein S11 GN=RPS11 OS=Glycine max (Soybean) PE=2 SV=2	J	Translation, ribosomal structure and biogenesis	predicted protein [Physcomitrella patens]
c160389.graph_c0	--	--	--	--	--	--	--	--	S	Function unknown	--
c115938.graph_c0	--	--	--	K11664|2.44549e-06|osa:4344862|Os08g0192400; K11664 vacuolar protein sorting-associated protein 72 (A)	--	--	--	--	--	--	--
c91462.graph_c0	--	--	Cellular Component: plasma membrane (GO:0005886);; Biological Process: protein N-linked glycosylation (GO:0006487);;	--	[R]	General function prediction only	Cell morphogenesis central region	--	R	General function prediction only	PREDICTED: uncharacterized protein LOC100845707 [Brachypodium distachyon]
c189996.graph_c0	--	--	Biological Process: mRNA splicing, via spliceosome (GO:0000398);; Cellular Component: spliceosomal complex (GO:0005681);; Molecular Function: U6 snRNA binding (GO:0017070);; Molecular Function: U5 snRNA binding (GO:0030623);;	K12856|6.8842e-35|sbi:SORBI_10g004685|SORBIDRAFT_10g004685, Sb10g004685; hypothetical protein; K12856 pre-mRNA-processing factor 8 (A)	[A]	RNA processing and modification	PRO8NT (NUC069), PrP8 N-terminal domain	--	A	RNA processing and modification	hypothetical protein [Podospora anserina S mat+]
c139529.graph_c0	--	--	Molecular Function: catalytic activity (GO:0003824);; Cellular Component: mitochondrion (GO:0005739);; Biological Process: DNA metabolic process (GO:0006259);; Biological Process: tRNA processing (GO:0008033);; Cellular Component: plastid (GO:0009536);; Molecular Function: metal ion binding (GO:0046872);; Molecular Function: organic cyclic compound binding (GO:0097159);; Molecular Function: heter…	--	[R]	General function prediction only	--	--	R	General function prediction only	PREDICTED: retrovirus-related Pol polyprotein from transposon TNT 1-94 [Brachypodium distachyon]
c196617.graph_c0	--	--	Molecular Function: soluble NSF attachment protein activity (GO:0005483);; Cellular Component: vacuolar membrane (GO:0005774);; Cellular Component: plasma membrane (GO:0005886);; Biological Process: intracellular protein transport (GO:0006886);; Cellular Component: plasmodesma (GO:0009506);; Cellular Component: chloroplast (GO:0009507);;	K15296|1.23093e-22|ath:AT3G56190|ALPHA-SNAP2; alpha-soluble NSF attachment protein 2; K15296 alpha-soluble NSF attachment protein (A)	[U]	Intracellular trafficking, secretion, and vesicular transport	Soluble NSF attachment protein, SNAP	Alpha-soluble NSF attachment protein 2 GN=F18O21_150 OS=Arabidopsis thaliana (Mouse-ear cress) PE=1 SV=1	U	Intracellular trafficking, secretion, and vesicular transport	PREDICTED: alpha-soluble NSF attachment protein 2-like [Tarenaya hassleriana]
c109543.graph_c0	[O]	Posttranslational modification, protein turnover, chaperones	Molecular Function: protein-L-isoaspartate (D-aspartate) O-methyltransferase activity (GO:0004719);; Cellular Component: cytoplasm (GO:0005737);; Biological Process: cellular protein modification process (GO:0006464);; Biological Process: aging (GO:0007568);; Biological Process: response to salt stress (GO:0009651);; Biological Process: response to abscisic acid (GO:0009737);; Biological Process:…	K00573|4.08475e-81|sita:101769662|protein-L-isoaspartate O-methyltransferase-like; K00573 protein-L-isoaspartate(D-aspartate) O-methyltransferase [EC:2.1.1.77] (A)	[O]	Posttranslational modification, protein turnover, chaperones	Protein-L-isoaspartate(D-aspartate) O-methyltransferase (PCMT);; Protein-L-isoaspartate(D-aspartate) O-methyltransferase (PCMT)	Protein-L-isoaspartate O-methyltransferase 1 GN=T29H11.150 OS=Arabidopsis thaliana (Mouse-ear cress) PE=1 SV=3	O	Posttranslational modification, protein turnover, chaperones	PREDICTED: protein-L-isoaspartate O-methyltransferase-like isoform X2 [Setaria italica]
c74859.graph_c0	--	--	Cellular Component: Golgi apparatus (GO:0005794);; Cellular Component: membrane (GO:0016020);; Molecular Function: transferase activity, transferring glycosyl groups (GO:0016757);;	--	[O]	Posttranslational modification, protein turnover, chaperones	Glycosyltransferase family 43	Probable glucuronosyltransferase Os01g0157700 OS=Oryza sativa subsp. japonica (Rice) PE=3 SV=1	O	Posttranslational modification, protein turnover, chaperones	PREDICTED: probable glucuronosyltransferase Os01g0157700-like [Oryza brachyantha]
c154785.graph_c0	[R]	General function prediction only	Molecular Function: phosphatidylserine decarboxylase activity (GO:0004609);; Molecular Function: calcium ion binding (GO:0005509);; Biological Process: phospholipid biosynthetic process (GO:0008654);;	--	[R]	General function prediction only	C2 domain	Synaptotagmin-3 GN=F21E1.140 OS=Arabidopsis thaliana (Mouse-ear cress) PE=2 SV=1	I	Lipid transport and metabolism	hypothetical protein THITE_2106608 [Thielavia terrestris NRRL 8126]
c103869.graph_c0	--	--	Cellular Component: cytoplasmic membrane-bounded vesicle (GO:0016023);;	K10745|5.2971e-82|bdi:100838095|ribonuclease H2 subunit C; K10745 ribonuclease H2 subunit C (A)	--	--	Ribonuclease H2 non-catalytic subunit (Ylr154p-like)	--	S	Function unknown	PREDICTED: ribonuclease H2 subunit C [Brachypodium distachyon]
c102616.graph_c0	--	--	Molecular Function: triglyceride lipase activity (GO:0004806);; Biological Process: lipid metabolic process (GO:0006629);; Cellular Component: cytoplasmic membrane-bounded vesicle (GO:0016023);;	--	[IOT]	--	--	--	T	Signal transduction mechanisms	Os03g0830900 [Oryza sativa Japonica Group]
c105229.graph_c0	--	--	Biological Process: ubiquitin-dependent protein catabolic process (GO:0006511);; Biological Process: response to red or far red light (GO:0009639);; Biological Process: embryo development ending in seed dormancy (GO:0009793);; Biological Process: positive regulation of flower development (GO:0009911);; Biological Process: endosperm development (GO:0009960);; Cellular Component: cullin-RING ubiqui…	K03869|4.9203e-28|sita:101780726|cullin-3A-like; K03869 cullin 3 (A)	[D]	Cell cycle control, cell division, chromosome partitioning	--	Cullin-3B GN=CUL3B OS=Arabidopsis thaliana (Mouse-ear cress) PE=1 SV=1	O	Posttranslational modification, protein turnover, chaperones	PREDICTED: cullin-3A-like [Setaria italica]
c118588.graph_c0	--	--	Molecular Function: nucleic acid binding (GO:0003676);; Molecular Function: ATP binding (GO:0005524);; Molecular Function: ATP-dependent helicase activity (GO:0008026);;	K14780|0|bdi:100831565|probable ATP-dependent RNA helicase DHX37; K14780 ATP-dependent RNA helicase DHX37/DHR1 [EC:3.6.4.13] (A)	[AJ]	--	Helicase associated domain (HA2);; Helicase conserved C-terminal domain;; Oligonucleotide/oligosaccharide-binding (OB)-fold	Probable pre-mRNA-splicing factor ATP-dependent RNA helicase GN=At3g26560 OS=Arabidopsis thaliana (Mouse-ear cress) PE=1 SV=2	A	RNA processing and modification	PREDICTED: probable ATP-dependent RNA helicase DHX37 [Brachypodium distachyon]
c112580.graph_c0	--	--	Molecular Function: DNA binding (GO:0003677);; Molecular Function: RNA binding (GO:0003723);; Molecular Function: RNA-directed DNA polymerase activity (GO:0003964);; Molecular Function: RNA-DNA hybrid ribonuclease activity (GO:0004523);; Biological Process: RNA-dependent DNA replication (GO:0006278);; Biological Process: DNA recombination (GO:0006310);; Biological Process: DNA integration (GO:001…	--	[R]	General function prediction only	--	--	L	Replication, recombination and repair	retrotransposon protein, putative, Ty3-gypsy subclass [Oryza sativa Japonica Group]
c98067.graph_c1	--	--	Cellular Component: mitochondrion (GO:0005739);;	--	--	--	Domain of unknown function (DUF4228)	Uncharacterized protein At1g66480 GN=At1g66480 OS=Arabidopsis thaliana (Mouse-ear cress) PE=2 SV=1	S	Function unknown	PREDICTED: uncharacterized protein At1g66480-like [Setaria italica]
c208006.graph_c0	[IQR]	--	Molecular Function: aminopeptidase activity (GO:0004177);; Biological Process: proteolysis (GO:0006508);; Molecular Function: metalloexopeptidase activity (GO:0008235);; Biological Process: cellular process (GO:0009987);; Molecular Function: oxidoreductase activity (GO:0016491);; Biological Process: oxidation-reduction process (GO:0055114);;	K00059|7.06342e-08|csl:COCSUDRAFT_31421|short-chain dehydrogenase/reductase SDR; K00059 3-oxoacyl-[acyl-carrier protein] reductase [EC:1.1.1.100] (A)	[I]	Lipid transport and metabolism	--	--	O	Posttranslational modification, protein turnover, chaperones	related to 3-oxoacyl-(acyl carrier protein) reductase [Ustilago hordei]
c91776.graph_c0	--	--	--	--	[R]	General function prediction only	gag-polypeptide of LTR copia-type;; gag-polypeptide of LTR copia-type;; gag-polypeptide of LTR copia-type;; Retrotransposon gag protein;; GAG-pre-integrase domain	Endonuclease OS=Nicotiana tabacum (Common tobacco) PE=2 SV=1	R	General function prediction only	PREDICTED: uncharacterized protein LOC103642979 [Zea mays]
c113857.graph_c1	[I]	Lipid transport and metabolism	Cellular Component: endoplasmic reticulum (GO:0005783);; Cellular Component: plasma membrane (GO:0005886);; Biological Process: postreplication repair (GO:0006301);; Biological Process: diacylglycerol biosynthetic process (GO:0006651);; Biological Process: phosphatidylglycerol biosynthetic process (GO:0006655);; Molecular Function: transferase activity, transferring acyl groups (GO:0016746);; Bio…	K13506|3.89369e-68|osa:4343455|Os07g0531600; K13506 glycerol-3-phosphate O-acyltransferase 3/4 [EC:2.3.1.15] (A)	[I]	Lipid transport and metabolism	Acyltransferase	--	I	Lipid transport and metabolism	1-acyl-sn-glycerol-3-phosphate acyltransferase zeta precursor [Oryza sativa Indica Group]
c43836.graph_c0	--	--	--	--	--	--	Tubby C 2	Protein LURP-one-related 1 GN=At1g33840 OS=Arabidopsis thaliana (Mouse-ear cress) PE=3 SV=2	S	Function unknown	hypothetical protein F775_42392 [Aegilops tauschii]
c120166.graph_c0	--	--	Molecular Function: ion channel activity (GO:0005216);; Biological Process: ion transport (GO:0006811);; Cellular Component: integral component of membrane (GO:0016021);; Biological Process: transmembrane transport (GO:0055085);;	K05391|0|osa:4347834|Os09g0558300; K05391 cyclic nucleotide gated channel, other eukaryote (A)	[PT]	--	Cyclic nucleotide-binding domain	Probable cyclic nucleotide-gated ion channel 17 GN=CNGC17 OS=Arabidopsis thaliana (Mouse-ear cress) PE=2 SV=1	T	Signal transduction mechanisms	Os09g0558300 [Oryza sativa Japonica Group]
c204064.graph_c0	--	--	--	--	[R]	General function prediction only	--	--	R	General function prediction only	--
c85444.graph_c0	--	--	--	--	[O]	Posttranslational modification, protein turnover, chaperones	Domain of unknown function (DUF1992)	--	S	Function unknown	hypothetical protein SORBIDRAFT_07g024000 [Sorghum bicolor]
c93924.graph_c0	--	--	Cellular Component: plastid (GO:0009536);;	--	--	--	--	--	--	--	hypothetical protein OsI_11567 [Oryza sativa Indica Group]
c133802.graph_c0	[O]	Posttranslational modification, protein turnover, chaperones	Molecular Function: ATP binding (GO:0005524);; Cellular Component: chaperonin-containing T-complex (GO:0005832);; Biological Process: protein folding (GO:0006457);; Molecular Function: unfolded protein binding (GO:0051082);;	K09495|0|mis:MICPUN_59360|chaperonin; K09495 T-complex protein 1 subunit gamma (A)	[O]	Posttranslational modification, protein turnover, chaperones	TCP-1/cpn60 chaperonin family	T-complex protein 1 subunit gamma OS=Thalassiosira weissflogii (Marine diatom) PE=2 SV=1	O	Posttranslational modification, protein turnover, chaperones	t-complex protein gamma subunit [Grosmannia clavigera kw1407]
c112170.graph_c0	--	--	--	--	[TV]	--	Lectin C-type domain	--	V	Defense mechanisms	--
c121819.graph_c0	[R]	General function prediction only	Biological Process: ubiquitin-dependent protein catabolic process (GO:0006511);; Cellular Component: integral component of membrane (GO:0016021);;	K11866|9.28688e-154|sita:101782168|AMSH-like ubiquitin thioesterase 2-like; K11866 STAM-binding protein [EC:3.4.19.12] (A)	[T]	Signal transduction mechanisms	zinc-binding in reverse transcriptase;; Reverse transcriptase (RNA-dependent DNA polymerase);; CemA family;; JAB1/Mov34/MPN/PAD-1 ubiquitin protease	AMSH-like ubiquitin thioesterase 2 GN=AMSH2 OS=Arabidopsis thaliana (Mouse-ear cress) PE=2 SV=1	O	Posttranslational modification, protein turnover, chaperones	H0215A08.3 [Oryza sativa Indica Group]
c160122.graph_c0	--	--	Biological Process: transcription, DNA-templated (GO:0006351);;	--	--	--	GRAS domain family	Scarecrow-like protein 3 GN=SCL3 OS=Arabidopsis thaliana (Mouse-ear cress) PE=2 SV=1	S	Function unknown	hypothetical protein F775_02759 [Aegilops tauschii]
c121069.graph_c0	--	--	Molecular Function: ATP binding (GO:0005524);; Molecular Function: phosphatidylinositol phosphate kinase activity (GO:0016307);; Biological Process: cellular protein metabolic process (GO:0044267);; Biological Process: phosphatidylinositol phosphorylation (GO:0046854);;	K00921|0|osa:9269751|Os12g0236700; K00921 1-phosphatidylinositol-3-phosphate 5-kinase [EC:2.7.1.150] (A)	[T]	Signal transduction mechanisms	Phosphatidylinositol-4-phosphate 5-Kinase;; TCP-1/cpn60 chaperonin family	Putative 1-phosphatidylinositol-3-phosphate 5-kinase FAB1D GN=FAB1D OS=Arabidopsis thaliana (Mouse-ear cress) PE=3 SV=1	T	Signal transduction mechanisms	PREDICTED: putative 1-phosphatidylinositol-3-phosphate 5-kinase FAB1D [Brachypodium distachyon]
c104613.graph_c0	--	--	--	--	--	--	VQ motif	--	S	Function unknown	Os06g0666400 [Oryza sativa Japonica Group]
c120655.graph_c3	--	--	Molecular Function: small GTPase regulator activity (GO:0005083);; Biological Process: protein N-linked glycosylation (GO:0006487);; Biological Process: protein targeting to vacuole (GO:0006623);; Biological Process: vacuole organization (GO:0007033);; Cellular Component: plasmodesma (GO:0009506);; Biological Process: embryo development ending in seed dormancy (GO:0009793);; Biological Process: v…	--	[U]	Intracellular trafficking, secretion, and vesicular transport	--	--	U	Intracellular trafficking, secretion, and vesicular transport	PREDICTED: vam6/Vps39-like protein [Brachypodium distachyon]
c112742.graph_c1	--	--	--	K14664|1.45407e-06|sita:101773579|IAA-amino acid hydrolase ILR1-like 7-like; K14664 IAA-amino acid hydrolase [EC:3.5.1.-] (A)	--	--	--	IAA-amino acid hydrolase ILR1-like 7 (Precursor) GN=P0021G06.114 OS=Oryza sativa subsp. japonica (Rice) PE=2 SV=1	E	Amino acid transport and metabolism	IAA-amino acid hydrolase ILR1-like 7 [Triticum urartu]
c120197.graph_c0	--	--	Cellular Component: membrane (GO:0016020);; Cellular Component: cytoplasmic membrane-bounded vesicle (GO:0016023);; Molecular Function: kinase activity (GO:0016301);; Biological Process: phosphorylation (GO:0016310);;	--	[T]	Signal transduction mechanisms	Organic solute transporter Ostalpha;; Organic solute transporter Ostalpha	--	T	Signal transduction mechanisms	PREDICTED: transmembrane protein 184A-like [Brachypodium distachyon]
c14819.graph_c0	--	--	Cellular Component: membrane (GO:0016020);;	--	--	--	Protein of unknown function, DUF594	--	--	--	hypothetical protein F775_23634 [Aegilops tauschii]
c110944.graph_c0	--	--	Molecular Function: nucleic acid binding (GO:0003676);; Molecular Function: catalytic activity (GO:0003824);; Biological Process: DNA metabolic process (GO:0006259);;	--	--	--	Retrotransposon gag protein	--	S	Function unknown	PREDICTED: uncharacterized protein LOC101776945 [Setaria italica]
c103675.graph_c0	--	--	Biological Process: mitotic cell cycle (GO:0000278);; Molecular Function: nucleic acid binding (GO:0003676);; Molecular Function: protein serine/threonine phosphatase activity (GO:0004722);; Cellular Component: plasma membrane (GO:0005886);; Biological Process: RNA processing (GO:0006396);; Biological Process: protein dephosphorylation (GO:0006470);; Biological Process: signal transduction (GO:00…	K01090|2.99391e-101|bdi:100826835|protein phosphatase 2C 70; K01090 protein phosphatase [EC:3.1.3.16] (A)	--	--	FHA domain;; Protein phosphatase 2C	Protein phosphatase 2C 70 GN=KAPP OS=Arabidopsis thaliana (Mouse-ear cress) PE=1 SV=2	T	Signal transduction mechanisms	PREDICTED: protein phosphatase 2C 70 isoform X3 [Brachypodium distachyon]
c81005.graph_c0	--	--	Cellular Component: chloroplast thylakoid membrane (GO:0009535);; Biological Process: photosynthesis, light harvesting (GO:0009765);; Cellular Component: chloroplast envelope (GO:0009941);; Cellular Component: plastoglobule (GO:0010287);; Molecular Function: chlorophyll binding (GO:0016168);; Biological Process: cysteine biosynthetic process (GO:0019344);; Biological Process: cellular cation home…	K08910|0|ath:AT3G47470|LHCA4; chlorophyll a-b binding protein 4; K08910 light-harvesting complex I chlorophyll a/b binding protein 4 (A)	--	--	Chlorophyll A-B binding protein	Chlorophyll a-b binding protein 4, chloroplastic (Precursor) GN=F1P2.20 OS=Arabidopsis thaliana (Mouse-ear cress) PE=1 SV=1	R	General function prediction only	chlorophyll a-b binding protein 4 [Arabidopsis thaliana]
c110538.graph_c1	--	--	--	--	--	--	--	--	O	Posttranslational modification, protein turnover, chaperones	PREDICTED: uncharacterized protein LOC100838396 [Brachypodium distachyon]
c111585.graph_c1	--	--	Cellular Component: plasma membrane (GO:0005886);; Biological Process: drug transmembrane transport (GO:0006855);; Molecular Function: drug transmembrane transporter activity (GO:0015238);; Molecular Function: antiporter activity (GO:0015297);; Biological Process: response to karrikin (GO:0080167);;	K03327|5.17371e-31|bdi:100825572|protein TRANSPARENT TESTA 12-like; K03327 multidrug resistance protein, MATE family (A)	[R]	General function prediction only	--	Protein TRANSPARENT TESTA 12 GN=F17J16_80 OS=Arabidopsis thaliana (Mouse-ear cress) PE=2 SV=1	S	Function unknown	unnamed protein product [Triticum aestivum]
c148187.graph_c0	--	--	Molecular Function: phospholipid binding (GO:0005543);; Molecular Function: zinc ion binding (GO:0008270);;	--	--	--	von Willebrand factor type A domain	--	O	Posttranslational modification, protein turnover, chaperones	hypothetical protein THITE_2118537 [Thielavia terrestris NRRL 8126]
c96529.graph_c0	--	--	--	--	--	--	--	--	--	--	hypothetical protein F775_02927 [Aegilops tauschii]
c106831.graph_c0	[GO]	--	Molecular Function: hydrolase activity (GO:0016787);;	--	[F]	Nucleotide transport and metabolism	GDA1/CD39 (nucleoside phosphatase) family	Probable apyrase 7 GN=APY7 OS=Arabidopsis thaliana (Mouse-ear cress) PE=2 SV=1	F	Nucleotide transport and metabolism	PREDICTED: probable apyrase 7 [Brachypodium distachyon]
c166499.graph_c0	--	--	--	--	--	--	--	--	--	--	PREDICTED: zinc finger protein ZAT10-like [Eucalyptus grandis]
c156520.graph_c0	[QR]	--	--	--	[R]	General function prediction only	Putative methyltransferase;; Ribosomal protein L11 methyltransferase (PrmA);; Methyltransferase small domain	--	R	General function prediction only	hypothetical protein COCHEDRAFT_1193182 [Bipolaris maydis C5]
c111280.graph_c0	[J]	Translation, ribosomal structure and biogenesis	--	--	[J]	Translation, ribosomal structure and biogenesis	Pumilio-family RNA binding repeat	Pumilio homolog 12 GN=APUM12 OS=Arabidopsis thaliana (Mouse-ear cress) PE=2 SV=2	J	Translation, ribosomal structure and biogenesis	hypothetical protein OsI_38363 [Oryza sativa Indica Group]
c128073.graph_c0	--	--	Molecular Function: nucleotide binding (GO:0000166);; Molecular Function: peptidase activity (GO:0008233);; Biological Process: protein metabolic process (GO:0019538);; Biological Process: cellular metabolic process (GO:0044237);;	K08245|2.05772e-15|mus:103997141|aspartic proteinase-like isoform X1; K08245 phytepsin [EC:3.4.23.40] (A)	[O]	Posttranslational modification, protein turnover, chaperones	Eukaryotic aspartyl protease;; Xylanase inhibitor N-terminal	Aspartic proteinase A1 (Precursor) GN=F12F1.24 OS=Arabidopsis thaliana (Mouse-ear cress) PE=1 SV=1	O	Posttranslational modification, protein turnover, chaperones	hypothetical protein THITE_2122131 [Thielavia terrestris NRRL 8126]
c121630.graph_c0	--	--	Cellular Component: spindle microtubule (GO:0005876);; Cellular Component: plasma membrane (GO:0005886);; Biological Process: mitotic nuclear division (GO:0007067);; Biological Process: cell growth (GO:0016049);; Biological Process: protein stabilization (GO:0050821);;	K16578|0|bdi:100829320|CLIP-associated protein-like; K16578 CLIP-associating protein 1/2 (A)	[R]	General function prediction only	CLASP N terminal;; HEAT repeat;; HEAT repeats;; Vacuolar 14 Fab1-binding region;; HEAT-like repeat;; non-SMC mitotic condensation complex subunit 1;; Protein of unknown function (DUF2454);; Domain of unknown function (DUF1981);; V-ATPase subunit H	CLIP-associated protein GN=T2G17.1/F11A3.25 OS=Arabidopsis thaliana (Mouse-ear cress) PE=1 SV=1	S	Function unknown	hypothetical protein OsI_08085 [Oryza sativa Indica Group]
c217773.graph_c0	[Q]	Secondary metabolites biosynthesis, transport and catabolism	--	--	--	--	HxxPF-repeated domain	--	Q	Secondary metabolites biosynthesis, transport and catabolism	hypothetical protein MVEG_11009 [Mortierella verticillata NRRL 6337]
c131345.graph_c0	[E]	Amino acid transport and metabolism	Molecular Function: chorismate mutase activity (GO:0004106);; Cellular Component: nucleus (GO:0005634);; Cellular Component: cytoplasm (GO:0005737);; Biological Process: aromatic amino acid family biosynthetic process (GO:0009073);; Biological Process: chorismate metabolic process (GO:0046417);;	K01850|4.22273e-54|mis:MICPUN_102033|hypothetical protein; K01850 chorismate mutase [EC:5.4.99.5] (A)	[E]	Amino acid transport and metabolism	Chorismate mutase type II	Chorismate mutase 1, chloroplastic (Precursor) GN=CM1 OS=Arabidopsis thaliana (Mouse-ear cress) PE=1 SV=3	E	Amino acid transport and metabolism	chorismate mutase-like protein [Chaetomium thermophilum var. thermophilum DSM 1495]
c88203.graph_c0	--	--	Cellular Component: nucleus (GO:0005634);; Biological Process: protein import into nucleus (GO:0006606);; Molecular Function: protein transporter activity (GO:0008565);;	--	[U]	Intracellular trafficking, secretion, and vesicular transport	Nuclear transport factor 2 (NTF2) domain	Nuclear transport factor 2 GN=NTF2 OS=Arabidopsis thaliana (Mouse-ear cress) PE=1 SV=1	U	Intracellular trafficking, secretion, and vesicular transport	PREDICTED: nuclear transport factor 2-like [Oryza brachyantha]
c107295.graph_c1	--	--	Molecular Function: binding (GO:0005488);; Cellular Component: mitochondrion (GO:0005739);; Cellular Component: plastid (GO:0009536);;	--	[R]	General function prediction only	Reverse transcriptase (RNA-dependent DNA polymerase);; Integrase core domain;; GAG-pre-integrase domain	Endonuclease OS=Nicotiana tabacum (Common tobacco) PE=2 SV=1	R	General function prediction only	OSJNBb0034I13.10 [Oryza sativa Japonica Group]
c116205.graph_c0	[V]	Defense mechanisms	Molecular Function: ATP binding (GO:0005524);; Biological Process: ATP catabolic process (GO:0006200);; Biological Process: transport (GO:0006810);; Cellular Component: plastid (GO:0009536);; Cellular Component: integral component of membrane (GO:0016021);; Molecular Function: ATPase activity (GO:0016887);;	--	[Q]	Secondary metabolites biosynthesis, transport and catabolism	ABC-2 type transporter;; ABC transporter;; Plant PDR ABC transporter associated;; ABC-transporter extracellular N-terminal;; AAA domain;; Protein of unknown function, DUF258;; 50S ribosome-binding GTPase	Pleiotropic drug resistance protein 5 GN=OJ1372_D12.114 OS=Oryza sativa subsp. japonica (Rice) PE=2 SV=2	Q	Secondary metabolites biosynthesis, transport and catabolism	PDR-like ABC transporter [Oryza sativa Japonica Group]
c106164.graph_c0	--	--	Cellular Component: plastid (GO:0009536);;	--	--	--	--	--	--	--	expressed protein [Oryza sativa Japonica Group]
c116141.graph_c0	--	--	--	--	[R]	General function prediction only	DYW family of nucleic acid deaminases	Putative pentatricopeptide repeat-containing protein At3g49142 OS=Arabidopsis thaliana (Mouse-ear cress) PE=3 SV=1	R	General function prediction only	PREDICTED: putative pentatricopeptide repeat-containing protein At3g49142 [Brachypodium distachyon]
c106160.graph_c0	--	--	Cellular Component: plastid (GO:0009536);;	--	--	--	--	--	--	--	hypothetical protein F775_22585 [Aegilops tauschii]
c102853.graph_c0	--	--	Molecular Function: ATP binding (GO:0005524);; Cellular Component: mitochondrion (GO:0005739);; Biological Process: apoptotic process (GO:0006915);;	K13457|1.27441e-59|dosa:Os07t0197500-00|Os07g0197500; Disease resistance protein domain containing protein.; K13457 disease resistance protein RPM1 (A)	[T]	Signal transduction mechanisms	NB-ARC domain	Putative late blight resistance protein homolog R1A-6 GN=R1A-6 OS=Solanum demissum (Wild potato) PE=3 SV=2	T	Signal transduction mechanisms	putative stripe rust resistance protein Yr10 [Oryza sativa Japonica Group]
c64256.graph_c0	--	--	Molecular Function: calcium ion binding (GO:0005509);; Cellular Component: plasma membrane (GO:0005886);; Cellular Component: plant-type vacuole membrane (GO:0009705);; Cellular Component: cytosolic ribosome (GO:0022626);;	K06268|7.2014e-71|bdi:100845096|calcineurin B-like protein 6; K06268 serine/threonine-protein phosphatase 2B regulatory subunit (A)	[T]	Signal transduction mechanisms	EF hand;; EF-hand domain pair;; EF hand;; EF-hand domain;; EF-hand domain pair;; Secreted protein acidic and rich in cysteine Ca binding region	Calcineurin B-like protein 3 OS=Oryza sativa subsp. japonica (Rice) PE=1 SV=1	Z	Cytoskeleton	PREDICTED: calcineurin B-like protein 6 [Brachypodium distachyon]
c78687.graph_c0	--	--	Molecular Function: DNA binding (GO:0003677);; Cellular Component: nucleus (GO:0005634);; Biological Process: regulation of transcription, DNA-templated (GO:0006355);;	--	--	--	B3 DNA binding domain	B3 domain-containing protein Os01g0234100 OS=Oryza sativa subsp. japonica (Rice) PE=2 SV=1	K	Transcription	PREDICTED: B3 domain-containing protein Os01g0234100-like [Brachypodium distachyon]
c102750.graph_c1	--	--	Cellular Component: integral component of membrane (GO:0016021);; Cellular Component: cytoplasmic membrane-bounded vesicle (GO:0016023);;	--	--	--	--	--	--	--	unknown [Zea mays]
c160568.graph_c0	--	--	Molecular Function: glucose-6-phosphate dehydrogenase activity (GO:0004345);; Cellular Component: cytosol (GO:0005829);; Biological Process: pentose-phosphate shunt (GO:0006098);; Molecular Function: NADP binding (GO:0050661);;	K00036|3.73144e-32|bpg:Bathy02g03340|glucose-6-phosphate 1-dehydrogenase; K00036 glucose-6-phosphate 1-dehydrogenase [EC:1.1.1.49] (A)	[G]	Carbohydrate transport and metabolism	Glucose-6-phosphate dehydrogenase, C-terminal domain	Glucose-6-phosphate 1-dehydrogenase, cytoplasmic isoform 1 GN=ACG9 OS=Arabidopsis thaliana (Mouse-ear cress) PE=2 SV=1	G	Carbohydrate transport and metabolism	hypothetical protein [Candida glabrata CBS 138]
c117539.graph_c1	--	--	--	--	--	--	--	--	R	General function prediction only	PREDICTED: uncharacterized protein LOC100843734 [Brachypodium distachyon]
c107695.graph_c1	[C]	Energy production and conversion	Biological Process: glycerol metabolic process (GO:0006071);; Biological Process: lipid metabolic process (GO:0006629);; Molecular Function: glycerophosphodiester phosphodiesterase activity (GO:0008889);; Cellular Component: membrane (GO:0016020);;	--	[C]	Energy production and conversion	Glycerophosphoryl diester phosphodiesterase family	Glycerophosphodiester phosphodiesterase GDPDL7 {ECO:0000305} (Precursor) OS=Arabidopsis thaliana (Mouse-ear cress) PE=2 SV=1	C	Energy production and conversion	PREDICTED: probable glycerophosphoryl diester phosphodiesterase 2-like isoform X1 [Setaria italica]
c93158.graph_c0	--	--	--	--	--	--	--	Phytoene synthase 1, chloroplastic (Precursor) GN=PSY1 OS=Solanum lycopersicum (Tomato) PE=1 SV=2	--	--	--
c121875.graph_c1	--	--	Molecular Function: nucleic acid binding (GO:0003676);; Molecular Function: protein serine/threonine kinase activity (GO:0004674);; Molecular Function: ATP binding (GO:0005524);; Cellular Component: mitochondrion (GO:0005739);; Biological Process: ATP catabolic process (GO:0006200);; Biological Process: protein phosphorylation (GO:0006468);; Molecular Function: electron carrier activity (GO:00090…	--	[R]	General function prediction only	Reverse transcriptase (RNA-dependent DNA polymerase);; gag-polypeptide of LTR copia-type;; gag-polypeptide of LTR copia-type;; Retrotransposon gag protein;; Hexokinase;; DnaJ domain	Endonuclease OS=Nicotiana tabacum (Common tobacco) PE=2 SV=1	R	General function prediction only	PREDICTED: uncharacterized protein LOC100502300 isoform X2 [Zea mays]
c117415.graph_c1	--	--	Molecular Function: catalytic activity (GO:0003824);; Cellular Component: mitochondrion (GO:0005739);;	--	[I]	Lipid transport and metabolism	--	Caffeoylshikimate esterase GN=CSE OS=Arabidopsis thaliana (Mouse-ear cress) PE=1 SV=1	I	Lipid transport and metabolism	hypothetical protein OsI_01618 [Oryza sativa Indica Group]
c185441.graph_c0	[L]	Replication, recombination and repair	Molecular Function: RNA binding (GO:0003723);; Molecular Function: RNA-directed DNA polymerase activity (GO:0003964);; Molecular Function: aspartic-type endopeptidase activity (GO:0004190);; Cellular Component: nucleus (GO:0005634);; Biological Process: RNA-dependent DNA replication (GO:0006278);; Biological Process: proteolysis (GO:0006508);; Molecular Function: zinc ion binding (GO:0008270);; B…	--	[R]	General function prediction only	--	RNA-directed DNA polymerase homolog OS=Oenothera berteroana (Bertero&apos;s evening primrose) PE=4 SV=1	L	Replication, recombination and repair	reverse transcriptase [Chlorella vulgaris]
c104288.graph_c0	[G]	Carbohydrate transport and metabolism	Molecular Function: ATP binding (GO:0005524);; Cellular Component: cytosol (GO:0005829);; Biological Process: glycogen biosynthetic process (GO:0005978);; Molecular Function: glucose-1-phosphate adenylyltransferase activity (GO:0008878);; Cellular Component: amyloplast (GO:0009501);; Cellular Component: chloroplast stroma (GO:0009570);; Biological Process: starch biosynthetic process (GO:0019252)…	K00975|1.35653e-13|bdi:100832788|glucose-1-phosphate adenylyltransferase small subunit, chloroplastic/amyloplastic; K00975 glucose-1-phosphate adenylyltransferase [EC:2.7.7.27] (A)	[M]	Cell wall/membrane/envelope biogenesis	--	Glucose-1-phosphate adenylyltransferase small subunit (Fragment) GN=GLG1 OS=Zea mays (Maize) PE=2 SV=1	M	Cell wall/membrane/envelope biogenesis	putative glucose-1-phosphate adenylyltransferase, partial [Pyrus pyrifolia var. culta]
c94316.graph_c0	--	--	Molecular Function: DNA binding (GO:0003677);; Molecular Function: peroxidase activity (GO:0004601);; Cellular Component: mitochondrion (GO:0005739);; Biological Process: DNA recombination (GO:0006310);; Molecular Function: electron carrier activity (GO:0009055);; Cellular Component: plastid (GO:0009536);; Biological Process: DNA integration (GO:0015074);; Biological Process: electron transport c…	--	[R]	General function prediction only	Reverse transcriptase (RNA-dependent DNA polymerase);; gag-polypeptide of LTR copia-type;; Retrotransposon gag protein;; gag-polypeptide of LTR copia-type	Endonuclease OS=Nicotiana tabacum (Common tobacco) PE=2 SV=1	R	General function prediction only	hypothetical protein SORBIDRAFT_07g021665 [Sorghum bicolor]
c146516.graph_c0	[O]	Posttranslational modification, protein turnover, chaperones	Cellular Component: nucleus (GO:0005634);; Cellular Component: cytosol (GO:0005829);; Cellular Component: plasma membrane (GO:0005886);; Biological Process: gluconeogenesis (GO:0006094);; Biological Process: cytoskeleton organization (GO:0007010);; Cellular Component: proteasome regulatory particle, base subcomplex (GO:0008540);; Cellular Component: plasmodesma (GO:0009506);; Biological Process: …	K03028|3.82922e-65|ath:AT2G20580|RPN1A; 26S proteasome regulatory subunit S2 1A; K03028 26S proteasome regulatory subunit N1 (A)	[O]	Posttranslational modification, protein turnover, chaperones	--	26S proteasome non-ATPase regulatory subunit 2 homolog A GN=RPN1A OS=Arabidopsis thaliana (Mouse-ear cress) PE=1 SV=2	O	Posttranslational modification, protein turnover, chaperones	26S proteasome regulatory subunit S2 1A [Arabidopsis thaliana]
c160980.graph_c0	[R]	General function prediction only	--	--	[U]	Intracellular trafficking, secretion, and vesicular transport	Ankyrin repeats (many copies);; Ankyrin repeat;; Ankyrin repeats (3 copies);; Ankyrin repeats (many copies);; Ankyrin repeat	Potassium channel AKT1 GN=AKT1 OS=Oryza sativa subsp. japonica (Rice) PE=2 SV=1	R	General function prediction only	hypothetical protein SS1G_11924 [Sclerotinia sclerotiorum 1980]
c87020.graph_c2	--	--	Cellular Component: extracellular region (GO:0005576);; Molecular Function: cellulase activity (GO:0008810);; Cellular Component: plastid (GO:0009536);; Biological Process: cellulose catabolic process (GO:0030245);;	--	--	--	Glycosyl hydrolase family 9	Endoglucanase 19 (Precursor) OS=Oryza sativa subsp. japonica (Rice) PE=2 SV=1	R	General function prediction only	PREDICTED: endoglucanase 19-like [Oryza brachyantha]
c102744.graph_c1	--	--	Cellular Component: plastid (GO:0009536);; Molecular Function: oxidoreductase activity, acting on the CH-OH group of donors, NAD or NADP as acceptor (GO:0016616);; Molecular Function: cofactor binding (GO:0048037);; Biological Process: oxidation-reduction process (GO:0055114);;	--	--	--	--	--	S	Function unknown	expressed protein [Oryza sativa Japonica Group]
c162861.graph_c0	--	--	Molecular Function: catalytic activity (GO:0003824);; Biological Process: metabolic process (GO:0008152);;	--	--	--	--	--	I	Lipid transport and metabolism	Phospholipase D/nuclease [Glarea lozoyensis ATCC 20868]
c66296.graph_c0	--	--	Molecular Function: RNA binding (GO:0003723);; Molecular Function: RNA-directed DNA polymerase activity (GO:0003964);; Biological Process: RNA-dependent DNA replication (GO:0006278);; Molecular Function: electron carrier activity (GO:0009055);; Biological Process: electron transport chain (GO:0022900);;	--	[R]	General function prediction only	Reverse transcriptase (RNA-dependent DNA polymerase)	--	R	General function prediction only	OSJNBa0009K15.17 [Oryza sativa Japonica Group]
c85536.graph_c0	--	--	Cellular Component: plastid (GO:0009536);; Cellular Component: membrane (GO:0016020);;	--	--	--	Protein of unknown function (DUF679)	--	S	Function unknown	Os06g0352200 [Oryza sativa Japonica Group]
c128792.graph_c0	--	--	Biological Process: mycelium development (GO:0043581);;	--	[T]	Signal transduction mechanisms	SH3 domain;; Variant SH3 domain;; Variant SH3 domain	--	Z	Cytoskeleton	hypothetical protein [Podospora anserina S mat+]
c96873.graph_c0	--	--	--	--	--	--	--	--	S	Function unknown	Os01g0236000 [Oryza sativa Japonica Group]
c63975.graph_c0	--	--	Cellular Component: cell part (GO:0044464);;	--	--	--	gag-polypeptide of LTR copia-type;; Retrotransposon gag protein;; gag-polypeptide of LTR copia-type	--	R	General function prediction only	putative polyprotein [Oryza sativa Japonica Group]
c93430.graph_c0	--	--	--	--	[R]	General function prediction only	PPR repeat family;; PPR repeat;; PPR repeat	Pentatricopeptide repeat-containing protein At2g33680 GN=PCMP-E19 OS=Arabidopsis thaliana (Mouse-ear cress) PE=3 SV=1	R	General function prediction only	PREDICTED: pentatricopeptide repeat-containing protein At2g33680 [Brachypodium distachyon]
c120558.graph_c0	[L]	Replication, recombination and repair	Molecular Function: DNA binding (GO:0003677);; Molecular Function: RNA binding (GO:0003723);; Molecular Function: RNA-directed DNA polymerase activity (GO:0003964);; Biological Process: RNA-dependent DNA replication (GO:0006278);; Biological Process: DNA recombination (GO:0006310);; Cellular Component: plastid (GO:0009536);; Molecular Function: metal ion binding (GO:0046872);;	--	[R]	General function prediction only	Zinc knuckle	--	R	General function prediction only	PREDICTED: uncharacterized protein LOC103642233 [Zea mays]
c107547.graph_c0	--	--	--	--	--	--	--	--	S	Function unknown	PREDICTED: uncharacterized protein LOC101752602 [Setaria italica]
c112537.graph_c0	--	--	Molecular Function: ubiquitin-protein transferase activity (GO:0004842);; Molecular Function: protein binding (GO:0005515);; Cellular Component: peroxisome (GO:0005777);; Cellular Component: endoplasmic reticulum (GO:0005783);; Cellular Component: cytosol (GO:0005829);; Biological Process: protein monoubiquitination (GO:0006513);; Biological Process: fatty acid beta-oxidation (GO:0006635);; Biolo…	K13346|4.83519e-72|sbi:SORBI_02g039010|SORBIDRAFT_02g039010, Sb02g039010; hypothetical protein; K13346 peroxin-10 (A)	[O]	Posttranslational modification, protein turnover, chaperones	--	Peroxisome biogenesis factor 10 GN=PEX10 OS=Arabidopsis thaliana (Mouse-ear cress) PE=1 SV=1	O	Posttranslational modification, protein turnover, chaperones	hypothetical protein SORBIDRAFT_02g039010 [Sorghum bicolor]
c114806.graph_c1	--	--	Biological Process: suberin biosynthetic process (GO:0010345);; Molecular Function: hydroxycinnamoyltransferase activity (GO:0050734);; Biological Process: cell wall pectin biosynthetic process (GO:0052325);;	K15400|0|zma:100273135|uncharacterized LOC100273135; K15400 omega-hydroxypalmitate O-feruloyl transferase [EC:2.3.1.188] (A)	--	--	Transferase family	Omega-hydroxypalmitate O-feruloyl transferase GN=MEE6.11 OS=Arabidopsis thaliana (Mouse-ear cress) PE=1 SV=1	S	Function unknown	uncharacterized protein LOC100273135 [Zea mays]
c70047.graph_c0	--	--	Cellular Component: membrane (GO:0016020);;	--	--	--	--	--	R	General function prediction only	PREDICTED: ankyrin repeat-containing protein At3g12360-like [Oryza brachyantha]
c44772.graph_c0	--	--	Molecular Function: catalytic activity (GO:0003824);;	--	[E]	Amino acid transport and metabolism	Trypsin	--	E	Amino acid transport and metabolism	Peptidase cysteine/serine, trypsin-like protein, partial [Metarhizium brunneum ARSEF 3297]
c115953.graph_c0	[J]	Translation, ribosomal structure and biogenesis	Cellular Component: nucleus (GO:0005634);; Biological Process: metabolic process (GO:0008152);; Molecular Function: zinc ion binding (GO:0008270);; Biological Process: polar nucleus fusion (GO:0010197);; Molecular Function: hydrolase activity (GO:0016787);;	K13148|0|osa:4346985|Os09g0397900; K13148 integrator complex subunit 11 [EC:3.1.27.-] (A)	[A]	RNA processing and modification	RNA-metabolising metallo-beta-lactamase;; Beta-Casp domain;; Metallo-beta-lactamase superfamily	Cleavage and polyadenylation specificity factor subunit 3-II GN=T8O11.10 OS=Arabidopsis thaliana (Mouse-ear cress) PE=1 SV=2	A	RNA processing and modification	Os09g0397900 [Oryza sativa Japonica Group]
c99478.graph_c0	--	--	Molecular Function: binding (GO:0005488);;	--	--	--	--	--	--	--	PREDICTED: zinc finger MYM-type protein 1-like [Zea mays]
c157245.graph_c0	--	--	--	--	--	--	--	--	S	Function unknown	--
c107711.graph_c0	[RTKL]	--	Molecular Function: protein serine/threonine kinase activity (GO:0004674);; Molecular Function: ATP binding (GO:0005524);; Cellular Component: nucleus (GO:0005634);; Cellular Component: ribosome (GO:0005840);; Biological Process: protein phosphorylation (GO:0006468);; Biological Process: response to heat (GO:0009408);; Biological Process: response to cold (GO:0009409);; Biological Process: respon…	K04688|2.69121e-115|obr:102699849|serine/threonine-protein kinase AtPK2/AtPK19-like; K04688 p70 ribosomal S6 kinase [EC:2.7.11.1] (A)	[RT]	--	Protein kinase domain	Serine/threonine-protein kinase AtPK2/AtPK19 GN=F17O14.19 OS=Arabidopsis thaliana (Mouse-ear cress) PE=1 SV=2	T	Signal transduction mechanisms	PREDICTED: serine/threonine-protein kinase AtPK2/AtPK19-like [Oryza brachyantha]
c91408.graph_c2	[V]	Defense mechanisms	Molecular Function: ATP binding (GO:0005524);; Biological Process: ATP catabolic process (GO:0006200);; Biological Process: transport (GO:0006810);; Cellular Component: integral component of membrane (GO:0016021);; Molecular Function: ATPase activity (GO:0016887);;	--	[Q]	Secondary metabolites biosynthesis, transport and catabolism	ABC-2 type transporter	Probable pleiotropic drug resistance protein 2 OS=Oryza sativa subsp. japonica (Rice) PE=3 SV=1	Q	Secondary metabolites biosynthesis, transport and catabolism	PREDICTED: probable pleiotropic drug resistance protein 2-like [Setaria italica]
c121380.graph_c0	[RTKL]	--	Molecular Function: protein tyrosine kinase activity (GO:0004713);; Molecular Function: ATP binding (GO:0005524);; Biological Process: protein phosphorylation (GO:0006468);; Cellular Component: cytoplasmic membrane-bounded vesicle (GO:0016023);;	--	--	--	Protein kinase domain;; Protein tyrosine kinase;; Leucine rich repeat;; Leucine Rich repeats (2 copies);; Leucine Rich Repeat;; Leucine Rich repeat;; Leucine rich repeat	Probable LRR receptor-like serine/threonine-protein kinase At4g08850 (Precursor) GN=At4g08850 OS=Arabidopsis thaliana (Mouse-ear cress) PE=2 SV=3	T	Signal transduction mechanisms	PREDICTED: probable LRR receptor-like serine/threonine-protein kinase At4g08850 [Brachypodium distachyon]
c145423.graph_c0	[R]	General function prediction only	Molecular Function: kinase activity (GO:0016301);; Biological Process: phosphorylation (GO:0016310);;	K08869|1.58466e-06|csl:COCSUDRAFT_16096|ABC1-domain-containing protein; K08869 aarF domain-containing kinase (A)	[R]	General function prediction only	--	--	R	General function prediction only	hypothetical protein CTHT_0012150 [Chaetomium thermophilum var. thermophilum DSM 1495]
c83081.graph_c0	--	--	Molecular Function: N,N-dimethylaniline monooxygenase activity (GO:0004499);; Molecular Function: flavin adenine dinucleotide binding (GO:0050660);; Molecular Function: NADP binding (GO:0050661);; Biological Process: oxidation-reduction process (GO:0055114);;	K11816|1.61647e-17|dosa:Os01t0645400-01|Os01g0645400, YUCCA-LIKE_GENE_1, YUCCA1; Flavin monooxygenase-like enzyme , Auxin biosynthesis; K11816 indole-3-pyruvate monooxygenase [EC:1.14.13.168] (A)	[Q]	Secondary metabolites biosynthesis, transport and catabolism	FAD binding domain;; Pyridine nucleotide-disulphide oxidoreductase;; NAD(P)-binding Rossmann-like domain;; Pyridine nucleotide-disulphide oxidoreductase;; Thi4 family;; FAD binding domain	Probable indole-3-pyruvate monooxygenase YUCCA9 GN=F20D22.5 OS=Arabidopsis thaliana (Mouse-ear cress) PE=2 SV=1	Q	Secondary metabolites biosynthesis, transport and catabolism	hypothetical protein OsJ_02806 [Oryza sativa Japonica Group]
c118501.graph_c0	--	--	--	K13457|0|bdi:100825848|disease resistance protein RPP13-like; K13457 disease resistance protein RPM1 (A)	[T]	Signal transduction mechanisms	NB-ARC domain	Disease resistance protein RPP13 GN=RPP13 OS=Arabidopsis thaliana (Mouse-ear cress) PE=2 SV=2	T	Signal transduction mechanisms	PREDICTED: putative disease resistance RPP13-like protein 2 [Brachypodium distachyon]
c155875.graph_c0	[G]	Carbohydrate transport and metabolism	Cellular Component: proteasome complex (GO:0000502);; Molecular Function: 6-phosphofructokinase activity (GO:0003872);; Molecular Function: ATP binding (GO:0005524);; Cellular Component: 6-phosphofructokinase complex (GO:0005945);; Biological Process: fructose 6-phosphate metabolic process (GO:0006002);; Biological Process: glycolytic process (GO:0006096);; Biological Process: phosphorylation (GO…	--	[G]	Carbohydrate transport and metabolism	--	--	G	Carbohydrate transport and metabolism	6-phosphofructokinase beta subunit [Histoplasma capsulatum G186AR]
c151139.graph_c0	[R]	General function prediction only	Molecular Function: histone acetyltransferase activity (GO:0004402);; Cellular Component: nucleus (GO:0005634);; Biological Process: DNA repair (GO:0006281);; Biological Process: response to UV-B (GO:0010224);; Biological Process: histone acetylation (GO:0016573);;	K10570|7.91292e-44|pper:PRUPE_ppa005733mg|hypothetical protein; K10570 DNA excision repair protein ERCC-8 (A)	[KL]	--	WD domain, G-beta repeat	--	L	Replication, recombination and repair	hypothetical protein PRUPE_ppa005733mg [Prunus persica]
c116094.graph_c2	--	--	Cellular Component: plastid (GO:0009536);;	--	[R]	General function prediction only	TPR repeat;; Tetratricopeptide repeat;; Tetratricopeptide repeat;; Tetratricopeptide repeat;; Tetratricopeptide repeat;; Tetratricopeptide repeat;; Tetratricopeptide repeat	TPR repeat-containing thioredoxin TTL1 GN=TTL1 OS=Arabidopsis thaliana (Mouse-ear cress) PE=1 SV=1	O	Posttranslational modification, protein turnover, chaperones	hypothetical protein [Zea mays]
c114867.graph_c0	--	--	Cellular Component: mitochondrion (GO:0005739);; Cellular Component: plastid (GO:0009536);;	--	[R]	General function prediction only	PPR repeat family;; PPR repeat;; PPR repeat;; Pentatricopeptide repeat domain;; DYW family of nucleic acid deaminases;; Tetratricopeptide repeat;; Tetratricopeptide repeat	Pentatricopeptide repeat-containing protein At4g16835, mitochondrial (Precursor) GN=FCAALL.441 OS=Arabidopsis thaliana (Mouse-ear cress) PE=2 SV=3	R	General function prediction only	hypothetical protein OsJ_28705 [Oryza sativa Japonica Group]
c116651.graph_c0	--	--	--	--	--	--	--	--	--	--	PREDICTED: uncharacterized protein LOC101764799 [Setaria italica]
c114596.graph_c1	[S]	Function unknown	Cellular Component: chloroplast (GO:0009507);;	--	[S]	Function unknown	Uncharacterised protein family UPF0047	--	S	Function unknown	PREDICTED: UPF0047 protein C4A8.02c-like [Oryza brachyantha]
c122008.graph_c0	--	--	Molecular Function: oxidoreductase activity (GO:0016491);; Biological Process: oxidation-reduction process (GO:0055114);;	--	--	--	Taurine catabolism dioxygenase TauD, TfdA family	--	I	Lipid transport and metabolism	hypothetical protein CTHT_0056230 [Chaetomium thermophilum var. thermophilum DSM 1495]
c198771.graph_c0	--	--	--	--	--	--	--	--	S	Function unknown	--
c119633.graph_c2	--	--	Cellular Component: peroxisome (GO:0005777);; Cellular Component: endoplasmic reticulum membrane (GO:0005789);; Biological Process: fatty acid biosynthetic process (GO:0006633);; Biological Process: fatty acid beta-oxidation (GO:0006635);; Biological Process: peroxisome organization (GO:0007031);;	K13335|6.30626e-27|zma:100192524|pco139225b, SSE1; LOC100192524; K13335 peroxin-16 (A)	[U]	Intracellular trafficking, secretion, and vesicular transport	Peroxisomal membrane protein (Pex16)	Peroxisome biogenesis protein 16 GN=F17K2.22 OS=Arabidopsis thaliana (Mouse-ear cress) PE=1 SV=1	U	Intracellular trafficking, secretion, and vesicular transport	hypothetical protein ZEAMMB73_535866 [Zea mays]
c91580.graph_c0	--	--	--	--	--	--	--	--	T	Signal transduction mechanisms	Os11g0640600 [Oryza sativa Japonica Group]
c127254.graph_c0	[IQR]	--	Biological Process: metabolic process (GO:0008152);;	--	[Q]	Secondary metabolites biosynthesis, transport and catabolism	short chain dehydrogenase;; KR domain	Short-chain dehydrogenase TIC 32, chloroplastic GN=TIC32 OS=Arabidopsis thaliana (Mouse-ear cress) PE=2 SV=1	Q	Secondary metabolites biosynthesis, transport and catabolism	hypothetical protein MYCTH_92469 [Myceliophthora thermophila ATCC 42464]
c110430.graph_c0	--	--	--	--	--	--	Ricin-type beta-trefoil lectin domain-like	--	S	Function unknown	predicted protein [Hordeum vulgare subsp. vulgare]
c114500.graph_c0	--	--	--	--	--	--	von Willebrand factor type A domain;; von Willebrand factor type A domain;; von Willebrand factor type A domain	--	R	General function prediction only	PREDICTED: uncharacterized protein LOC100842368 isoform X2 [Brachypodium distachyon]
c150625.graph_c0	--	--	Molecular Function: DNA binding (GO:0003677);; Molecular Function: helicase activity (GO:0004386);; Molecular Function: ATP binding (GO:0005524);;	--	--	--	--	--	L	Replication, recombination and repair	hypothetical protein SNOG_01979 [Phaeosphaeria nodorum SN15]
c103483.graph_c0	--	--	Cellular Component: plastid (GO:0009536);;	--	--	--	--	--	S	Function unknown	Os05g0555700 [Oryza sativa Japonica Group]
c42688.graph_c0	--	--	Cellular Component: mitochondrion (GO:0005739);;	--	--	--	C2 domain	--	R	General function prediction only	hypothetical protein OsI_01954 [Oryza sativa Indica Group]
c108843.graph_c1	--	--	--	--	--	--	--	Probable WRKY transcription factor 19 GN=WRKY19 OS=Arabidopsis thaliana (Mouse-ear cress) PE=2 SV=1	S	Function unknown	hypothetical protein OsI_23190 [Oryza sativa Indica Group]
c120217.graph_c1	--	--	Molecular Function: DNA binding (GO:0003677);; Biological Process: regulation of transcription, DNA-templated (GO:0006355);;	--	--	--	GRAS domain family	Scarecrow-like protein 33 GN=SCL33 OS=Arabidopsis thaliana (Mouse-ear cress) PE=1 SV=1	S	Function unknown	PREDICTED: scarecrow-like protein 14-like [Oryza brachyantha]
c95300.graph_c0	--	--	Cellular Component: membrane (GO:0016020);;	--	--	--	PLAC8 family	Cell number regulator 6 GN=CNR6 OS=Zea mays (Maize) PE=2 SV=1	S	Function unknown	PREDICTED: cell number regulator 6-like [Setaria italica]
c174835.graph_c0	[J]	Translation, ribosomal structure and biogenesis	Molecular Function: structural constituent of ribosome (GO:0003735);; Cellular Component: ribosome (GO:0005840);; Biological Process: translation (GO:0006412);;	--	[J]	Translation, ribosomal structure and biogenesis	--	--	J	Translation, ribosomal structure and biogenesis	hypothetical protein BAUCODRAFT_32134 [Baudoinia compniacensis UAMH 10762]
c194935.graph_c0	--	--	Molecular Function: nucleic acid binding (GO:0003676);;	--	[R]	General function prediction only	--	--	R	General function prediction only	PH01B001G05.21 [Phyllostachys edulis]
c97283.graph_c0	--	--	Molecular Function: structural constituent of ribosome (GO:0003735);; Cellular Component: ribosome (GO:0005840);; Biological Process: translation (GO:0006412);; Cellular Component: chloroplast thylakoid membrane (GO:0009535);;	--	--	--	Plastid and cyanobacterial ribosomal protein (PSRP-3 / Ycf65)	30S ribosomal protein 3, chloroplastic (Precursor) GN=PSRP3 OS=Hordeum vulgare (Barley) PE=2 SV=1	K	Transcription	PREDICTED: 30S ribosomal protein 3, chloroplastic-like [Oryza brachyantha]
c191035.graph_c0	--	--	Biological Process: intra-Golgi vesicle-mediated transport (GO:0006891);; Cellular Component: Golgi transport complex (GO:0017119);;	--	--	--	--	--	U	Intracellular trafficking, secretion, and vesicular transport	hypothetical protein GLAREA_10028 [Glarea lozoyensis ATCC 20868]
c118288.graph_c1	--	--	Molecular Function: nucleic acid binding (GO:0003676);; Cellular Component: plastid (GO:0009536);; Cellular Component: cytoplasmic membrane-bounded vesicle (GO:0016023);;	--	[L]	Replication, recombination and repair	BED zinc finger;; hAT family C-terminal dimerisation region;; Domain of unknown function (DUF4413)	Zinc finger BED domain-containing protein RICESLEEPER 2 OS=Oryza sativa subsp. japonica (Rice) PE=2 SV=1	L	Replication, recombination and repair	hAT family dimerisation domain, putative [Oryza sativa Japonica Group]
c90964.graph_c1	--	--	Cellular Component: plastid (GO:0009536);; Cellular Component: membrane (GO:0016020);;	--	--	--	--	--	S	Function unknown	unnamed protein product [Oryza sativa Japonica Group]
c99483.graph_c0	[R]	General function prediction only	Molecular Function: nucleotide binding (GO:0000166);; Biological Process: cell plate assembly (GO:0000919);; Cellular Component: kinetochore microtubule (GO:0005828);; Biological Process: embryo sac development (GO:0009553);; Biological Process: pollen development (GO:0009555);; Biological Process: protein transport (GO:0015031);; Biological Process: positive regulation of cytokinesis (GO:0032467…	K16547|8.49177e-124|osa:4346565|Os09g0267500; K16547 protein NEDD1 (A)	[T]	Signal transduction mechanisms	WD domain, G-beta repeat;; WD domain, G-beta repeat	Protein Mut11 GN=Mut11 OS=Chlamydomonas reinhardtii (Chlamydomonas smithii) PE=2 SV=1	T	Signal transduction mechanisms	hypothetical protein OsI_30625 [Oryza sativa Indica Group]
c190515.graph_c0	--	--	--	--	--	--	Protein of unknown function, DUF288	--	S	Function unknown	hypothetical protein MVEG_01983 [Mortierella verticillata NRRL 6337]
c108768.graph_c0	[Z]	Cytoskeleton	Molecular Function: ATP binding (GO:0005524);; Cellular Component: nucleus (GO:0005634);; Cellular Component: kinesin complex (GO:0005871);; Cellular Component: spindle microtubule (GO:0005876);; Biological Process: ATP catabolic process (GO:0006200);; Biological Process: microtubule-based movement (GO:0007018);; Molecular Function: microtubule binding (GO:0008017);; Molecular Function: minus-end…	K10405|0|obr:102700989|kinesin-5-like; K10405 kinesin family member C1 (A)	[Z]	Cytoskeleton	Kinesin motor domain	Kinesin-5 GN=ATK5 OS=Arabidopsis thaliana (Mouse-ear cress) PE=2 SV=1	Z	Cytoskeleton	PREDICTED: kinesin-5-like [Oryza brachyantha]
c107591.graph_c0	--	--	Cellular Component: intracellular (GO:0005622);; Biological Process: ER to Golgi vesicle-mediated transport (GO:0006888);;	--	[U]	Intracellular trafficking, secretion, and vesicular transport	--	--	U	Intracellular trafficking, secretion, and vesicular transport	Os04g0503800 [Oryza sativa Japonica Group]
c159304.graph_c0	--	--	--	--	[C]	Energy production and conversion	Aldehyde dehydrogenase family	Succinate-semialdehyde dehydrogenase, mitochondrial (Precursor) GN=T8K14.14 OS=Arabidopsis thaliana (Mouse-ear cress) PE=1 SV=2	E	Amino acid transport and metabolism	--
c160776.graph_c0	--	--	--	--	--	--	--	--	O	Posttranslational modification, protein turnover, chaperones	hypothetical protein SNOG_07079 [Phaeosphaeria nodorum SN15]
c143155.graph_c0	[MG]	--	Molecular Function: oxidoreductase activity, acting on the CH-OH group of donors, NAD or NADP as acceptor (GO:0016616);; Biological Process: single-organism metabolic process (GO:0044710);;	K07748|7.39392e-12|brp:103843901|3beta-hydroxysteroid-dehydrogenase/decarboxylase isoform 1; K07748 sterol-4alpha-carboxylate 3-dehydrogenase (decarboxylating) [EC:1.1.1.170] (A)	[IE]	--	3-beta hydroxysteroid dehydrogenase/isomerase family	3beta-hydroxysteroid-dehydrogenase/decarboxylase isoform 1 GN=T3F24.9 OS=Arabidopsis thaliana (Mouse-ear cress) PE=2 SV=1	G	Carbohydrate transport and metabolism	hypothetical protein PFL1_03818 [Pseudozyma flocculosa PF-1]
c107970.graph_c1	--	--	Molecular Function: protein serine/threonine kinase activity (GO:0004674);; Molecular Function: ATP binding (GO:0005524);; Cellular Component: nucleus (GO:0005634);; Cellular Component: plasma membrane (GO:0005886);; Biological Process: protein phosphorylation (GO:0006468);; Biological Process: pattern specification process (GO:0007389);; Biological Process: anatomical structure morphogenesis (GO…	--	[R]	General function prediction only	--	Serine/threonine-protein kinase D6PKL2 GN=MCA23.7 OS=Arabidopsis thaliana (Mouse-ear cress) PE=1 SV=1	T	Signal transduction mechanisms	PREDICTED: serine/threonine-protein kinase D6PKL1-like [Brachypodium distachyon]
c160825.graph_c0	--	--	Cellular Component: integral component of membrane (GO:0016021);; Molecular Function: substrate-specific transmembrane transporter activity (GO:0022891);; Biological Process: transmembrane transport (GO:0055085);;	--	--	--	Sugar (and other) transporter	--	R	General function prediction only	MFS general substrate transporter [Glarea lozoyensis ATCC 20868]
c162102.graph_c0	--	--	--	--	[R]	General function prediction only	Carboxylesterase family	--	R	General function prediction only	hypothetical protein A1O9_05652 [Exophiala aquamarina CBS 119918]
c97298.graph_c0	--	--	Cellular Component: intracellular membrane-bounded organelle (GO:0043231);; Cellular Component: cytoplasmic part (GO:0044444);;	--	--	--	--	--	--	--	putative retrotransposon protein [Phyllostachys edulis]
c105974.graph_c0	[F]	Nucleotide transport and metabolism	Molecular Function: CTP synthase activity (GO:0003883);; Biological Process: pyrimidine nucleotide biosynthetic process (GO:0006221);;	K01937|0|obr:102718604|CTP synthase-like; K01937 CTP synthase [EC:6.3.4.2] (A)	[F]	Nucleotide transport and metabolism	CTP synthase N-terminus;; Glutamine amidotransferase class-I;; Peptidase C26	--	F	Nucleotide transport and metabolism	PREDICTED: CTP synthase-like [Oryza brachyantha]
c202533.graph_c0	--	--	--	--	--	--	--	--	--	--	RNA recognition domain-containing protein [Marssonina brunnea f. sp. &apos;multigermtubi&apos; MB_m1]
c139684.graph_c0	[CR]	--	Molecular Function: thioredoxin-disulfide reductase activity (GO:0004791);; Cellular Component: cytoplasm (GO:0005737);; Molecular Function: zinc ion binding (GO:0008270);; Biological Process: removal of superoxide radicals (GO:0019430);; Molecular Function: flavin adenine dinucleotide binding (GO:0050660);; Biological Process: oxidation-reduction process (GO:0055114);;	--	[CR]	--	Zinc-binding dehydrogenase;; Zinc-binding dehydrogenase;; Alcohol dehydrogenase GroES-like domain	2-methylene-furan-3-one reductase GN=EO OS=Fragaria vesca (Woodland strawberry) PE=2 SV=2	Q	Secondary metabolites biosynthesis, transport and catabolism	hypothetical protein THITE_2121156 [Thielavia terrestris NRRL 8126]
c116421.graph_c2	[GEPR]	--	Molecular Function: inorganic phosphate transmembrane transporter activity (GO:0005315);; Biological Process: pentose-phosphate shunt (GO:0006098);; Molecular Function: organic anion transmembrane transporter activity (GO:0008514);; Cellular Component: chloroplast inner membrane (GO:0009706);; Biological Process: organic anion transport (GO:0015711);; Cellular Component: integral component of mem…	--	[G]	Carbohydrate transport and metabolism	Major Facilitator Superfamily;; Sugar (and other) transporter	Probable anion transporter 4, chloroplastic (Precursor) OS=Oryza sativa subsp. japonica (Rice) PE=2 SV=1	G	Carbohydrate transport and metabolism	sugar transporter family protein [Populus trichocarpa]
c87194.graph_c0	[R]	General function prediction only	--	--	[Q]	Secondary metabolites biosynthesis, transport and catabolism	Zinc-binding dehydrogenase;; Alcohol dehydrogenase GroES-like domain	Probable cinnamyl alcohol dehydrogenase 6 GN=F20D10.90 OS=Arabidopsis thaliana (Mouse-ear cress) PE=2 SV=1	Q	Secondary metabolites biosynthesis, transport and catabolism	probable ADH1-alcohol dehydrogenase I [Piriformospora indica DSM 11827]
c97933.graph_c0	--	--	Cellular Component: plant-type cell wall (GO:0009505);;	--	--	--	Late embryogenesis abundant protein	Protein YLS9 GN=F11F19.11 OS=Arabidopsis thaliana (Mouse-ear cress) PE=2 SV=1	S	Function unknown	PREDICTED: protein YLS9-like [Brachypodium distachyon]
c114459.graph_c0	--	--	--	--	--	--	--	--	S	Function unknown	hypothetical protein OsI_13715 [Oryza sativa Indica Group]
c86961.graph_c0	--	--	Cellular Component: mitochondrion (GO:0005739);; Biological Process: nucleotide transport (GO:0006862);; Biological Process: carbohydrate transport (GO:0008643);; Cellular Component: amyloplast (GO:0009501);; Cellular Component: chloroplast (GO:0009507);; Cellular Component: plastid inner membrane (GO:0009528);; Molecular Function: nucleotide transmembrane transporter activity (GO:0015215);; Cell…	--	[C]	Energy production and conversion	Mitochondrial carrier protein	Adenine nucleotide transporter BT1, chloroplastic/amyloplastic/mitochondrial (Precursor) GN=BT1 OS=Zea mays (Maize) PE=1 SV=1	C	Energy production and conversion	ADP-glucose brittle-1 transporter precursor [Triticum aestivum]
c111969.graph_c0	--	--	Molecular Function: protein dimerization activity (GO:0046983);;	--	--	--	--	Transcription factor ILR3 GN=K5F14.2 OS=Arabidopsis thaliana (Mouse-ear cress) PE=1 SV=1	K	Transcription	hypothetical protein OsI_26369 [Oryza sativa Indica Group]
c186182.graph_c0	[E]	Amino acid transport and metabolism	Molecular Function: 4-aminobutyrate transaminase activity (GO:0003867);; Cellular Component: cytoplasm (GO:0005737);; Biological Process: glutamate decarboxylation to succinate (GO:0006540);; Biological Process: gamma-aminobutyric acid catabolic process (GO:0009450);; Molecular Function: pyridoxal phosphate binding (GO:0030170);; Biological Process: cellular amide catabolic process (GO:0043605);;	K13524|2.58685e-17|mis:MICPUN_60002|AGT2.2; alanine-glyoxylate aminotransferase; K13524 4-aminobutyrate aminotransferase / (S)-3-amino-2-methylpropionate transaminase [EC:2.6.1.19 2.6.1.22] (A)	[E]	Amino acid transport and metabolism	Aminotransferase class-III	--	E	Amino acid transport and metabolism	4-aminobutyrate aminotransferase [Penicillium roqueforti FM164]
c116583.graph_c0	--	--	--	--	--	--	--	--	R	General function prediction only	hypothetical protein F775_00119 [Aegilops tauschii]
c118523.graph_c0	--	--	Molecular Function: zinc ion binding (GO:0008270);; Cellular Component: plastid (GO:0009536);; Cellular Component: membrane (GO:0016020);;	--	[O]	Posttranslational modification, protein turnover, chaperones	Ring finger domain;; RING-H2 zinc finger;; Zinc finger, C3HC4 type (RING finger);; zinc-RING finger domain;; Zinc finger, C3HC4 type (RING finger);; Zinc finger, C3HC4 type (RING finger);; Anaphase-promoting complex subunit 11 RING-H2 finger	E3 ubiquitin-protein ligase At4g11680 GN=At4g11680 OS=Arabidopsis thaliana (Mouse-ear cress) PE=2 SV=1	O	Posttranslational modification, protein turnover, chaperones	uncharacterized protein LOC100279906 [Zea mays]
c76898.graph_c0	[RTKL]	--	Molecular Function: nucleotide binding (GO:0000166);; Molecular Function: protein kinase activity (GO:0004672);;	--	[T]	Signal transduction mechanisms	Protein tyrosine kinase;; Protein kinase domain	PTI1-like tyrosine-protein kinase At3g15890 GN=At3g15890 OS=Arabidopsis thaliana (Mouse-ear cress) PE=2 SV=1	T	Signal transduction mechanisms	PREDICTED: PTI1-like tyrosine-protein kinase At3g15890 [Elaeis guineensis]
c108612.graph_c1	[O]	Posttranslational modification, protein turnover, chaperones	Molecular Function: threonine-type endopeptidase activity (GO:0004298);; Molecular Function: ribonuclease activity (GO:0004540);; Cellular Component: nucleus (GO:0005634);; Biological Process: ubiquitin-dependent protein catabolic process (GO:0006511);; Biological Process: fatty acid beta-oxidation (GO:0006635);; Biological Process: photorespiration (GO:0009853);; Cellular Component: proteasome c…	K02729|5.13391e-76|tcc:TCM_029247|20S proteasome alpha subunit E2 isoform 2; K02729 20S proteasome subunit alpha 5 [EC:3.4.25.1] (A)	[O]	Posttranslational modification, protein turnover, chaperones	Proteasome subunit;; Proteasome subunit;; Proteasome subunit A N-terminal signature	Proteasome subunit alpha type-5-B GN=MLN21.8 OS=Arabidopsis thaliana (Mouse-ear cress) PE=1 SV=2	O	Posttranslational modification, protein turnover, chaperones	BnaC06g06620D [Brassica napus]
c119650.graph_c0	--	--	Molecular Function: nucleotide binding (GO:0000166);; Molecular Function: magnesium ion binding (GO:0000287);; Molecular Function: ribose phosphate diphosphokinase activity (GO:0004749);; Biological Process: ribonucleoside monophosphate biosynthetic process (GO:0009156);; Biological Process: nucleotide biosynthetic process (GO:0009165);; Cellular Component: plastid (GO:0009536);; Molecular Functi…	K00948|5.12199e-21|sita:101771478|ribose-phosphate pyrophosphokinase 2, chloroplastic-like; K00948 ribose-phosphate pyrophosphokinase [EC:2.7.6.1] (A)	--	--	--	Ribose-phosphate pyrophosphokinase 2, chloroplastic (Precursor) OS=Oryza sativa subsp. japonica (Rice) PE=2 SV=2	F	Nucleotide transport and metabolism	PREDICTED: ribose-phosphate pyrophosphokinase 2, chloroplastic-like [Setaria italica]
c106453.graph_c0	--	--	Molecular Function: silicate transmembrane transporter activity (GO:0015115);; Biological Process: silicate transport (GO:0015708);; Cellular Component: integral component of membrane (GO:0016021);; Cellular Component: Casparian strip (GO:0048226);;	K09874|2.61148e-31|bdi:100834694|aquaporin NIP2-2; K09874 aquaporin NIP (A)	[G]	Carbohydrate transport and metabolism	Major intrinsic protein	Aquaporin NIP2-2 GN=NIP2-2 OS=Zea mays (Maize) PE=2 SV=1	G	Carbohydrate transport and metabolism	predicted protein [Hordeum vulgare subsp. vulgare]
c101581.graph_c0	--	--	--	--	--	--	Domain of unknown function (DUF4228)	--	S	Function unknown	predicted protein [Hordeum vulgare subsp. vulgare]
c107908.graph_c0	[RTKL]	--	Biological Process: MAPK cascade (GO:0000165);; Molecular Function: MAP kinase activity (GO:0004707);; Molecular Function: ATP binding (GO:0005524);; Biological Process: protein phosphorylation (GO:0006468);;	K04371|4.30199e-12|sbi:SORBI_09g028690|SORBIDRAFT_09g028690, Sb09g028690; hypothetical protein; K04371 mitogen-activated protein kinase 1/3 [EC:2.7.11.24] (A)	[T]	Signal transduction mechanisms	--	Mitogen-activated protein kinase 8 GN=P0003E08.19-1 OS=Oryza sativa subsp. japonica (Rice) PE=2 SV=2	T	Signal transduction mechanisms	hypothetical protein SORBIDRAFT_09g028690 [Sorghum bicolor]
c98926.graph_c0	--	--	Biological Process: proteolysis (GO:0006508);; Biological Process: lipid transport (GO:0006869);; Molecular Function: peptidase activity (GO:0008233);; Molecular Function: lipid binding (GO:0008289);; Cellular Component: cytoplasmic membrane-bounded vesicle (GO:0016023);;	--	--	--	Probable lipid transfer;; Protease inhibitor/seed storage/LTP family	Protein YLS3 (Precursor) GN=YLS3 OS=Arabidopsis thaliana (Mouse-ear cress) PE=2 SV=1	R	General function prediction only	hypothetical protein OsI_10163 [Oryza sativa Indica Group]
c120506.graph_c1	--	--	Cellular Component: plastid (GO:0009536);;	--	--	--	--	--	R	General function prediction only	PREDICTED: putative E3 ubiquitin-protein ligase LIN-1-like [Oryza brachyantha]
c105215.graph_c1	--	--	Molecular Function: sequence-specific DNA binding transcription factor activity (GO:0003700);; Cellular Component: nucleus (GO:0005634);; Biological Process: regulation of transcription, DNA-templated (GO:0006355);; Molecular Function: sequence-specific DNA binding (GO:0043565);;	--	[K]	Transcription	Associated with HOX;; Homeobox KN domain;; Homeobox domain	BEL1-like homeodomain protein 9 GN=At5g02030 OS=Arabidopsis thaliana (Mouse-ear cress) PE=1 SV=1	K	Transcription	Os05g0455200 [Oryza sativa Japonica Group]
c83518.graph_c0	--	--	--	--	--	--	Kazal-type serine protease inhibitor domain;; Kazal-type serine protease inhibitor domain;; Hemocyanin, all-alpha domain	--	O	Posttranslational modification, protein turnover, chaperones	Kazal-like serine protease inhibitor domain-containing protein [Phytophthora sojae]
c204191.graph_c0	--	--	--	--	[S]	Function unknown	Uncharacterized conserved protein (DUF2215)	--	S	Function unknown	--
c93419.graph_c0	[Q]	Secondary metabolites biosynthesis, transport and catabolism	Molecular Function: copper ion binding (GO:0005507);; Cellular Component: peroxisome (GO:0005777);; Molecular Function: primary amine oxidase activity (GO:0008131);; Biological Process: amine metabolic process (GO:0009308);; Molecular Function: oxidoreductase activity, acting on paired donors, with incorporation or reduction of molecular oxygen, 2-oxoglutarate as one donor, and incorporation of o…	--	[Q]	Secondary metabolites biosynthesis, transport and catabolism	Copper amine oxidase, enzyme domain	Primary amine oxidase (Precursor) GN=At1g62810 OS=Arabidopsis thaliana (Mouse-ear cress) PE=2 SV=1	Q	Secondary metabolites biosynthesis, transport and catabolism	Os02g0593150 [Oryza sativa Japonica Group]
c113194.graph_c0	--	--	Molecular Function: phospholipid binding (GO:0005543);; Cellular Component: plastid (GO:0009536);;	--	--	--	--	--	T	Signal transduction mechanisms	pleckstriny domain-containing protein, putative, expressed [Oryza sativa Japonica Group]
c172566.graph_c0	[P]	Inorganic ion transport and metabolism	Molecular Function: monooxygenase activity (GO:0004497);;	--	--	--	NAD(P)-binding Rossmann-like domain;; Pyridine nucleotide-disulphide oxidoreductase;; Thi4 family	--	S	Function unknown	hypothetical protein PTT_16691 [Pyrenophora teres f. teres 0-1]
c163977.graph_c0	--	--	Molecular Function: metal ion binding (GO:0046872);;	K14821|2.54046e-11|cvr:CHLNCDRAFT_140160|hypothetical protein; K14821 bud site selection protein 20 (A)	[A]	RNA processing and modification	Zinc-finger double-stranded RNA-binding	--	A	RNA processing and modification	bud site selection-related protein [Lichtheimia corymbifera JMRC:FSU:9682]
c101006.graph_c0	--	--	Cellular Component: cytoplasmic membrane-bounded vesicle (GO:0016023);;	--	--	--	--	Uncharacterized protein At3g15000, mitochondrial GN=At3g15000 OS=Arabidopsis thaliana (Mouse-ear cress) PE=1 SV=1	--	--	hypothetical protein OsI_31983 [Oryza sativa Indica Group]
c115288.graph_c0	--	--	--	--	--	--	Protein of unknown function (DUF1677)	--	S	Function unknown	Os07g0613800 [Oryza sativa Japonica Group]
c44571.graph_c0	--	--	--	--	--	--	--	--	--	--	hypothetical protein M7I_7251 [Glarea lozoyensis 74030]
c80023.graph_c0	[K]	Transcription	Cellular Component: chloroplast thylakoid lumen (GO:0009543);;	--	--	--	Uncharacterized ACR, COG1678	--	S	Function unknown	uncharacterized protein [Arabidopsis thaliana]
c160943.graph_c0	--	--	Biological Process: signal transduction (GO:0007165);; Molecular Function: signaling receptor activity (GO:0038023);; Biological Process: mycelium development (GO:0043581);; Biological Process: primary metabolic process (GO:0044238);; Biological Process: cellular macromolecule metabolic process (GO:0044260);;	--	--	--	--	--	T	Signal transduction mechanisms	hypothetical protein NCU04834 [Neurospora crassa OR74A]
c78242.graph_c0	--	--	--	--	--	--	--	--	S	Function unknown	hypothetical protein NECHADRAFT_99586 [Nectria haematococca mpVI 77-13-4]
c171547.graph_c0	[R]	General function prediction only	Molecular Function: oxidoreductase activity (GO:0016491);; Biological Process: oxidation-reduction process (GO:0055114);;	--	[R]	General function prediction only	Aldo/keto reductase family	Aldo-keto reductase family 4 member C9 GN=AKR4C9 OS=Arabidopsis thaliana (Mouse-ear cress) PE=1 SV=1	R	General function prediction only	hypothetical protein COCCADRAFT_26054 [Bipolaris zeicola 26-R-13]
c62282.graph_c0	--	--	Molecular Function: ferric-chelate reductase activity (GO:0000293);; Molecular Function: iron ion binding (GO:0005506);; Cellular Component: nucleus (GO:0005634);; Cellular Component: plasma membrane (GO:0005886);; Molecular Function: electron carrier activity (GO:0009055);; Biological Process: response to light stimulus (GO:0009416);; Cellular Component: chloroplast (GO:0009507);; Biological Pro…	--	[PQ]	--	FAD-binding domain;; Ferric reductase NAD binding domain;; Oxidoreductase NAD-binding domain	Ferric reduction oxidase 6 GN=FRO6 OS=Arabidopsis thaliana (Mouse-ear cress) PE=2 SV=1	Q	Secondary metabolites biosynthesis, transport and catabolism	FRO2-like protein [Arabidopsis thaliana]
c110826.graph_c0	--	--	Biological Process: amino acid transmembrane transport (GO:0003333);; Cellular Component: plasma membrane (GO:0005886);; Biological Process: regulation of meristem growth (GO:0010075);; Molecular Function: amino acid transmembrane transporter activity (GO:0015171);; Cellular Component: integral component of membrane (GO:0016021);;	--	[E]	Amino acid transport and metabolism	Transmembrane amino acid transporter protein	Lysine histidine transporter-like 8 GN=AATL1 OS=Arabidopsis thaliana (Mouse-ear cress) PE=1 SV=1	E	Amino acid transport and metabolism	PREDICTED: lysine histidine transporter-like 8 [Brachypodium distachyon]
c104052.graph_c0	--	--	Molecular Function: protein serine/threonine kinase activity (GO:0004674);; Molecular Function: protein tyrosine kinase activity (GO:0004713);; Molecular Function: ATP binding (GO:0005524);; Biological Process: protein phosphorylation (GO:0006468);;	--	[R]	General function prediction only	--	Serine/threonine-protein kinase D6PKL2 GN=MCA23.7 OS=Arabidopsis thaliana (Mouse-ear cress) PE=1 SV=1	T	Signal transduction mechanisms	hypothetical protein OsJ_32470 [Oryza sativa Japonica Group]
c139478.graph_c0	[J]	Translation, ribosomal structure and biogenesis	Molecular Function: nucleotide binding (GO:0000166);; Molecular Function: structural constituent of ribosome (GO:0003735);; Cellular Component: ribosome (GO:0005840);; Biological Process: translation (GO:0006412);;	K02974|1.02732e-24|pxb:103954436|40S ribosomal protein S24-1; K02974 small subunit ribosomal protein S24e (A)	[J]	Translation, ribosomal structure and biogenesis	Ribosomal protein S24e	40S ribosomal protein S24-2 GN=RPS24B OS=Arabidopsis thaliana (Mouse-ear cress) PE=2 SV=2	J	Translation, ribosomal structure and biogenesis	hypothetical protein AUEXF2481DRAFT_64071, partial [Aureobasidium subglaciale EXF-2481]
c195522.graph_c0	--	--	--	--	--	--	--	--	S	Function unknown	--
c920.graph_c0	--	--	Biological Process: telomere maintenance (GO:0000723);; Molecular Function: DNA helicase activity (GO:0003678);; Molecular Function: ATP binding (GO:0005524);; Cellular Component: mitochondrion (GO:0005739);; Biological Process: DNA repair (GO:0006281);; Cellular Component: cytoplasmic membrane-bounded vesicle (GO:0016023);; Biological Process: DNA duplex unwinding (GO:0032508);;	--	[D]	Cell cycle control, cell division, chromosome partitioning	--	--	D	Cell cycle control, cell division, chromosome partitioning	hypothetical protein SORBIDRAFT_05g020450 [Sorghum bicolor]
c74649.graph_c0	--	--	--	--	--	--	Domain of unknown function (DUF4283)	--	S	Function unknown	PH01B001G05.20 [Phyllostachys edulis]
c118891.graph_c2	--	--	Molecular Function: ATP binding (GO:0005524);; Biological Process: defense response (GO:0006952);; Molecular Function: nucleoside-triphosphatase activity (GO:0017111);; Molecular Function: ADP binding (GO:0043531);;	--	--	--	--	--	T	Signal transduction mechanisms	PREDICTED: uncharacterized protein LOC100832236 isoform X3 [Brachypodium distachyon]
c98818.graph_c0	--	--	Molecular Function: calmodulin-dependent protein kinase activity (GO:0004683);; Molecular Function: protein tyrosine kinase activity (GO:0004713);; Molecular Function: calcium ion binding (GO:0005509);; Molecular Function: ATP binding (GO:0005524);; Cellular Component: nucleus (GO:0005634);; Cellular Component: cytoplasm (GO:0005737);; Biological Process: protein phosphorylation (GO:0006468);; Bi…	--	[BK]	--	Divergent CRAL/TRIO domain	--	K	Transcription	PREDICTED: protein GDAP2 homolog [Brachypodium distachyon]
c154982.graph_c0	--	--	--	--	--	--	S locus-related glycoprotein 1 binding pollen coat protein (SLR1-BP)	--	--	--	--
c119475.graph_c0	[E]	Amino acid transport and metabolism	Molecular Function: aminopeptidase activity (GO:0004177);; Cellular Component: mitochondrion (GO:0005739);; Cellular Component: vacuole (GO:0005773);; Biological Process: proteolysis (GO:0006508);; Molecular Function: metallopeptidase activity (GO:0008237);; Molecular Function: zinc ion binding (GO:0008270);; Cellular Component: chloroplast stroma (GO:0009570);;	K01267|0|obr:102711578|probable aspartyl aminopeptidase-like; K01267 aspartyl aminopeptidase [EC:3.4.11.21] (A)	[E]	Amino acid transport and metabolism	Aminopeptidase I zinc metalloprotease (M18);; M42 glutamyl aminopeptidase;; GHMP kinases N terminal domain;; Alpha/beta hydrolase family;; alpha/beta hydrolase fold;; Alpha/beta hydrolase family;; Aminopeptidase I zinc metalloprotease (M18)	Probable aspartyl aminopeptidase GN=RCOM_1506700 OS=Ricinus communis (Castor bean) PE=2 SV=2	E	Amino acid transport and metabolism	PREDICTED: probable aspartyl aminopeptidase-like [Oryza brachyantha]
c115560.graph_c2	[H]	Coenzyme transport and metabolism	Molecular Function: methionine adenosyltransferase activity (GO:0004478);; Molecular Function: ATP binding (GO:0005524);; Cellular Component: cell wall (GO:0005618);; Cellular Component: nucleolus (GO:0005730);; Cellular Component: cytoplasm (GO:0005737);; Cellular Component: plasma membrane (GO:0005886);; Biological Process: methionine metabolic process (GO:0006555);; Biological Process: S-adeno…	K00789|0|obr:102709077|S-adenosylmethionine synthase 1-like; K00789 S-adenosylmethionine synthetase [EC:2.5.1.6] (A)	[H]	Coenzyme transport and metabolism	S-adenosylmethionine synthetase, C-terminal domain;; S-adenosylmethionine synthetase, central domain;; S-adenosylmethionine synthetase, N-terminal domain	S-adenosylmethionine synthase 1 OS=Oryza sativa subsp. japonica (Rice) PE=2 SV=1	H	Coenzyme transport and metabolism	PREDICTED: S-adenosylmethionine synthase 1-like [Oryza brachyantha]
c89893.graph_c1	--	--	--	--	--	--	--	--	R	General function prediction only	uncharacterized protein LOC100277316 [Zea mays]
c25047.graph_c0	--	--	Molecular Function: monooxygenase activity (GO:0004497);; Molecular Function: iron ion binding (GO:0005506);; Cellular Component: extracellular region (GO:0005576);; Cellular Component: Golgi apparatus (GO:0005794);; Molecular Function: electron carrier activity (GO:0009055);; Molecular Function: oxidoreductase activity, acting on paired donors, with incorporation or reduction of molecular oxygen…	--	[Q]	Secondary metabolites biosynthesis, transport and catabolism	Cytochrome P450	Cytochrome P450 71A21 GN=CYP71A21 OS=Arabidopsis thaliana (Mouse-ear cress) PE=2 SV=1	Q	Secondary metabolites biosynthesis, transport and catabolism	cytochrome P450 71A21 [Arabidopsis thaliana]
c224272.graph_c0	[J]	Translation, ribosomal structure and biogenesis	Molecular Function: structural constituent of ribosome (GO:0003735);; Cellular Component: mitochondrion (GO:0005739);; Biological Process: translation (GO:0006412);; Cellular Component: large ribosomal subunit (GO:0015934);;	K02898|2.62075e-23|cre:CHLREDRAFT_136811|RPL26; ribosomal protein L26, component of cytosolic 80S ribosome and 60S large subunit; K02898 large subunit ribosomal protein L26e (A)	[J]	Translation, ribosomal structure and biogenesis	--	60S ribosomal protein L26-2 GN=RPL26B OS=Arabidopsis thaliana (Mouse-ear cress) PE=2 SV=1	J	Translation, ribosomal structure and biogenesis	hypothetical protein PILCRDRAFT_96010 [Piloderma croceum F 1598]
c113759.graph_c3	[RTKL]	--	Molecular Function: protein serine/threonine kinase activity (GO:0004674);; Molecular Function: calcium ion binding (GO:0005509);; Molecular Function: ATP binding (GO:0005524);; Cellular Component: plasma membrane (GO:0005886);; Biological Process: protein phosphorylation (GO:0006468);; Cellular Component: plastid (GO:0009536);; Biological Process: regulation of pollen tube growth (GO:0080092);;	K13412|6.57964e-60|bdi:100821482|calcium-dependent protein kinase 34; K13412 calcium-dependent protein kinase [EC:2.7.11.1] (A)	[T]	Signal transduction mechanisms	Protein kinase domain;; Protein tyrosine kinase	Calcium-dependent protein kinase 34 GN=CPK34 OS=Arabidopsis thaliana (Mouse-ear cress) PE=2 SV=1	T	Signal transduction mechanisms	PREDICTED: calcium-dependent protein kinase 34 [Brachypodium distachyon]
c117923.graph_c1	--	--	Molecular Function: DNA binding (GO:0003677);; Molecular Function: sequence-specific DNA binding transcription factor activity (GO:0003700);; Cellular Component: nucleus (GO:0005634);; Biological Process: regulation of transcription, DNA-templated (GO:0006355);; Molecular Function: zinc ion binding (GO:0008270);; Cellular Component: plastid (GO:0009536);;	--	--	--	B3 DNA binding domain;; CW-type Zinc Finger	B3 domain-containing protein Os07g0563300 GN=OJ1720_F04.105 OS=Oryza sativa subsp. japonica (Rice) PE=3 SV=2	K	Transcription	PREDICTED: B3 domain-containing protein Os07g0563300-like [Oryza brachyantha]
c36172.graph_c0	--	--	--	--	--	--	--	Expansin-like A4 (Precursor) OS=Oryza sativa subsp. japonica (Rice) PE=2 SV=1	R	General function prediction only	Os06g0725300 [Oryza sativa Japonica Group]
c104766.graph_c0	--	--	Cellular Component: mitochondrion (GO:0005739);; Biological Process: rRNA processing (GO:0006364);; Cellular Component: PSII associated light-harvesting complex II (GO:0009517);; Cellular Component: chloroplast stromal thylakoid (GO:0009533);; Biological Process: response to blue light (GO:0009637);; Biological Process: response to high light intensity (GO:0009644);; Biological Process: response …	K08916|1.79968e-100|obr:102707620|chlorophyll a-b binding protein CP26, chloroplastic-like; K08916 light-harvesting complex II chlorophyll a/b binding protein 5 (A)	--	--	Chlorophyll A-B binding protein	Chlorophyll a-b binding protein CP26, chloroplastic (Precursor) GN=LHCB5 OS=Arabidopsis thaliana (Mouse-ear cress) PE=1 SV=1	R	General function prediction only	chloroplast chlorophyll a/b binding protein cab-PhE9 [Phyllostachys edulis]
c102850.graph_c0	--	--	Cellular Component: Golgi apparatus (GO:0005794);; Molecular Function: methyltransferase activity (GO:0008168);; Cellular Component: membrane (GO:0016020);; Molecular Function: kinase activity (GO:0016301);; Biological Process: phosphorylation (GO:0016310);; Biological Process: methylation (GO:0032259);;	--	--	--	Putative S-adenosyl-L-methionine-dependent methyltransferase	Probable methyltransferase PMT2 GN=At1g26850 OS=Arabidopsis thaliana (Mouse-ear cress) PE=2 SV=2	R	General function prediction only	putative methyltransferase PMT2 [Triticum urartu]
c103617.graph_c1	--	--	Molecular Function: calcium ion binding (GO:0005509);;	K13448|3.00335e-10|dosa:Os01t0955400-00|Os01g0955400; Similar to cDNA clone:001-105-G04, full insert sequence.; K13448 calcium-binding protein CML (A)	--	--	--	Putative calcium-binding protein CML23 OS=Oryza sativa subsp. japonica (Rice) PE=3 SV=1	T	Signal transduction mechanisms	hypothetical protein OsI_05249 [Oryza sativa Indica Group]
c97288.graph_c0	--	--	--	K01280|1.06436e-07|obr:102701235|tripeptidyl-peptidase 2-like; K01280 tripeptidyl-peptidase II [EC:3.4.14.10] (A)	--	--	--	Tripeptidyl-peptidase 2 OS=Oryza sativa subsp. japonica (Rice) PE=2 SV=1	O	Posttranslational modification, protein turnover, chaperones	hypothetical protein ZEAMMB73_491027 [Zea mays]
c1435.graph_c0	--	--	Molecular Function: transferase activity (GO:0016740);;	--	--	--	--	--	V	Defense mechanisms	rhodanese-like domain-containing protein [Colletotrichum fioriniae PJ7]
c109074.graph_c0	--	--	--	K00432|6.46724e-06|sbi:SORBI_06g024920|SORBIDRAFT_06g024920, Sb06g024920; hypothetical protein; K00432 glutathione peroxidase [EC:1.11.1.9] (A)	--	--	--	--	--	--	--
c181603.graph_c0	--	--	Cellular Component: mitochondrion (GO:0005739);;	--	--	--	--	--	S	Function unknown	uncharacterized protein [Arabidopsis thaliana]
[truncated: 46,411 more rows]
