# Supplementary material for: De novo sequencing of the transcriptome reveals regulators of the floral transition in Fargesia macclureana (Poaceae)
Source: BMC Genomics. 2019 Dec 30;20:1035. doi: 10.1186/s12864-019-6418-2 (PMC6937737; doi:10.1186/s12864-019-6418-2)
Supplement: Supplementary file 3 — Additional file 3: Table S3. The top10 enriched GO terms in three main categories for all unigenes identified. [file 12864_2019_6418_MOESM3_ESM.xlsx]

## Sheet: Sheet1
Table S3. The top10 enriched GO terms in three main categories for all unigenes identified.
GO.ID	Term	Annotated	Significant	Expected	KS	Category
GO:0006468	protein phosphorylation	2069	2069	2069	< 1.00E-30	BP
GO:0009909	regulation of flower development	321	321	321	2.4e-13	BP
GO:0006355	regulation of transcription, DNA-templated	1956	1956	1956	2.5e-13	BP
GO:0016567	protein ubiquitination	401	401	401	8e-12	BP
GO:0009793	embryo development ending in seed dormancy	570	570	570	1e-10	BP
GO:0007131	reciprocal meiotic recombination	122	122	122	1.3e-09	BP
GO:0000911	cytokinesis by cell plate formation	180	180	180	1.6e-09	BP
GO:0045132	meiotic chromosome segregation	94	94	94	9.3e-09	BP
GO:0009560	embryo sac egg cell differentiation	110	110	110	2e-08	BP
GO:0051567	histone H3-K9 methylation	149	149	149	4.2e-08	BP
GO:0009536	plastid	6451	6451	6451	< 1.00E-30	CC
GO:0005886	plasma membrane	3271	3271	3271	1.7e-17	CC
GO:0016023	cytoplasmic membrane-bounded vesicle	4625	4625	4625	4.9e-15	CC
GO:0005739	mitochondrion	5183	5183	5183	1.1e-08	CC
GO:0080008	Cul4-RING E3 ubiquitin ligase complex	91	91	91	5.5e-07	CC
GO:0000151	ubiquitin ligase complex	257	257	257	4.1e-05	CC
GO:0009507	chloroplast	2986	2986	2986	4.1e-05	CC
GO:0019005	SCF ubiquitin ligase complex	28	28	28	8.8e-05	CC
GO:0043231	intracellular membrane-bounded organelle	18594	18594	18594	0.0002	CC
GO:0010005	cortical microtubule, transverse to long axis	15	15	15	0.00027	CC
GO:0005524	ATP binding	4241	4241	4241	< 1.00E-30	MF
GO:0004674	protein serine/threonine kinase activity	1693	1693	1693	1.6e-30	MF
GO:0004713	protein tyrosine kinase activity	250	250	250	1.1e-13	MF
GO:0004842	ubiquitin-protein transferase activity	274	274	274	1.6e-09	MF
GO:0008270	zinc ion binding	2095	2095	2095	2.7e-08	MF
GO:0004672	protein kinase activity	2232	2232	2232	4.6e-08	MF
GO:0042393	histone binding	47	47	47	3.7e-05	MF
GO:0008017	microtubule binding	149	149	149	8.8e-05	MF
GO:0043565	sequence-specific DNA binding	431	431	431	0.00012	MF
GO:0008378	galactosyltransferase activity	67	67	67	0.00015	MF
