# Supplementary material for: De novo sequencing of the transcriptome reveals regulators of the floral transition in Fargesia macclureana (Poaceae)
Source: BMC Genomics. 2019 Dec 30;20:1035. doi: 10.1186/s12864-019-6418-2 (PMC6937737; doi:10.1186/s12864-019-6418-2)
Supplement: Supplementary file 4 — Additional file 4: Table S4. The most enriched GO terms and KEGG pathways for the specially expressed unigenes (SEUs) and broadly expressed unigenes (BEUs) in all tissues collected from flowering plants. [file 12864_2019_6418_MOESM4_ESM.xlsx]

## Sheet: BEUs
Table S4-a. The most enriched GO terms in three main categories for the broadly expressed unigenes (BEUs) in all tissues collected from flowering plants.
GO.ID	Term	Annotated	Significant	Expected	KS	Category
GO:0006468	protein phosphorylation	2069	1203	1038.65	< 1e-30	BP
GO:0009793	embryo development ending in seed dormancy	570	423	286.14	2.7e-24	BP
GO:0006355	regulation of transcription, DNA-templated	1956	1188	981.93	7.6e-18	BP
GO:0016567	protein ubiquitination	401	280	201.3	1.9e-16	BP
GO:0010228	vegetative to reproductive phase transition of meristem	385	291	193.27	5.3e-15	BP
GO:0009909	regulation of flower development	321	230	161.14	6.1e-13	BP
GO:0045893	positive regulation of transcription, DNA-templated	304	205	152.61	2.4e-12	BP
GO:0009640	photomorphogenesis	223	160	111.95	5.3e-11	BP
GO:0009560	embryo sac egg cell differentiation	110	89	55.22	5.7e-11	BP
GO:0000085	mitotic G2 phase	79	68	39.66	9.5e-11	BP
GO:0005886	plasma membrane	3271	2159	1761.72	< 1e-30	CC
GO:0009536	plastid	6451	4074	3474.42	< 1e-30	CC
GO:0009507	chloroplast	2986	1999	1608.22	1.3e-19	CC
GO:0016023	cytoplasmic membrane-bounded vesicle	4625	2419	2490.96	1.4e-14	CC
GO:0005739	mitochondrion	5183	2995	2791.49	5.4e-11	CC
GO:0009570	chloroplast stroma	889	576	478.8	6.4e-11	CC
GO:0009941	chloroplast envelope	811	537	436.79	4.2e-10	CC
GO:0080008	Cul4-RING E3 ubiquitin ligase complex	91	73	49.01	6.6e-08	CC
GO:0019005	SCF ubiquitin ligase complex	28	25	15.08	8e-07	CC
GO:0005829	cytosol	1844	1089	993.15	6.1e-06	CC
GO:0005524	ATP binding	4241	2380	2079.24	< 1e-30	MF
GO:0004674	protein serine/threonine kinase activity	1693	951	830.03	6e-30	MF
GO:0008270	zinc ion binding	2095	1215	1027.12	7.1e-18	MF
GO:0004713	protein tyrosine kinase activity	250	159	122.57	7e-15	MF
GO:0004842	ubiquitin-protein transferase activity	274	192	134.33	1e-14	MF
GO:0004722	protein serine/threonine phosphatase activity	124	94	60.79	3.4e-09	MF
GO:0050897	cobalt ion binding	57	48	27.95	6e-07	MF
GO:0003700	sequence-specific DNA binding transcription factor activity	803	454	393.69	2.8e-06	MF
GO:0043565	sequence-specific DNA binding	431	257	211.31	7.2e-06	MF
GO:0004672	protein kinase activity	2232	1217	1094.28	9.8e-06	MF

## Sheet: KEGG-BEUs
Table S4-b. Broadly expressed unigenes in tissues collected from flowering plants and their predicted function based on KEGG annotation.
Kegg_pathway	ko_id	Cluster_frequency	Genome_frequency	P-value	Corrected_P-value	rich_factor	Unigene_id
Plant hormone signal transduction	ko04075	201 out of 4239 4.74168435951875%	291 out of 8688 3.34944751381215%	8.80923e-13	1.09234e-10	1.41566	c100414.graph_c1;c100503.graph_c1;c100633.graph_c0;c100947.graph_c1;c101561.graph_c0;c101635.graph_c0;c101645.graph_c0;c101774.graph_c0;c101811.graph_c0;c101935.graph_c2;c101940.graph_c0;c102158.graph_c0;c102453.graph_c0;c103192.graph_c1;c103524.graph_c0;c103595.graph_c1;c103969.graph_c1;c104240.graph_c0;c104590.graph_c0;c104590.graph_c1;c104703.graph_c0;c104768.graph_c0;c104846.graph_c0;c105070.…
RNA degradation	ko03018	150 out of 4239 3.53857041755131%	235 out of 8688 2.7048802946593%	1.81718e-06	0.000225331	1.30822	c100150.graph_c0;c101110.graph_c0;c101270.graph_c0;c101346.graph_c0;c101372.graph_c1;c101834.graph_c0;c102089.graph_c0;c102089.graph_c1;c102188.graph_c0;c102740.graph_c2;c102922.graph_c0;c103012.graph_c1;c103232.graph_c0;c103381.graph_c0;c103947.graph_c0;c104626.graph_c0;c104791.graph_c0;c105102.graph_c0;c105298.graph_c2;c105636.graph_c1;c106269.graph_c0;c106269.graph_c1;c106369.graph_c0;c106481.…
mRNA surveillance pathway	ko03015	152 out of 4239 3.58575135645199%	242 out of 8688 2.78545119705341%	6.02533e-06	0.000747141	1.28731	c100382.graph_c0;c100695.graph_c0;c100984.graph_c0;c101110.graph_c0;c101189.graph_c0;c101558.graph_c0;c101627.graph_c0;c102250.graph_c0;c102373.graph_c0;c102930.graph_c0;c103338.graph_c0;c103338.graph_c1;c103355.graph_c0;c103481.graph_c0;c104442.graph_c0;c104611.graph_c4;c104745.graph_c0;c104934.graph_c0;c105351.graph_c0;c105722.graph_c0;c105747.graph_c0;c106233.graph_c1;c106303.graph_c0;c106741.…
Inositol phosphate metabolism	ko00562	70 out of 4239 1.65133286152394%	102 out of 8688 1.17403314917127%	3.62779e-05	0.00449846	1.40655	c100237.graph_c0;c100711.graph_c0;c100870.graph_c0;c102163.graph_c0;c102948.graph_c0;c103105.graph_c0;c104517.graph_c1;c105099.graph_c0;c105128.graph_c1;c105363.graph_c0;c105363.graph_c2;c105450.graph_c2;c107155.graph_c3;c108782.graph_c0;c108940.graph_c1;c110069.graph_c0;c111150.graph_c0;c111311.graph_c0;c111351.graph_c0;c111351.graph_c2;c113238.graph_c0;c113413.graph_c0;c113413.graph_c1;c113759.…
Phosphatidylinositol signaling system	ko04070	76 out of 4239 1.792875678226%	114 out of 8688 1.3121546961326%	7.98662e-05	0.00990341	1.36636	c100237.graph_c0;c100711.graph_c0;c100870.graph_c0;c102163.graph_c0;c102948.graph_c0;c103105.graph_c0;c105099.graph_c0;c105128.graph_c1;c105363.graph_c0;c105363.graph_c2;c105450.graph_c2;c106217.graph_c2;c106836.graph_c0;c106836.graph_c3;c107423.graph_c1;c108122.graph_c1;c108782.graph_c0;c108977.graph_c0;c109305.graph_c0;c110069.graph_c0;c110977.graph_c0;c111150.graph_c0;c111247.graph_c1;c111311.…
Homologous recombination	ko03440	68 out of 4239 1.60415192262326%	101 out of 8688 1.16252302025783%	0.000118443	0.0146869	1.37989	c100712.graph_c0;c101622.graph_c0;c101722.graph_c0;c102290.graph_c0;c103782.graph_c1;c103991.graph_c0;c104628.graph_c0;c104870.graph_c0;c105533.graph_c0;c105561.graph_c0;c105862.graph_c1;c106048.graph_c0;c106967.graph_c3;c107577.graph_c0;c107918.graph_c0;c108187.graph_c1;c108935.graph_c0;c109321.graph_c0;c109424.graph_c0;c109480.graph_c0;c110084.graph_c0;c110327.graph_c0;c110614.graph_c0;c111730.…
Glycerophospholipid metabolism	ko00564	99 out of 4239 2.33545647558386%	157 out of 8688 1.80709023941068%	0.000198477	0.0246111	1.29239	c100749.graph_c0;c101367.graph_c0;c102061.graph_c0;c102096.graph_c1;c102170.graph_c1;c102729.graph_c1;c103358.graph_c1;c105444.graph_c1;c106584.graph_c0;c106584.graph_c1;c106772.graph_c0;c106836.graph_c0;c106836.graph_c3;c106949.graph_c0;c107259.graph_c0;c107423.graph_c1;c107483.graph_c0;c107686.graph_c0;c107916.graph_c1;c108013.graph_c1;c108100.graph_c0;c108122.graph_c1;c108159.graph_c2;c108321.…
Endocytosis	ko04144	166 out of 4239 3.91601792875678%	280 out of 8688 3.22283609576427%	0.000218802	0.0271314	1.21508	c100025.graph_c0;c100451.graph_c0;c100590.graph_c0;c100694.graph_c0;c100749.graph_c0;c100870.graph_c0;c101868.graph_c0;c102061.graph_c0;c102121.graph_c0;c102170.graph_c1;c102356.graph_c0;c103105.graph_c0;c103588.graph_c1;c103588.graph_c3;c103787.graph_c0;c103988.graph_c1;c104499.graph_c0;c104720.graph_c0;c104813.graph_c0;c105448.graph_c0;c105448.graph_c1;c105450.graph_c2;c105697.graph_c0;c106558.…
Plant-pathogen interaction	ko04626	176 out of 4239 4.1519226232602%	307 out of 8688 3.53360957642726%	0.0013884	0.172161	1.17498	c100553.graph_c1;c100553.graph_c2;c100612.graph_c0;c101088.graph_c0;c101127.graph_c3;c101384.graph_c0;c101391.graph_c0;c101754.graph_c0;c101808.graph_c0;c101892.graph_c3;c102742.graph_c0;c103066.graph_c0;c103072.graph_c1;c103289.graph_c0;c103537.graph_c0;c103617.graph_c0;c104234.graph_c0;c104281.graph_c0;c104299.graph_c0;c104970.graph_c0;c104970.graph_c1;c105429.graph_c2;c106038.graph_c0;c106148.…
Spliceosome	ko03040	210 out of 4239 4.95399858457183%	372 out of 8688 4.28176795580111%	0.00148977	0.184731	1.157	c100136.graph_c0;c100415.graph_c1;c100650.graph_c0;c100650.graph_c2;c100692.graph_c0;c100695.graph_c0;c100841.graph_c1;c100984.graph_c0;c101389.graph_c0;c101793.graph_c0;c101884.graph_c0;c101982.graph_c0;c101998.graph_c0;c102032.graph_c0;c102116.graph_c0;c102137.graph_c0;c102137.graph_c1;c102169.graph_c1;c102250.graph_c0;c102373.graph_c0;c102410.graph_c0;c102731.graph_c0;c103126.graph_c0;c103474.…
RNA transport	ko03013	187 out of 4239 4.41141778721397%	331 out of 8688 3.80985267034991%	0.00251873	0.312322	1.1579	c100073.graph_c0;c100604.graph_c0;c100695.graph_c0;c100737.graph_c0;c100984.graph_c0;c101110.graph_c0;c101595.graph_c0;c101627.graph_c0;c102250.graph_c0;c102373.graph_c0;c103078.graph_c1;c103164.graph_c1;c103338.graph_c0;c103338.graph_c1;c103550.graph_c0;c103632.graph_c1;c103794.graph_c1;c103974.graph_c0;c104609.graph_c0;c104685.graph_c0;c104934.graph_c0;c104969.graph_c0;c105365.graph_c1;c105616.…
Circadian rhythm - plant	ko04712	46 out of 4239 1.08516159471573%	70 out of 8688 0.805709023941068%	0.00308286	0.382274	1.34684	c100623.graph_c1;c101025.graph_c0;c101652.graph_c0;c103733.graph_c1;c105290.graph_c2;c105898.graph_c0;c105898.graph_c2;c107780.graph_c0;c108275.graph_c1;c109220.graph_c0;c109416.graph_c0;c109493.graph_c0;c109515.graph_c2;c109890.graph_c0;c110886.graph_c1;c113371.graph_c0;c115642.graph_c0;c116485.graph_c1;c118438.graph_c1;c118438.graph_c2;c118600.graph_c0;c118696.graph_c0;c118760.graph_c2;c118857.…
Basal transcription factors	ko03022	39 out of 4239 0.92002830856334%	58 out of 8688 0.667587476979742%	0.00339928	0.421511	1.37814	c100720.graph_c0;c101614.graph_c1;c101614.graph_c2;c102311.graph_c0;c103647.graph_c1;c104244.graph_c0;c104441.graph_c1;c106195.graph_c0;c106615.graph_c1;c107598.graph_c2;c107833.graph_c0;c108086.graph_c0;c109330.graph_c0;c110798.graph_c0;c110841.graph_c0;c111097.graph_c0;c112716.graph_c0;c112925.graph_c0;c113127.graph_c1;c113164.graph_c2;c113357.graph_c0;c114661.graph_c0;c115250.graph_c0;c115250.…
Ether lipid metabolism	ko00565	40 out of 4239 0.943618778013682%	61 out of 8688 0.702117863720074%	0.00593954	0.736503	1.34396	c100749.graph_c0;c102061.graph_c0;c102170.graph_c1;c103358.graph_c1;c106584.graph_c0;c106584.graph_c1;c108013.graph_c1;c108159.graph_c2;c108321.graph_c0;c108609.graph_c0;c109388.graph_c0;c109597.graph_c0;c113413.graph_c0;c113413.graph_c1;c113667.graph_c2;c114829.graph_c0;c115387.graph_c0;c115387.graph_c1;c116022.graph_c1;c116178.graph_c0;c117990.graph_c0;c118357.graph_c0;c118903.graph_c1;c119783.…
Nucleotide excision repair	ko03420	85 out of 4239 2.00518990327908%	143 out of 8688 1.64594843462247%	0.00641573	0.795551	1.21826	c100264.graph_c0;c100712.graph_c0;c100720.graph_c0;c100721.graph_c0;c101546.graph_c0;c101722.graph_c0;c101765.graph_c0;c102011.graph_c0;c102290.graph_c0;c102593.graph_c0;c102927.graph_c0;c102927.graph_c1;c103991.graph_c0;c104244.graph_c0;c104616.graph_c1;c104628.graph_c0;c105098.graph_c0;c105862.graph_c1;c106048.graph_c0;c106951.graph_c0;c106951.graph_c1;c106967.graph_c3;c107577.graph_c0;c107918.…
Terpenoid backbone biosynthesis	ko00900	48 out of 4239 1.13234253361642%	76 out of 8688 0.874769797421731%	0.0079864	0.990314	1.29445	c100374.graph_c0;c101968.graph_c0;c104654.graph_c0;c105626.graph_c3;c106270.graph_c0;c106642.graph_c0;c106920.graph_c0;c108834.graph_c0;c108886.graph_c1;c108924.graph_c1;c108924.graph_c2;c109462.graph_c1;c109917.graph_c0;c110102.graph_c1;c110268.graph_c0;c110544.graph_c0;c111035.graph_c0;c111055.graph_c0;c111396.graph_c0;c112526.graph_c0;c112526.graph_c2;c112987.graph_c0;c113003.graph_c0;c113843.…
Vancomycin resistance	ko01502	2 out of 4239 0.0471809389006841%	2 out of 8688 0.0230202578268877%	0.238032	1	2.04954	c104251.graph_c0;c110220.graph_c0
Sesquiterpenoid and triterpenoid biosynthesis	ko00909	6 out of 4239 0.141542816702052%	7 out of 8688 0.0805709023941068%	0.0548736	1	1.75675	c101887.graph_c3;c106173.graph_c2;c114427.graph_c0;c114447.graph_c0;c116084.graph_c0;c94329.graph_c0
Non-homologous end-joining	ko03450	11 out of 4239 0.259495163953763%	16 out of 8688 0.184162062615101%	0.0881885	1	1.40906	c101622.graph_c0;c102902.graph_c0;c108289.graph_c0;c111609.graph_c5;c113634.graph_c0;c114089.graph_c0;c114694.graph_c0;c114694.graph_c1;c116003.graph_c0;c117771.graph_c1;c121581.graph_c0
Sphingolipid metabolism	ko00600	37 out of 4239 0.872847369662656%	57 out of 8688 0.656077348066298%	0.0101674	1	1.3304	c103271.graph_c1;c105244.graph_c0;c105331.graph_c2;c105996.graph_c0;c105996.graph_c2;c107432.graph_c0;c107597.graph_c0;c108175.graph_c0;c108369.graph_c0;c108934.graph_c0;c111275.graph_c0;c112020.graph_c0;c112041.graph_c0;c112041.graph_c2;c112322.graph_c0;c112398.graph_c0;c113006.graph_c0;c113191.graph_c0;c114163.graph_c0;c114547.graph_c0;c115023.graph_c0;c115527.graph_c0;c115745.graph_c0;c117015.…
Brassinosteroid biosynthesis	ko00905	11 out of 4239 0.259495163953763%	17 out of 8688 0.195672191528545%	0.142023	1	1.32617	c103077.graph_c0;c111883.graph_c0;c112971.graph_c1;c112971.graph_c2;c113427.graph_c1;c114252.graph_c0;c114749.graph_c3;c114870.graph_c0;c121032.graph_c0;c93598.graph_c0;c93598.graph_c1
Linoleic acid metabolism	ko00591	18 out of 4239 0.424628450106157%	28 out of 8688 0.322283609576427%	0.0726232	1	1.31756	c103067.graph_c0;c108321.graph_c0;c114004.graph_c0;c116022.graph_c1;c117236.graph_c0;c117236.graph_c1;c117236.graph_c2;c117560.graph_c0;c118903.graph_c1;c119137.graph_c0;c119137.graph_c1;c119664.graph_c1;c119939.graph_c1;c49517.graph_c0;c49517.graph_c1;c91458.graph_c0;c98151.graph_c0;c98151.graph_c1
Regulation of autophagy	ko04140	36 out of 4239 0.849256900212314%	56 out of 8688 0.644567219152855%	0.0138527	1	1.31756	c102376.graph_c0;c103885.graph_c1;c105862.graph_c0;c106343.graph_c0;c106801.graph_c2;c109035.graph_c0;c109619.graph_c0;c110609.graph_c1;c113175.graph_c0;c115094.graph_c0;c115156.graph_c0;c115369.graph_c0;c115824.graph_c0;c117021.graph_c1;c117278.graph_c1;c117329.graph_c0;c117554.graph_c0;c117645.graph_c0;c117780.graph_c0;c117845.graph_c0;c118248.graph_c0;c119004.graph_c1;c119458.graph_c3;c120047.…
Glycosaminoglycan degradation	ko00531	17 out of 4239 0.401037980655815%	27 out of 8688 0.310773480662983%	0.0995603	1	1.29045	c103461.graph_c0;c108241.graph_c0;c108370.graph_c1;c112820.graph_c0;c112820.graph_c1;c115881.graph_c4;c116409.graph_c0;c117015.graph_c1;c117164.graph_c1;c118117.graph_c1;c118265.graph_c0;c119914.graph_c1;c120860.graph_c1;c97333.graph_c0;c99119.graph_c0;c99276.graph_c1;c99364.graph_c0
Glycosylphosphatidylinositol(GPI)-anchor biosynthesis	ko00563	23 out of 4239 0.542580797357867%	37 out of 8688 0.425874769797422%	0.0710584	1	1.27404	c105944.graph_c0;c107554.graph_c0;c109016.graph_c0;c109044.graph_c0;c112288.graph_c0;c112499.graph_c0;c115054.graph_c0;c115054.graph_c1;c116233.graph_c0;c116454.graph_c3;c116594.graph_c0;c116861.graph_c0;c117059.graph_c0;c117366.graph_c1;c119251.graph_c1;c119541.graph_c0;c119734.graph_c0;c120024.graph_c1;c120353.graph_c0;c90791.graph_c0;c93534.graph_c0;c96805.graph_c0;c99708.graph_c0
Porphyrin and chlorophyll metabolism	ko00860	49 out of 4239 1.15593300306676%	79 out of 8688 0.909300184162063%	0.0120091	1	1.27123	c100243.graph_c0;c101368.graph_c1;c101471.graph_c0;c104853.graph_c0;c105183.graph_c0;c105705.graph_c1;c107005.graph_c0;c107212.graph_c0;c108886.graph_c1;c110041.graph_c1;c110429.graph_c0;c110487.graph_c0;c111066.graph_c0;c112372.graph_c0;c112443.graph_c2;c114085.graph_c2;c114421.graph_c0;c114966.graph_c0;c116056.graph_c0;c116182.graph_c0;c116187.graph_c0;c116230.graph_c0;c116266.graph_c0;c116266.…
Stilbenoid, diarylheptanoid and gingerol biosynthesis	ko00945	13 out of 4239 0.306676102854447%	21 out of 8688 0.24171270718232%	0.162354	1	1.26876	c103927.graph_c0;c106600.graph_c2;c110303.graph_c0;c110303.graph_c1;c111224.graph_c0;c120570.graph_c0;c120956.graph_c0;c77274.graph_c0;c80675.graph_c0;c90617.graph_c0;c96797.graph_c0;c98596.graph_c1;c99988.graph_c0
Ubiquinone and other terpenoid-quinone biosynthesis	ko00130	38 out of 4239 0.896437839112998%	62 out of 8688 0.713627992633518%	0.0320159	1	1.25617	c100997.graph_c0;c103162.graph_c2;c106590.graph_c0;c108319.graph_c0;c108530.graph_c0;c108530.graph_c1;c110665.graph_c0;c111754.graph_c0;c112804.graph_c1;c113639.graph_c0;c114128.graph_c0;c114262.graph_c0;c114262.graph_c1;c114770.graph_c0;c114854.graph_c0;c114903.graph_c0;c115145.graph_c2;c116501.graph_c1;c117586.graph_c0;c117675.graph_c0;c118866.graph_c0;c119626.graph_c2;c120026.graph_c0;c120026.…
Glycosphingolipid biosynthesis - globo series	ko00603	11 out of 4239 0.259495163953763%	18 out of 8688 0.207182320441989%	0.209013	1	1.2525	c103271.graph_c1;c103461.graph_c0;c108934.graph_c0;c112041.graph_c0;c112041.graph_c2;c112820.graph_c0;c112820.graph_c1;c113006.graph_c0;c114163.graph_c0;c115881.graph_c4;c118265.graph_c0
Mismatch repair	ko03430	58 out of 4239 1.36824722811984%	95 out of 8688 1.09346224677716%	0.0105586	1	1.2513	c100264.graph_c0;c100712.graph_c0;c101662.graph_c0;c101722.graph_c0;c102290.graph_c0;c102593.graph_c0;c103991.graph_c0;c104616.graph_c1;c104628.graph_c0;c105862.graph_c1;c106048.graph_c0;c106121.graph_c0;c106967.graph_c3;c107577.graph_c0;c107918.graph_c0;c108187.graph_c1;c108935.graph_c0;c109424.graph_c0;c109480.graph_c0;c109865.graph_c0;c110315.graph_c2;c110327.graph_c0;c110614.graph_c0;c111730.…
Nicotinate and nicotinamide metabolism	ko00760	17 out of 4239 0.401037980655815%	28 out of 8688 0.322283609576427%	0.14119	1	1.24436	c101654.graph_c0;c103265.graph_c2;c103986.graph_c0;c104646.graph_c0;c108811.graph_c0;c110604.graph_c0;c110996.graph_c0;c112237.graph_c1;c112831.graph_c0;c114223.graph_c1;c114295.graph_c1;c114781.graph_c1;c115179.graph_c1;c115687.graph_c0;c115852.graph_c0;c120364.graph_c0;c92197.graph_c0
Base excision repair	ko03410	40 out of 4239 0.943618778013682%	66 out of 8688 0.759668508287293%	0.0353969	1	1.24215	c100645.graph_c0;c102345.graph_c0;c103397.graph_c1;c104521.graph_c0;c104966.graph_c0;c106512.graph_c0;c108135.graph_c0;c108285.graph_c0;c108289.graph_c0;c108705.graph_c0;c109656.graph_c1;c109865.graph_c0;c110228.graph_c1;c111256.graph_c0;c111609.graph_c5;c111694.graph_c0;c111861.graph_c0;c112648.graph_c0;c112669.graph_c0;c113634.graph_c0;c113793.graph_c0;c114014.graph_c0;c114278.graph_c3;c114598.…
Steroid biosynthesis	ko00100	41 out of 4239 0.967209247464024%	69 out of 8688 0.794198895027624%	0.0490438	1	1.21784	c102655.graph_c1;c102815.graph_c0;c104830.graph_c0;c105911.graph_c1;c105951.graph_c1;c106173.graph_c2;c106246.graph_c0;c106950.graph_c3;c107530.graph_c0;c107593.graph_c0;c108113.graph_c2;c109455.graph_c0;c109455.graph_c1;c109624.graph_c0;c109788.graph_c1;c110780.graph_c0;c110936.graph_c0;c111346.graph_c0;c111412.graph_c0;c112727.graph_c0;c113475.graph_c0;c113860.graph_c0;c114427.graph_c0;c114447.…
Thiamine metabolism	ko00730	13 out of 4239 0.306676102854447%	22 out of 8688 0.253222836095764%	0.225571	1	1.21109	c103812.graph_c0;c105626.graph_c3;c107436.graph_c0;c108924.graph_c1;c108924.graph_c2;c110698.graph_c1;c113231.graph_c0;c118445.graph_c0;c119278.graph_c1;c121462.graph_c0;c121662.graph_c1;c47992.graph_c0;c94995.graph_c0
DNA replication	ko03030	68 out of 4239 1.60415192262326%	117 out of 8688 1.34668508287293%	0.0261342	1	1.19119	c100264.graph_c0;c100712.graph_c0;c101722.graph_c0;c102290.graph_c0;c102593.graph_c0;c103869.graph_c0;c103991.graph_c0;c104616.graph_c1;c104628.graph_c0;c105862.graph_c1;c105906.graph_c0;c106048.graph_c0;c106967.graph_c3;c107577.graph_c0;c107918.graph_c0;c108187.graph_c1;c108285.graph_c0;c108289.graph_c0;c108724.graph_c0;c108935.graph_c0;c109424.graph_c0;c109480.graph_c0;c109779.graph_c0;c109865.…
SNARE interactions in vesicular transport	ko04130	29 out of 4239 0.68412361405992%	50 out of 8688 0.575506445672192%	0.12205	1	1.18873	c100639.graph_c1;c102796.graph_c0;c102865.graph_c0;c103092.graph_c0;c103354.graph_c0;c103540.graph_c0;c107025.graph_c1;c107809.graph_c1;c107966.graph_c1;c108428.graph_c0;c108798.graph_c0;c110152.graph_c1;c110176.graph_c1;c111135.graph_c0;c111731.graph_c0;c111797.graph_c1;c112091.graph_c2;c112496.graph_c1;c115275.graph_c0;c115870.graph_c0;c115991.graph_c1;c116130.graph_c0;c117795.graph_c0;c119709.…
Galactose metabolism	ko00052	68 out of 4239 1.60415192262326%	118 out of 8688 1.35819521178637%	0.0327446	1	1.18109	c100150.graph_c0;c101258.graph_c0;c101270.graph_c0;c102105.graph_c0;c102619.graph_c0;c102708.graph_c0;c102740.graph_c2;c103083.graph_c0;c103271.graph_c1;c103803.graph_c0;c104664.graph_c0;c104835.graph_c1;c105298.graph_c2;c105805.graph_c0;c107891.graph_c0;c108175.graph_c0;c108273.graph_c2;c108802.graph_c1;c108934.graph_c0;c109190.graph_c0;c109340.graph_c0;c109433.graph_c1;c109672.graph_c1;c111124.…
Flavone and flavonol biosynthesis	ko00944	4 out of 4239 0.0943618778013682%	7 out of 8688 0.0805709023941068%	0.473569	1	1.17117	c103302.graph_c0;c114774.graph_c2;c115868.graph_c2;c116035.graph_c0
Aminoacyl-tRNA biosynthesis	ko00970	69 out of 4239 1.6277423920736%	121 out of 8688 1.3927255985267%	0.0414655	1	1.16875	c102117.graph_c0;c103058.graph_c0;c104607.graph_c0;c104707.graph_c1;c105502.graph_c0;c105744.graph_c0;c106325.graph_c0;c106657.graph_c0;c107762.graph_c0;c107838.graph_c1;c108463.graph_c0;c108946.graph_c0;c109607.graph_c0;c109777.graph_c0;c110499.graph_c0;c110640.graph_c0;c111874.graph_c1;c111947.graph_c1;c113141.graph_c0;c113184.graph_c0;c113333.graph_c1;c114237.graph_c1;c114324.graph_c2;c114893.…
Glycerolipid metabolism	ko00561	64 out of 4239 1.50979004482189%	116 out of 8688 1.33517495395948%	0.0983897	1	1.13078	c101373.graph_c0;c101373.graph_c1;c101373.graph_c2;c102096.graph_c1;c103052.graph_c0;c103235.graph_c1;c103271.graph_c1;c103819.graph_c0;c103819.graph_c1;c105787.graph_c0;c106836.graph_c0;c106836.graph_c3;c107423.graph_c1;c108074.graph_c0;c108100.graph_c0;c108122.graph_c1;c108934.graph_c0;c110262.graph_c1;c110452.graph_c0;c111018.graph_c1;c111191.graph_c0;c112002.graph_c1;c112041.graph_c0;c112041.…
Fatty acid elongation	ko00062	33 out of 4239 0.778485491861288%	60 out of 8688 0.69060773480663%	0.201632	1	1.12725	c100172.graph_c0;c100587.graph_c0;c100642.graph_c0;c102006.graph_c0;c103753.graph_c0;c103753.graph_c2;c103848.graph_c0;c105726.graph_c2;c105737.graph_c0;c106022.graph_c1;c106094.graph_c0;c107752.graph_c0;c109425.graph_c1;c109425.graph_c3;c110060.graph_c1;c114095.graph_c2;c115132.graph_c0;c115312.graph_c1;c119118.graph_c1;c119315.graph_c1;c119702.graph_c0;c119749.graph_c0;c121802.graph_c1;c121802.…
Pyrimidine metabolism	ko00240	118 out of 4239 2.78367539514036%	218 out of 8688 2.50920810313076%	0.0632512	1	1.10938	c100375.graph_c1;c100800.graph_c0;c101583.graph_c0;c101654.graph_c0;c101818.graph_c0;c102315.graph_c0;c103292.graph_c0;c103679.graph_c1;c103700.graph_c0;c103878.graph_c0;c103892.graph_c1;c103894.graph_c1;c103962.graph_c0;c104211.graph_c0;c104304.graph_c1;c104327.graph_c1;c104577.graph_c0;c104646.graph_c0;c104748.graph_c2;c104839.graph_c2;c105060.graph_c0;c105060.graph_c1;c105974.graph_c0;c106186.…
N-Glycan biosynthesis	ko00510	49 out of 4239 1.15593300306676%	91 out of 8688 1.04742173112339%	0.193699	1	1.1036	c103335.graph_c0;c103645.graph_c0;c104366.graph_c0;c106268.graph_c1;c106275.graph_c1;c107286.graph_c3;c107456.graph_c0;c108044.graph_c1;c109386.graph_c0;c110024.graph_c0;c110158.graph_c0;c110225.graph_c0;c110248.graph_c0;c111934.graph_c0;c112384.graph_c0;c113698.graph_c0;c113933.graph_c1;c114117.graph_c0;c114189.graph_c1;c114800.graph_c0;c114991.graph_c0;c115836.graph_c0;c116194.graph_c0;c116194.…
Zeatin biosynthesis	ko00908	14 out of 4239 0.330266572304789%	26 out of 8688 0.29926335174954%	0.37433	1	1.1036	c103689.graph_c0;c104690.graph_c0;c106175.graph_c6;c106663.graph_c0;c107131.graph_c0;c110114.graph_c1;c112074.graph_c0;c114254.graph_c1;c115429.graph_c0;c118927.graph_c1;c119058.graph_c0;c119058.graph_c1;c120178.graph_c1;c94818.graph_c0
Glycosphingolipid biosynthesis - ganglio series	ko00604	7 out of 4239 0.165133286152394%	13 out of 8688 0.14963167587477%	0.464574	1	1.1036	c103461.graph_c0;c112820.graph_c0;c112820.graph_c1;c115881.graph_c4;c117015.graph_c1;c118265.graph_c0;c99119.graph_c0
Biotin metabolism	ko00780	19 out of 4239 0.448218919556499%	36 out of 8688 0.414364640883978%	0.377148	1	1.0817	c102869.graph_c0;c104743.graph_c2;c106132.graph_c0;c107270.graph_c0;c108490.graph_c0;c112048.graph_c1;c112219.graph_c0;c112219.graph_c2;c114318.graph_c0;c114614.graph_c1;c116196.graph_c0;c116678.graph_c0;c117093.graph_c0;c118293.graph_c1;c87208.graph_c0;c87208.graph_c1;c98970.graph_c0;c99048.graph_c0;c99048.graph_c1
Phenylalanine, tyrosine and tryptophan biosynthesis	ko00400	49 out of 4239 1.15593300306676%	93 out of 8688 1.07044198895028%	0.257296	1	1.07987	c100465.graph_c0;c100572.graph_c0;c101849.graph_c0;c102259.graph_c0;c104346.graph_c0;c104953.graph_c2;c105630.graph_c0;c106315.graph_c0;c106674.graph_c1;c107642.graph_c0;c110047.graph_c0;c111298.graph_c0;c111759.graph_c0;c111770.graph_c2;c111770.graph_c3;c111770.graph_c4;c112148.graph_c0;c112294.graph_c0;c112752.graph_c0;c112804.graph_c1;c113425.graph_c0;c113501.graph_c0;c113613.graph_c0;c113800.…
Flavonoid biosynthesis	ko00941	21 out of 4239 0.495399858457183%	40 out of 8688 0.460405156537753%	0.377388	1	1.07601	c103302.graph_c0;c104875.graph_c0;c105290.graph_c2;c106600.graph_c2;c110303.graph_c0;c110303.graph_c1;c111224.graph_c0;c114774.graph_c2;c115868.graph_c2;c116978.graph_c0;c120462.graph_c0;c120570.graph_c0;c120956.graph_c0;c80675.graph_c0;c89030.graph_c0;c89030.graph_c1;c90617.graph_c0;c93394.graph_c0;c96797.graph_c0;c98596.graph_c1;c99988.graph_c0
Ribosome biogenesis in eukaryotes	ko03008	95 out of 4239 2.2410945977825%	181 out of 8688 2.08333333333333%	0.176224	1	1.07573	c100661.graph_c0;c101595.graph_c0;c101742.graph_c1;c102204.graph_c0;c102256.graph_c0;c103733.graph_c1;c104526.graph_c1;c104599.graph_c0;c104968.graph_c0;c105607.graph_c1;c106191.graph_c0;c106524.graph_c0;c106767.graph_c1;c107395.graph_c0;c107476.graph_c1;c107706.graph_c0;c107807.graph_c0;c108199.graph_c0;c108275.graph_c1;c108707.graph_c0;c109019.graph_c1;c109416.graph_c0;c109493.graph_c0;c109955.…
Sulfur relay system	ko04122	12 out of 4239 0.283085633404105%	23 out of 8688 0.264732965009208%	0.45329	1	1.06933	c101819.graph_c0;c104328.graph_c0;c109665.graph_c0;c112773.graph_c2;c114277.graph_c0;c116456.graph_c0;c118141.graph_c1;c118451.graph_c1;c121732.graph_c0;c46900.graph_c0;c97997.graph_c0;c99383.graph_c0
Carotenoid biosynthesis	ko00906	24 out of 4239 0.56617126680821%	46 out of 8688 0.529465930018416%	0.377197	1	1.06933	c100440.graph_c0;c100723.graph_c0;c102638.graph_c0;c103879.graph_c1;c104837.graph_c0;c104911.graph_c0;c106434.graph_c1;c107138.graph_c0;c108846.graph_c0;c109221.graph_c0;c112323.graph_c0;c113828.graph_c0;c113834.graph_c0;c114617.graph_c0;c115458.graph_c0;c115499.graph_c1;c115499.graph_c2;c115686.graph_c0;c117925.graph_c1;c118087.graph_c0;c120811.graph_c0;c120991.graph_c1;c80499.graph_c0;c97736.gr…
Lysine biosynthesis	ko00300	15 out of 4239 0.353857041755131%	29 out of 8688 0.333793738489871%	0.44768	1	1.06011	c100545.graph_c0;c105445.graph_c0;c105693.graph_c0;c110974.graph_c0;c112523.graph_c2;c114168.graph_c0;c117184.graph_c2;c117281.graph_c0;c118073.graph_c1;c118162.graph_c0;c120542.graph_c1;c121561.graph_c1;c88930.graph_c0;c92465.graph_c0;c95655.graph_c1
Folate biosynthesis	ko00790	18 out of 4239 0.424628450106157%	35 out of 8688 0.402854511970534%	0.442621	1	1.05405	c101583.graph_c0;c104393.graph_c0;c106620.graph_c3;c107949.graph_c1;c109492.graph_c0;c109492.graph_c1;c111737.graph_c2;c111737.graph_c3;c112304.graph_c0;c112773.graph_c2;c113583.graph_c1;c117773.graph_c0;c117785.graph_c3;c118451.graph_c1;c118788.graph_c3;c120019.graph_c1;c90120.graph_c0;c97997.graph_c0
alpha-Linolenic acid metabolism	ko00592	38 out of 4239 0.896437839112998%	74 out of 8688 0.851749539594843%	0.37215	1	1.05247	c100145.graph_c0;c100145.graph_c1;c103067.graph_c0;c104248.graph_c0;c107209.graph_c0;c108025.graph_c0;c108321.graph_c0;c108418.graph_c0;c109032.graph_c0;c109411.graph_c1;c109800.graph_c0;c110725.graph_c1;c111115.graph_c0;c111167.graph_c0;c112014.graph_c1;c114926.graph_c1;c115215.graph_c0;c115440.graph_c0;c116022.graph_c1;c116735.graph_c0;c116900.graph_c1;c117560.graph_c0;c117788.graph_c0;c118519.…
Other glycan degradation	ko00511	20 out of 4239 0.471809389006841%	39 out of 8688 0.448895027624309%	0.439485	1	1.05105	c102909.graph_c0;c103461.graph_c0;c105996.graph_c0;c105996.graph_c2;c108175.graph_c0;c111275.graph_c0;c111400.graph_c0;c112820.graph_c0;c112820.graph_c1;c113248.graph_c0;c114256.graph_c1;c115023.graph_c0;c115332.graph_c1;c115881.graph_c4;c117015.graph_c1;c117725.graph_c0;c118265.graph_c0;c120375.graph_c0;c121611.graph_c0;c99119.graph_c0
Purine metabolism	ko00230	150 out of 4239 3.53857041755131%	293 out of 8688 3.37246777163904%	0.218339	1	1.04925	c100223.graph_c0;c100375.graph_c1;c100494.graph_c0;c100800.graph_c0;c101212.graph_c1;c101654.graph_c0;c101726.graph_c0;c101742.graph_c1;c101818.graph_c0;c102016.graph_c0;c102105.graph_c0;c102315.graph_c0;c103395.graph_c2;c103658.graph_c1;c103812.graph_c0;c103878.graph_c0;c103892.graph_c1;c103962.graph_c0;c104216.graph_c2;c104327.graph_c1;c104577.graph_c0;c104646.graph_c0;c104839.graph_c2;c104900.…
Ubiquitin mediated proteolysis	ko04120	122 out of 4239 2.87803727294173%	240 out of 8688 2.76243093922652%	0.28214	1	1.04185	c100131.graph_c0;c100585.graph_c0;c101527.graph_c0;c101546.graph_c0;c101590.graph_c0;c102014.graph_c0;c102715.graph_c0;c102927.graph_c0;c102927.graph_c1;c103164.graph_c0;c103184.graph_c0;c103184.graph_c1;c103582.graph_c0;c103981.graph_c1;c104527.graph_c0;c104658.graph_c1;c104969.graph_c0;c106135.graph_c0;c106261.graph_c0;c106483.graph_c0;c106823.graph_c0;c106841.graph_c0;c106850.graph_c1;c106951.…
Taurine and hypotaurine metabolism	ko00430	13 out of 4239 0.306676102854447%	26 out of 8688 0.29926335174954%	0.528365	1	1.02477	c101372.graph_c0;c106597.graph_c1;c110057.graph_c1;c111793.graph_c0;c112764.graph_c1;c114616.graph_c0;c114684.graph_c0;c116109.graph_c1;c116212.graph_c0;c116899.graph_c0;c94753.graph_c0;c95149.graph_c0;c99400.graph_c0
RNA polymerase	ko03020	41 out of 4239 0.967209247464024%	82 out of 8688 0.943830570902394%	0.456301	1	1.02477	c100375.graph_c1;c100800.graph_c0;c103878.graph_c0;c103892.graph_c1;c103962.graph_c0;c104327.graph_c1;c104577.graph_c0;c104839.graph_c2;c106630.graph_c1;c107846.graph_c0;c108253.graph_c0;c108699.graph_c1;c109151.graph_c2;c109523.graph_c0;c109915.graph_c0;c111625.graph_c0;c112134.graph_c1;c112172.graph_c0;c112234.graph_c0;c112284.graph_c0;c114192.graph_c3;c115030.graph_c0;c115106.graph_c0;c115232.…
Lipoic acid metabolism	ko00785	5 out of 4239 0.11795234725171%	10 out of 8688 0.115101289134438%	0.593026	1	1.02477	c107245.graph_c0;c113094.graph_c0;c117599.graph_c1;c118644.graph_c0;c118914.graph_c0
Monoterpenoid biosynthesis	ko00902	5 out of 4239 0.11795234725171%	10 out of 8688 0.115101289134438%	0.593026	1	1.02477	c109553.graph_c0;c112115.graph_c1;c114132.graph_c0;c77111.graph_c0;c98756.graph_c0
Glycolysis / Gluconeogenesis	ko00010	147 out of 4239 3.46779900920028%	300 out of 8688 3.45303867403315%	0.493931	1	1.00427	c100150.graph_c0;c100278.graph_c0;c100496.graph_c1;c101258.graph_c0;c101270.graph_c0;c101373.graph_c0;c101373.graph_c1;c101373.graph_c2;c102105.graph_c0;c102484.graph_c0;c102556.graph_c0;c102598.graph_c1;c102708.graph_c0;c102740.graph_c2;c103083.graph_c0;c103235.graph_c1;c103789.graph_c0;c103992.graph_c1;c104517.graph_c1;c105298.graph_c2;c105755.graph_c0;c105947.graph_c0;c106380.graph_c1;c106593.…
Fructose and mannose metabolism	ko00051	65 out of 4239 1.53338051427223%	133 out of 8688 1.53084714548803%	0.527072	1	1.00165	c100150.graph_c0;c101105.graph_c0;c101258.graph_c0;c101270.graph_c0;c102708.graph_c0;c102740.graph_c2;c103083.graph_c0;c103758.graph_c0;c104517.graph_c1;c105298.graph_c2;c105476.graph_c0;c106787.graph_c0;c106788.graph_c0;c107155.graph_c3;c107793.graph_c1;c108617.graph_c1;c108915.graph_c1;c109495.graph_c2;c110111.graph_c0;c111263.graph_c1;c111889.graph_c1;c111889.graph_c2;c112099.graph_c0;c112276.…
Ascorbate and aldarate metabolism	ko00053	41 out of 4239 0.967209247464024%	85 out of 8688 0.978360957642726%	0.583591	1	0.988602	c101373.graph_c0;c101373.graph_c1;c101373.graph_c2;c103235.graph_c1;c104440.graph_c0;c104440.graph_c1;c105099.graph_c0;c106130.graph_c1;c106702.graph_c0;c108341.graph_c0;c108593.graph_c0;c108729.graph_c2;c108940.graph_c1;c109409.graph_c0;c110354.graph_c3;c110452.graph_c0;c112266.graph_c1;c112897.graph_c0;c112897.graph_c1;c112993.graph_c0;c114436.graph_c0;c114616.graph_c1;c114703.graph_c1;c114841.…
Degradation of aromatic compounds	ko01220	13 out of 4239 0.306676102854447%	27 out of 8688 0.310773480662983%	0.601615	1	0.986816	c100278.graph_c0;c106593.graph_c1;c109994.graph_c0;c110341.graph_c0;c112432.graph_c0;c116229.graph_c1;c120956.graph_c0;c80675.graph_c0;c90617.graph_c0;c96797.graph_c0;c98596.graph_c1;c99320.graph_c0;c99988.graph_c0
Protein export	ko03060	44 out of 4239 1.03798065581505%	92 out of 8688 1.05893186003683%	0.614119	1	0.980215	c100687.graph_c0;c101670.graph_c0;c101670.graph_c1;c101864.graph_c0;c104498.graph_c0;c104792.graph_c0;c106255.graph_c0;c106368.graph_c0;c108568.graph_c0;c108646.graph_c0;c108674.graph_c2;c110071.graph_c0;c110552.graph_c0;c111377.graph_c1;c111756.graph_c0;c111954.graph_c0;c113303.graph_c0;c113417.graph_c2;c113663.graph_c1;c113980.graph_c1;c114623.graph_c6;c116253.graph_c0;c116610.graph_c0;c117051.…
Pantothenate and CoA biosynthesis	ko00770	21 out of 4239 0.495399858457183%	44 out of 8688 0.506445672191529%	0.614522	1	0.97819	c100676.graph_c0;c105953.graph_c0;c106149.graph_c0;c107109.graph_c0;c107903.graph_c1;c108125.graph_c0;c109253.graph_c0;c109591.graph_c0;c110484.graph_c0;c112154.graph_c1;c112694.graph_c0;c113237.graph_c0;c114529.graph_c0;c116509.graph_c0;c116976.graph_c0;c116976.graph_c1;c117270.graph_c0;c118406.graph_c2;c119071.graph_c2;c120910.graph_c0;c77014.graph_c0
Photosynthesis - antenna proteins	ko00196	19 out of 4239 0.448218919556499%	40 out of 8688 0.460405156537753%	0.625719	1	0.973531	c104766.graph_c0;c105947.graph_c3;c107880.graph_c0;c108550.graph_c0;c108564.graph_c0;c110390.graph_c2;c110692.graph_c0;c112584.graph_c1;c112584.graph_c3;c119140.graph_c0;c121079.graph_c2;c76629.graph_c0;c81005.graph_c0;c87148.graph_c0;c92500.graph_c0;c93492.graph_c0;c94490.graph_c0;c96339.graph_c0;c98203.graph_c0
Tyrosine metabolism	ko00350	43 out of 4239 1.01439018636471%	91 out of 8688 1.04742173112339%	0.655275	1	0.968464	c100278.graph_c0;c100465.graph_c0;c103137.graph_c2;c103966.graph_c1;c106593.graph_c1;c109994.graph_c0;c110341.graph_c0;c111470.graph_c0;c112014.graph_c1;c112148.graph_c0;c112432.graph_c0;c112561.graph_c0;c112804.graph_c1;c113079.graph_c1;c113079.graph_c2;c113129.graph_c1;c113800.graph_c1;c113864.graph_c0;c114957.graph_c0;c115163.graph_c0;c116229.graph_c1;c116579.graph_c2;c117009.graph_c1;c118782.…
Starch and sucrose metabolism	ko00500	163 out of 4239 3.84524652040576%	345 out of 8688 3.97099447513812%	0.73908	1	0.968333	c100016.graph_c0;c100566.graph_c1;c101220.graph_c0;c101258.graph_c0;c101468.graph_c3;c102039.graph_c2;c102105.graph_c0;c102598.graph_c1;c102708.graph_c0;c103083.graph_c0;c103637.graph_c0;c103803.graph_c0;c103945.graph_c0;c104288.graph_c0;c104542.graph_c0;c104987.graph_c1;c105133.graph_c0;c105476.graph_c0;c105625.graph_c3;c105727.graph_c0;c105727.graph_c3;c105794.graph_c0;c105805.graph_c0;c105916.…
Sulfur metabolism	ko00920	34 out of 4239 0.80207596131163%	72 out of 8688 0.828729281767956%	0.649764	1	0.967838	c101212.graph_c1;c101580.graph_c1;c102429.graph_c0;c107470.graph_c0;c108417.graph_c0;c108723.graph_c0;c108723.graph_c1;c108984.graph_c0;c109299.graph_c0;c110069.graph_c0;c112687.graph_c0;c113122.graph_c0;c113418.graph_c0;c114056.graph_c0;c114410.graph_c0;c114890.graph_c0;c115199.graph_c2;c115331.graph_c1;c115731.graph_c1;c116134.graph_c0;c117099.graph_c0;c117702.graph_c2;c118141.graph_c1;c118163.…
Peroxisome	ko04146	85 out of 4239 2.00518990327908%	180 out of 8688 2.07182320441989%	0.691588	1	0.967838	c100535.graph_c0;c100671.graph_c0;c100686.graph_c0;c101673.graph_c1;c102848.graph_c0;c102944.graph_c1;c103736.graph_c0;c103986.graph_c0;c104248.graph_c0;c104795.graph_c0;c105081.graph_c1;c105718.graph_c0;c106102.graph_c0;c107050.graph_c0;c107805.graph_c1;c108327.graph_c0;c108418.graph_c0;c109246.graph_c0;c109393.graph_c0;c109393.graph_c1;c109406.graph_c0;c109796.graph_c0;c109800.graph_c0;c109984.…
Lysine degradation	ko00310	41 out of 4239 0.967209247464024%	87 out of 8688 1.00138121546961%	0.662394	1	0.965875	c100176.graph_c0;c101373.graph_c0;c101373.graph_c1;c101373.graph_c2;c101723.graph_c0;c101723.graph_c1;c103235.graph_c1;c107217.graph_c1;c110452.graph_c0;c110504.graph_c0;c111044.graph_c1;c111396.graph_c0;c112897.graph_c0;c112897.graph_c1;c113384.graph_c0;c113573.graph_c0;c114609.graph_c0;c114841.graph_c0;c117281.graph_c0;c117287.graph_c1;c117730.graph_c0;c117859.graph_c1;c117957.graph_c0;c118077.…
Amino sugar and nucleotide sugar metabolism	ko00520	108 out of 4239 2.54777070063694%	230 out of 8688 2.64732965009208%	0.735864	1	0.962393	c100566.graph_c1;c101258.graph_c0;c102105.graph_c0;c102526.graph_c0;c102526.graph_c1;c102598.graph_c1;c102619.graph_c0;c102708.graph_c0;c103083.graph_c0;c103362.graph_c0;c103362.graph_c1;c103461.graph_c0;c103758.graph_c0;c104288.graph_c0;c104664.graph_c0;c105173.graph_c0;c105173.graph_c1;c105476.graph_c0;c106130.graph_c1;c106171.graph_c0;c106580.graph_c0;c106648.graph_c1;c106702.graph_c0;c106787.…
Biosynthesis of amino acids	ko01230	272 out of 4239 6.41660769049304%	582 out of 8688 6.69889502762431%	0.85776	1	0.957861	c100150.graph_c0;c100306.graph_c0;c100465.graph_c0;c100496.graph_c1;c100545.graph_c0;c100572.graph_c0;c101270.graph_c0;c101519.graph_c0;c101849.graph_c0;c101901.graph_c0;c102259.graph_c0;c102556.graph_c0;c102740.graph_c2;c103596.graph_c0;c103763.graph_c2;c103992.graph_c1;c104323.graph_c0;c104346.graph_c0;c104517.graph_c1;c104814.graph_c0;c104953.graph_c2;c105063.graph_c0;c105081.graph_c1;c105298.…
Cyanoamino acid metabolism	ko00460	45 out of 4239 1.06157112526539%	97 out of 8688 1.11648250460405%	0.717945	1	0.950818	c101468.graph_c3;c102039.graph_c2;c103637.graph_c0;c103897.graph_c0;c104477.graph_c0;c105625.graph_c3;c106092.graph_c0;c108147.graph_c0;c108662.graph_c0;c108662.graph_c1;c109180.graph_c1;c109378.graph_c0;c110526.graph_c2;c110779.graph_c0;c111407.graph_c0;c111788.graph_c1;c111793.graph_c0;c112762.graph_c0;c113199.graph_c2;c113213.graph_c0;c114983.graph_c0;c115035.graph_c0;c116134.graph_c0;c116212.…
Arachidonic acid metabolism	ko00590	12 out of 4239 0.283085633404105%	26 out of 8688 0.29926335174954%	0.67847	1	0.945942	c102576.graph_c0;c103542.graph_c0;c108321.graph_c0;c111793.graph_c0;c116022.graph_c1;c116212.graph_c0;c118903.graph_c1;c120532.graph_c0;c120532.graph_c2;c121356.graph_c1;c92403.graph_c0;c94753.graph_c0
Fatty acid biosynthesis	ko00061	42 out of 4239 0.990799716914367%	92 out of 8688 1.05893186003683%	0.761059	1	0.93566	c100441.graph_c0;c101673.graph_c1;c102869.graph_c0;c103936.graph_c0;c103936.graph_c1;c104269.graph_c0;c104743.graph_c2;c105986.graph_c0;c105986.graph_c3;c106132.graph_c0;c107204.graph_c0;c107984.graph_c0;c108327.graph_c0;c110304.graph_c1;c111145.graph_c0;c112048.graph_c1;c114318.graph_c0;c114426.graph_c0;c114614.graph_c1;c114898.graph_c0;c115916.graph_c1;c116024.graph_c1;c116052.graph_c0;c116121.…
Photosynthesis	ko00195	46 out of 4239 1.08516159471573%	101 out of 8688 1.16252302025783%	0.775218	1	0.933454	c101128.graph_c0;c101128.graph_c1;c101510.graph_c0;c101510.graph_c1;c101646.graph_c0;c101743.graph_c0;c102443.graph_c0;c102733.graph_c0;c103089.graph_c4;c105664.graph_c0;c105875.graph_c2;c106494.graph_c0;c106666.graph_c2;c107283.graph_c1;c108526.graph_c1;c108617.graph_c0;c109885.graph_c1;c110062.graph_c0;c110322.graph_c0;c110701.graph_c0;c111170.graph_c1;c111445.graph_c1;c111801.graph_c0;c112327.…
Fatty acid metabolism	ko01212	75 out of 4239 1.76928520877565%	166 out of 8688 1.91068139963168%	0.845693	1	0.925997	c100172.graph_c0;c100441.graph_c0;c100862.graph_c0;c101673.graph_c1;c102006.graph_c0;c102869.graph_c0;c103753.graph_c0;c103753.graph_c2;c103936.graph_c0;c103936.graph_c1;c104248.graph_c0;c104743.graph_c2;c105986.graph_c0;c105986.graph_c3;c106022.graph_c1;c106132.graph_c0;c107204.graph_c0;c107984.graph_c0;c108025.graph_c0;c108327.graph_c0;c108418.graph_c0;c109425.graph_c1;c109425.graph_c3;c109800.…
Protein processing in endoplasmic reticulum	ko04141	194 out of 4239 4.57655107336636%	442 out of 8688 5.08747697974217%	0.984881	1	0.899572	c100131.graph_c0;c100133.graph_c0;c100443.graph_c2;c100721.graph_c0;c101527.graph_c0;c101590.graph_c0;c101622.graph_c1;c101827.graph_c0;c101830.graph_c0;c102011.graph_c0;c102340.graph_c1;c102352.graph_c0;c102715.graph_c0;c102890.graph_c1;c102938.graph_c0;c103164.graph_c0;c103552.graph_c0;c103674.graph_c1;c103755.graph_c0;c104023.graph_c2;c104366.graph_c0;c104602.graph_c0;c104658.graph_c1;c104792.…
Pyruvate metabolism	ko00620	93 out of 4239 2.19391365888181%	213 out of 8688 2.45165745856354%	0.943799	1	0.89487	c100441.graph_c0;c101325.graph_c1;c101373.graph_c0;c101373.graph_c1;c101373.graph_c2;c102484.graph_c0;c103235.graph_c1;c104069.graph_c1;c104069.graph_c2;c104316.graph_c0;c104316.graph_c1;c105947.graph_c0;c105986.graph_c0;c105986.graph_c3;c106380.graph_c1;c106706.graph_c0;c107111.graph_c0;c107120.graph_c0;c107120.graph_c1;c107159.graph_c0;c107464.graph_c1;c107984.graph_c0;c108111.graph_c1;c108777.…
Fatty acid degradation	ko00071	47 out of 4239 1.10875206416608%	108 out of 8688 1.24309392265193%	0.885073	1	0.891929	c100278.graph_c0;c101373.graph_c0;c101373.graph_c1;c101373.graph_c2;c101673.graph_c1;c103235.graph_c1;c104248.graph_c0;c106593.graph_c1;c108025.graph_c0;c108327.graph_c0;c108418.graph_c0;c109800.graph_c0;c109994.graph_c0;c110341.graph_c0;c110452.graph_c0;c110725.graph_c1;c111115.graph_c0;c111145.graph_c0;c111396.graph_c0;c112014.graph_c1;c112432.graph_c0;c112897.graph_c0;c112897.graph_c1;c114841.…
ABC transporters	ko02010	30 out of 4239 0.707714083510262%	69 out of 8688 0.794198895027624%	0.843125	1	0.891104	c103231.graph_c0;c103845.graph_c0;c103845.graph_c1;c107842.graph_c1;c108907.graph_c0;c108907.graph_c1;c108951.graph_c0;c109247.graph_c0;c109935.graph_c0;c110185.graph_c0;c110527.graph_c2;c111016.graph_c0;c113343.graph_c0;c115935.graph_c1;c117146.graph_c0;c117889.graph_c0;c118153.graph_c0;c118153.graph_c1;c120017.graph_c1;c120033.graph_c0;c120210.graph_c1;c120321.graph_c0;c120487.graph_c1;c120916.…
Pentose phosphate pathway	ko00030	58 out of 4239 1.36824722811984%	134 out of 8688 1.54235727440147%	0.915265	1	0.887114	c100150.graph_c0;c101270.graph_c0;c102105.graph_c0;c102598.graph_c1;c102684.graph_c0;c102740.graph_c2;c103313.graph_c0;c104814.graph_c0;c105063.graph_c0;c105298.graph_c2;c106020.graph_c0;c108080.graph_c1;c108226.graph_c0;c108617.graph_c1;c109101.graph_c0;c109799.graph_c0;c110000.graph_c0;c110111.graph_c0;c111373.graph_c0;c111632.graph_c0;c112099.graph_c0;c112276.graph_c0;c112276.graph_c1;c112360.…
Arginine and proline metabolism	ko00330	78 out of 4239 1.84005661712668%	181 out of 8688 2.08333333333333%	0.948131	1	0.883227	c100164.graph_c0;c100304.graph_c0;c100306.graph_c0;c101250.graph_c1;c101373.graph_c0;c101373.graph_c1;c101373.graph_c2;c101808.graph_c0;c101901.graph_c0;c102885.graph_c0;c103235.graph_c1;c103395.graph_c2;c103596.graph_c0;c104323.graph_c0;c105578.graph_c0;c107274.graph_c0;c108134.graph_c0;c108281.graph_c0;c108351.graph_c1;c108411.graph_c4;c108709.graph_c0;c108893.graph_c0;c109339.graph_c2;c109764.…
Nitrogen metabolism	ko00910	37 out of 4239 0.872847369662656%	86 out of 8688 0.989871086556169%	0.881927	1	0.881779	c104323.graph_c0;c104471.graph_c0;c105092.graph_c0;c106487.graph_c0;c107274.graph_c0;c107865.graph_c0;c107915.graph_c1;c108581.graph_c2;c108581.graph_c3;c108953.graph_c0;c109949.graph_c1;c111416.graph_c0;c112390.graph_c1;c113233.graph_c0;c116160.graph_c0;c117123.graph_c1;c118053.graph_c2;c118282.graph_c0;c118287.graph_c0;c118287.graph_c2;c118533.graph_c2;c118706.graph_c0;c120503.graph_c0;c121046.…
One carbon pool by folate	ko00670	18 out of 4239 0.424628450106157%	42 out of 8688 0.483425414364641%	0.822643	1	0.878374	c101583.graph_c0;c105696.graph_c1;c105796.graph_c0;c108444.graph_c1;c110526.graph_c2;c112968.graph_c0;c113199.graph_c2;c113945.graph_c1;c114237.graph_c1;c116770.graph_c0;c117280.graph_c0;c117785.graph_c3;c120599.graph_c0;c120599.graph_c3;c85066.graph_c0;c85066.graph_c1;c96885.graph_c2;c99634.graph_c1
Vitamin B6 metabolism	ko00750	12 out of 4239 0.283085633404105%	28 out of 8688 0.322283609576427%	0.793071	1	0.878374	c100760.graph_c0;c100760.graph_c1;c101084.graph_c0;c114443.graph_c0;c115139.graph_c0;c120141.graph_c0;c120537.graph_c0;c121368.graph_c1;c121917.graph_c0;c93772.graph_c0;c94880.graph_c0;c94880.graph_c1
Tropane, piperidine and pyridine alkaloid biosynthesis	ko00960	21 out of 4239 0.495399858457183%	49 out of 8688 0.563996316758748%	0.835597	1	0.878374	c100465.graph_c0;c101706.graph_c1;c101706.graph_c2;c104608.graph_c0;c110810.graph_c1;c112148.graph_c0;c112804.graph_c1;c113079.graph_c1;c113079.graph_c2;c113800.graph_c1;c114957.graph_c0;c119778.graph_c0;c119778.graph_c1;c120026.graph_c0;c120026.graph_c1;c120152.graph_c0;c120812.graph_c1;c93419.graph_c1;c93419.graph_c2;c96024.graph_c1;c99273.graph_c0
Phenylpropanoid biosynthesis	ko00940	121 out of 4239 2.85444680349139%	283 out of 8688 3.2573664825046%	0.983382	1	0.876305	c101153.graph_c0;c101468.graph_c3;c101916.graph_c0;c102039.graph_c2;c102126.graph_c1;c102236.graph_c0;c102524.graph_c0;c102570.graph_c0;c102629.graph_c0;c102711.graph_c0;c103010.graph_c0;c103043.graph_c0;c103637.graph_c0;c103980.graph_c0;c104094.graph_c0;c104094.graph_c1;c104194.graph_c0;c105518.graph_c0;c105625.graph_c3;c105746.graph_c0;c105746.graph_c1;c105768.graph_c0;c105768.graph_c1;c106092.…
Glycine, serine and threonine metabolism	ko00260	72 out of 4239 1.69851380042463%	169 out of 8688 1.94521178637201%	0.955959	1	0.873177	c100139.graph_c0;c100545.graph_c0;c101519.graph_c0;c101849.graph_c0;c102259.graph_c0;c105755.graph_c0;c107226.graph_c1;c109693.graph_c0;c110450.graph_c1;c110526.graph_c2;c111298.graph_c0;c111770.graph_c2;c111770.graph_c3;c111770.graph_c4;c112422.graph_c0;c112438.graph_c0;c112523.graph_c2;c112634.graph_c0;c112746.graph_c1;c113079.graph_c1;c113079.graph_c2;c113199.graph_c2;c113558.graph_c0;c113573.…
Carbon fixation in photosynthetic organisms	ko00710	85 out of 4239 2.00518990327908%	200 out of 8688 2.30202578268877%	0.969651	1	0.871054	c100496.graph_c1;c101219.graph_c0;c101325.graph_c1;c102556.graph_c0;c103992.graph_c1;c104069.graph_c1;c104069.graph_c2;c104316.graph_c0;c104316.graph_c1;c104517.graph_c1;c104814.graph_c0;c106020.graph_c0;c107120.graph_c0;c107120.graph_c1;c107155.graph_c3;c107159.graph_c0;c107283.graph_c2;c107848.graph_c1;c108111.graph_c1;c108617.graph_c1;c109454.graph_c0;c109747.graph_c0;c109799.graph_c0;c109991.…
Selenocompound metabolism	ko00450	24 out of 4239 0.56617126680821%	57 out of 8688 0.656077348066298%	0.874302	1	0.862964	c106578.graph_c0;c111790.graph_c2;c113418.graph_c0;c114324.graph_c2;c116624.graph_c0;c117138.graph_c1;c117702.graph_c2;c117910.graph_c1;c118229.graph_c0;c119307.graph_c0;c119831.graph_c2;c119886.graph_c1;c121453.graph_c1;c67712.graph_c0;c68315.graph_c0;c81186.graph_c0;c81359.graph_c0;c84706.graph_c0;c85994.graph_c0;c87831.graph_c0;c89716.graph_c0;c90351.graph_c0;c92679.graph_c0;c94119.graph_c0
beta-Alanine metabolism	ko00410	39 out of 4239 0.92002830856334%	93 out of 8688 1.07044198895028%	0.924548	1	0.859485	c101372.graph_c0;c101373.graph_c0;c101373.graph_c1;c101373.graph_c2;c103235.graph_c1;c108411.graph_c4;c109246.graph_c0;c109339.graph_c2;c110452.graph_c0;c111650.graph_c0;c111879.graph_c1;c112154.graph_c1;c112867.graph_c6;c112897.graph_c0;c112897.graph_c1;c113079.graph_c1;c113079.graph_c2;c113148.graph_c0;c113758.graph_c0;c114529.graph_c0;c114841.graph_c0;c116109.graph_c1;c116423.graph_c0;c116663.…
Phagosome	ko04145	80 out of 4239 1.88723755602736%	191 out of 8688 2.19843462246777%	0.977699	1	0.858446	c100140.graph_c0;c100711.graph_c0;c101622.graph_c1;c101716.graph_c0;c102865.graph_c0;c102948.graph_c0;c103540.graph_c0;c103636.graph_c0;c103674.graph_c1;c105236.graph_c0;c105479.graph_c0;c105711.graph_c2;c105799.graph_c0;c107450.graph_c1;c107782.graph_c0;c108038.graph_c0;c108782.graph_c0;c109496.graph_c0;c110279.graph_c1;c110880.graph_c1;c111311.graph_c0;c111351.graph_c0;c111351.graph_c2;c111731.…
Phenylalanine metabolism	ko00360	92 out of 4239 2.17032318943147%	220 out of 8688 2.53222836095764%	0.984961	1	0.85708	c100465.graph_c0;c101153.graph_c0;c102126.graph_c1;c102524.graph_c0;c102570.graph_c0;c102629.graph_c0;c102711.graph_c0;c103137.graph_c2;c103980.graph_c0;c104194.graph_c0;c105518.graph_c0;c105746.graph_c0;c105746.graph_c1;c105768.graph_c0;c105768.graph_c1;c106600.graph_c2;c106614.graph_c0;c106691.graph_c0;c106844.graph_c1;c106862.graph_c0;c106862.graph_c1;c106935.graph_c1;c107321.graph_c1;c107716.…
Carbon metabolism	ko01200	258 out of 4239 6.08634111818825%	619 out of 8688 7.12476979742173%	0.999902	1	0.854251	c100150.graph_c0;c100278.graph_c0;c100496.graph_c1;c100592.graph_c2;c101219.graph_c0;c101258.graph_c0;c101270.graph_c0;c101325.graph_c1;c101519.graph_c0;c102484.graph_c0;c102556.graph_c0;c102598.graph_c1;c102684.graph_c0;c102708.graph_c0;c102740.graph_c2;c103083.graph_c0;c103313.graph_c0;c103992.graph_c1;c104069.graph_c1;c104069.graph_c2;c104316.graph_c0;c104316.graph_c1;c104517.graph_c1;c104814.…
Biosynthesis of unsaturated fatty acids	ko01040	34 out of 4239 0.80207596131163%	82 out of 8688 0.943830570902394%	0.926105	1	0.849809	c100172.graph_c0;c100862.graph_c0;c102006.graph_c0;c103753.graph_c0;c103753.graph_c2;c104248.graph_c0;c107204.graph_c0;c108418.graph_c0;c109425.graph_c1;c109425.graph_c3;c109800.graph_c0;c110060.graph_c1;c110304.graph_c1;c111197.graph_c0;c111197.graph_c1;c112048.graph_c1;c114318.graph_c0;c115026.graph_c0;c115440.graph_c0;c116121.graph_c1;c117093.graph_c0;c118293.graph_c1;c119103.graph_c2;c119315.…
Glutathione metabolism	ko00480	76 out of 4239 1.792875678226%	184 out of 8688 2.11786372007366%	0.98356	1	0.846549	c100473.graph_c0;c102073.graph_c0;c102684.graph_c0;c103343.graph_c0;c103343.graph_c1;c103377.graph_c0;c103542.graph_c0;c103914.graph_c0;c105081.graph_c1;c105106.graph_c2;c105672.graph_c1;c105672.graph_c4;c105724.graph_c1;c108341.graph_c0;c108351.graph_c0;c108411.graph_c4;c108593.graph_c0;c109083.graph_c0;c109339.graph_c2;c109404.graph_c0;c109877.graph_c0;c109877.graph_c1;c110237.graph_c0;c110354.…
Cutin, suberine and wax biosynthesis	ko00073	16 out of 4239 0.377447511205473%	39 out of 8688 0.448895027624309%	0.871588	1	0.840837	c101377.graph_c0;c102944.graph_c1;c104003.graph_c0;c107961.graph_c0;c109984.graph_c1;c111076.graph_c0;c111423.graph_c0;c114806.graph_c1;c115410.graph_c0;c118392.graph_c1;c120884.graph_c0;c121577.graph_c0;c121577.graph_c1;c46549.graph_c0;c95845.graph_c0;c99713.graph_c0
Diterpenoid biosynthesis	ko00904	9 out of 4239 0.212314225053079%	22 out of 8688 0.253222836095764%	0.829805	1	0.838448	c105811.graph_c2;c106557.graph_c0;c106818.graph_c0;c107314.graph_c1;c113597.graph_c0;c116357.graph_c0;c118505.graph_c1;c119478.graph_c0;c97126.graph_c0
Histidine metabolism	ko00340	20 out of 4239 0.471809389006841%	49 out of 8688 0.563996316758748%	0.897105	1	0.836547	c101373.graph_c0;c101373.graph_c1;c101373.graph_c2;c103235.graph_c1;c103763.graph_c2;c108895.graph_c0;c110452.graph_c0;c111379.graph_c2;c112059.graph_c2;c112897.graph_c0;c112897.graph_c1;c113800.graph_c1;c114841.graph_c0;c115039.graph_c0;c117258.graph_c0;c117281.graph_c0;c118134.graph_c1;c118351.graph_c3;c79125.graph_c0;c96695.graph_c0
Cysteine and methionine metabolism	ko00270	91 out of 4239 2.14673271998113%	226 out of 8688 2.60128913443831%	0.996259	1	0.825257	c100545.graph_c0;c101325.graph_c1;c104578.graph_c0;c105745.graph_c0;c105857.graph_c1;c105910.graph_c0;c105947.graph_c0;c106222.graph_c0;c107000.graph_c0;c107470.graph_c0;c107901.graph_c0;c108281.graph_c0;c108411.graph_c4;c108417.graph_c0;c108723.graph_c0;c108723.graph_c1;c109299.graph_c0;c109339.graph_c2;c109454.graph_c0;c109891.graph_c0;c109991.graph_c0;c110535.graph_c0;c111029.graph_c0;c111509.…
Riboflavin metabolism	ko00740	8 out of 4239 0.188723755602736%	20 out of 8688 0.230202578268877%	0.844049	1	0.819816	c103151.graph_c2;c111914.graph_c0;c112785.graph_c1;c112916.graph_c0;c114386.graph_c0;c115703.graph_c1;c117534.graph_c0;c119340.graph_c0
Isoquinoline alkaloid biosynthesis	ko00950	20 out of 4239 0.471809389006841%	51 out of 8688 0.587016574585635%	0.935396	1	0.803741	c100465.graph_c0;c111470.graph_c0;c112148.graph_c0;c112804.graph_c1;c113079.graph_c1;c113079.graph_c2;c114957.graph_c0;c119068.graph_c0;c119068.graph_c1;c119778.graph_c0;c119778.graph_c1;c119947.graph_c1;c120026.graph_c0;c120026.graph_c1;c120152.graph_c0;c86705.graph_c1;c93419.graph_c1;c93419.graph_c2;c96024.graph_c1;c99273.graph_c0
Limonene and pinene degradation	ko00903	7 out of 4239 0.165133286152394%	18 out of 8688 0.207182320441989%	0.859514	1	0.797043	c101373.graph_c1;c103235.graph_c1;c103927.graph_c0;c110452.graph_c0;c112897.graph_c0;c112897.graph_c1;c114841.graph_c0
Proteasome	ko03050	57 out of 4239 1.3446567586695%	148 out of 8688 1.70349907918969%	0.99558	1	0.78935	c100389.graph_c0;c100641.graph_c1;c100739.graph_c0;c103591.graph_c0;c104455.graph_c0;c104539.graph_c1;c104870.graph_c0;c105273.graph_c0;c105380.graph_c0;c106052.graph_c0;c107246.graph_c1;c107673.graph_c3;c108612.graph_c1;c108832.graph_c0;c110570.graph_c0;c110745.graph_c0;c110913.graph_c0;c111106.graph_c0;c111342.graph_c1;c111395.graph_c0;c111450.graph_c1;c112019.graph_c0;c112774.graph_c1;c112782.…
Synthesis and degradation of ketone bodies	ko00072	5 out of 4239 0.11795234725171%	13 out of 8688 0.14963167587477%	0.84685	1	0.788285	c111396.graph_c0;c113028.graph_c0;c115055.graph_c0;c115457.graph_c0;c119744.graph_c1
Alanine, aspartate and glutamate metabolism	ko00250	58 out of 4239 1.36824722811984%	155 out of 8688 1.78406998158379%	0.998442	1	0.766925	c101372.graph_c0;c103262.graph_c1;c103658.graph_c1;c103849.graph_c1;c104040.graph_c1;c104323.graph_c0;c105829.graph_c0;c106147.graph_c0;c107053.graph_c0;c107141.graph_c0;c107274.graph_c0;c108134.graph_c0;c109764.graph_c0;c110442.graph_c0;c110943.graph_c0;c111416.graph_c0;c111438.graph_c2;c112148.graph_c0;c112588.graph_c0;c113009.graph_c0;c113558.graph_c0;c114059.graph_c1;c114154.graph_c1;c114690.…
Valine, leucine and isoleucine degradation	ko00280	42 out of 4239 0.990799716914367%	114 out of 8688 1.3121546961326%	0.996321	1	0.755094	c101373.graph_c0;c101373.graph_c1;c101373.graph_c2;c103158.graph_c0;c103235.graph_c1;c105953.graph_c0;c106582.graph_c0;c107749.graph_c2;c109253.graph_c0;c109591.graph_c0;c109800.graph_c0;c110452.graph_c0;c111396.graph_c0;c111650.graph_c0;c112153.graph_c0;c112427.graph_c0;c112694.graph_c0;c112897.graph_c0;c112897.graph_c1;c113028.graph_c0;c113148.graph_c0;c113407.graph_c1;c114516.graph_c0;c114841.…
Other types of O-glycan biosynthesis	ko00514	5 out of 4239 0.11795234725171%	14 out of 8688 0.161141804788214%	0.894726	1	0.731979	c102846.graph_c1;c107746.graph_c0;c117487.graph_c0;c117592.graph_c0;c121385.graph_c0
2-Oxocarboxylic acid metabolism	ko01210	52 out of 4239 1.22670441141779%	149 out of 8688 1.71500920810313%	0.999796	1	0.715276	c100306.graph_c0;c101901.graph_c0;c105081.graph_c1;c105953.graph_c0;c107252.graph_c0;c108248.graph_c1;c108351.graph_c1;c109112.graph_c0;c109253.graph_c0;c109591.graph_c0;c110484.graph_c0;c111323.graph_c0;c111701.graph_c0;c112148.graph_c0;c112523.graph_c2;c112694.graph_c0;c112882.graph_c0;c112882.graph_c2;c114168.graph_c0;c114274.graph_c0;c114504.graph_c1;c114957.graph_c0;c115151.graph_c0;c115213.…
Citrate cycle (TCA cycle)	ko00020	57 out of 4239 1.3446567586695%	165 out of 8688 1.89917127071823%	0.99993	1	0.708023	c101325.graph_c1;c102484.graph_c0;c105081.graph_c1;c105359.graph_c1;c106310.graph_c1;c107111.graph_c0;c108248.graph_c1;c108763.graph_c0;c109063.graph_c0;c109112.graph_c0;c109410.graph_c0;c109454.graph_c0;c109991.graph_c0;c111323.graph_c0;c111364.graph_c1;c111509.graph_c0;c111991.graph_c1;c112201.graph_c3;c112882.graph_c0;c112882.graph_c2;c112939.graph_c0;c112940.graph_c1;c113138.graph_c2;c113384.…
Propanoate metabolism	ko00640	23 out of 4239 0.542580797357867%	69 out of 8688 0.794198895027624%	0.996808	1	0.68318	c100441.graph_c0;c105947.graph_c0;c105986.graph_c0;c105986.graph_c3;c106706.graph_c0;c107984.graph_c0;c109246.graph_c0;c111364.graph_c1;c111396.graph_c0;c111650.graph_c0;c112438.graph_c1;c113148.graph_c0;c115786.graph_c0;c118030.graph_c0;c118030.graph_c1;c118738.graph_c0;c119343.graph_c0;c119618.graph_c0;c119706.graph_c0;c121438.graph_c0;c85008.graph_c0;c94620.graph_c0;c95098.graph_c0
Oxidative phosphorylation	ko00190	109 out of 4239 2.57136117008728%	339 out of 8688 3.90193370165746%	1	1	0.658997	c100280.graph_c0;c100404.graph_c0;c101470.graph_c0;c101707.graph_c0;c101902.graph_c0;c102735.graph_c3;c102929.graph_c0;c103167.graph_c0;c103173.graph_c0;c103437.graph_c0;c103557.graph_c0;c103636.graph_c0;c104216.graph_c1;c104557.graph_c1;c105479.graph_c0;c105711.graph_c2;c106257.graph_c1;c106310.graph_c1;c106430.graph_c0;c106490.graph_c0;c106981.graph_c1;c107450.graph_c1;c107671.graph_c0;c108262.…
Butanoate metabolism	ko00650	15 out of 4239 0.353857041755131%	49 out of 8688 0.563996316758748%	0.996873	1	0.62741	c101372.graph_c0;c103262.graph_c1;c106147.graph_c0;c111218.graph_c0;c111396.graph_c0;c112588.graph_c0;c113028.graph_c0;c115055.graph_c0;c115457.graph_c0;c116109.graph_c1;c116976.graph_c0;c116976.graph_c1;c117270.graph_c0;c119744.graph_c1;c99400.graph_c0
Valine, leucine and isoleucine biosynthesis	ko00290	18 out of 4239 0.424628450106157%	59 out of 8688 0.679097605893186%	0.998614	1	0.625283	c105953.graph_c0;c107252.graph_c0;c109253.graph_c0;c109591.graph_c0;c110484.graph_c0;c112694.graph_c0;c114504.graph_c1;c115213.graph_c1;c116509.graph_c0;c116976.graph_c0;c116976.graph_c1;c117270.graph_c0;c119826.graph_c0;c121357.graph_c0;c48232.graph_c0;c64645.graph_c0;c77014.graph_c0;c79171.graph_c0
C5-Branched dibasic acid metabolism	ko00660	7 out of 4239 0.165133286152394%	23 out of 8688 0.264732965009208%	0.977215	1	0.623773	c107252.graph_c0;c114504.graph_c1;c115213.graph_c1;c116976.graph_c0;c116976.graph_c1;c117270.graph_c0;c48232.graph_c0
Glyoxylate and dicarboxylate metabolism	ko00630	52 out of 4239 1.22670441141779%	171 out of 8688 1.96823204419889%	1	1	0.623252	c100139.graph_c0;c100592.graph_c2;c100671.graph_c0;c101325.graph_c1;c104323.graph_c0;c105696.graph_c1;c107283.graph_c2;c109454.graph_c0;c109991.graph_c0;c110526.graph_c2;c111323.graph_c0;c111396.graph_c0;c111500.graph_c0;c111509.graph_c0;c111991.graph_c1;c112201.graph_c3;c112634.graph_c0;c112940.graph_c1;c113199.graph_c2;c113800.graph_c0;c114274.graph_c0;c114293.graph_c2;c114431.graph_c0;c114690.…
Pentose and glucuronate interconversions	ko00040	33 out of 4239 0.778485491861288%	109 out of 8688 1.25460405156538%	0.999974	1	0.620503	c101105.graph_c0;c101220.graph_c0;c101373.graph_c0;c101373.graph_c1;c101373.graph_c2;c103235.graph_c1;c103945.graph_c0;c104814.graph_c0;c104987.graph_c1;c105555.graph_c1;c106086.graph_c0;c106130.graph_c1;c106702.graph_c0;c107070.graph_c2;c109799.graph_c0;c110452.graph_c0;c112266.graph_c1;c112312.graph_c0;c112897.graph_c0;c112897.graph_c1;c113865.graph_c1;c114436.graph_c0;c114841.graph_c0;c114891.…
Tryptophan metabolism	ko00380	23 out of 4239 0.542580797357867%	88 out of 8688 1.01289134438306%	0.999996	1	0.535675	c100671.graph_c0;c101373.graph_c0;c101373.graph_c1;c101373.graph_c2;c103235.graph_c1;c109090.graph_c0;c110452.graph_c0;c111396.graph_c0;c111500.graph_c0;c112897.graph_c0;c112897.graph_c1;c114841.graph_c0;c115078.graph_c0;c116452.graph_c0;c117281.graph_c0;c117579.graph_c1;c118053.graph_c2;c118351.graph_c3;c118366.graph_c0;c119421.graph_c2;c121777.graph_c0;c79125.graph_c0;c86882.graph_c0
Caffeine metabolism	ko00232	1 out of 4239 0.0235904694503421%	4 out of 8688 0.0460405156537753%	0.93128	1	0.512385	c107805.graph_c1
Ribosome	ko03010	187 out of 4239 4.41141778721397%	869 out of 8688 10.0023020257827%	1	1	0.44104	c100098.graph_c0;c100274.graph_c0;c100357.graph_c0;c100511.graph_c0;c100548.graph_c1;c100569.graph_c0;c100709.graph_c0;c101313.graph_c1;c101474.graph_c0;c101836.graph_c1;c101883.graph_c3;c102118.graph_c0;c102174.graph_c0;c102232.graph_c0;c102466.graph_c0;c102575.graph_c0;c102575.graph_c1;c102588.graph_c0;c102852.graph_c0;c103098.graph_c0;c103141.graph_c0;c103264.graph_c2;c103476.graph_c0;c103498.…

## Sheet: SEUs
Table S4-c. The most enriched GO terms in three main categories for the specially expressed unigenes (SEUs) in three unique tissues collected from the flowering plants.
GO. ID	Term	-LOG10(KS)			Category
		I- & P-spikelets	F-branchlets	F-leaves
GO:0006468	protein phosphorylation	25.9208	19.3279	23.8861	BP
GO:0009909	regulation of flower development	10.8861	6.24413	6.67778	BP
GO:0016567	protein ubiquitination	10.7959	7.42022	7.92082	BP
GO:0006355	regulation of transcription, DNA-templated	9.63827	8.74473	5.17393	BP
GO:0007131	reciprocal meiotic recombination	7.88606	4.92082	6.04096	BP
GO:0045132	meiotic chromosome segregation	7.67778	4.79588	4.95861	BP
GO:0009793	embryo development ending in seed dormancy	10.9208	0	0	BP
GO:0048573	photoperiodism, flowering	8.55284	0	0	BP
GO:0045893	positive regulation of transcription, DNA-templated	8.25181	0	0	BP
GO:0000911	cytokinesis by cell plate formation	7.63827	0	0	BP
GO:0006412	translation	0	6.49485	0	BP
GO:0052051	interaction with host via protein secreted by type II secretion system	0	5.5376	0	BP
GO:0016570	histone modification	0	5.07058	0	BP
GO:0009560	embryo sac egg cell differentiation	0	4.61979	0	BP
GO:0043581	mycelium development	0	0	30	BP
GO:0009405	pathogenesis	0	0	6.20066	BP
GO:0006281	DNA repair	0	0	5.02687	BP
GO:0000278	mitotic cell cycle	0	0	5.02687	BP
GO:0005739	mitochondrion	6.92082	5.82391	7.61979	CC
GO:0080008	Cul4-RING E3 ubiquitin ligase complex	3.88606	4.31876	5.52288	CC
GO:0005886	plasma membrane	3.12494	5.19382	14.0915	CC
GO:0009536	plastid	6.09691	9.13077	30	CC
GO:0005840	ribosome	13.5528	0	0	CC
GO:0042645	mitochondrial nucleoid	5.22185	0	0	CC
GO:0009353	mitochondrial oxoglutarate dehydrogenase complex	4.50864	0	0	CC
GO:0044446	intracellular organelle part	4.38722	0	0	CC
GO:0005844	polysome	3.42022	0	0	CC
GO:0009277	fungal-type cell wall	3.16749	0	0	CC
GO:0030687	preribosome, large subunit precursor	0	4.69897	0	CC
GO:0005935	cellular bud neck	0	4.36653	0	CC
GO:0030479	actin cortical patch	0	3.34679	0	CC
GO:0005783	endoplasmic reticulum	0	3.33724	0	CC
GO:0005934	cellular bud tip	0	3.3098	0	CC
GO:0005839	proteasome core complex	0	3.20066	0	CC
GO:0009570	chloroplast	0	0	9.0655	CC
GO:0009941	chloroplast envelope	0	0	8	CC
GO:0016023	cytoplasmic membrane-bounded vesicle	0	0	7.10791	CC
GO:0009535	chloroplast thylakoid membrane	0	0	4.72125	CC
GO:0009506	plasmodesma	0	0	4.48149	CC
GO:0000151	ubiquitin ligase complex	0	0	3.76955	CC
GO:0005524	ATP binding	19.4685	21.585	25.3665	MF
GO:0004674	protein serine/threonine kinase activity	18.699	13.9586	17.9586	MF
GO:0004713	protein tyrosine kinase activity	10.3372	6.45593	7.65758	MF
GO:0004842	ubiquitin-protein transferase activity	7.60206	4.50864	5.31876	MF
GO:0008270	zinc ion binding	8.40894	0	4.00877	MF
GO:0004672	protein kinase activity	5.85387	0	6	MF
GO:0015079	potassium ion transmembrane transporter activity	4.61979	0	3.92082	MF
GO:0003677	DNA binding	5.22185	0	0	MF
GO:0008017	microtubule binding	4.23657	0	0	MF
GO:0008762	UDP-N-acetylmuramate dehydrogenase activity	3.85387	0	0	MF
GO:0003735	structural constituent of ribosome	0	7.65758	0	MF
GO:0030248	cellulose binding	0	6.95861	0	MF
GO:0031176	endo-1,4-beta-xylanase activity	0	6.67778	0	MF
GO:0000981	sequence-specific DNA binding RNA polymerase II transcription factor activity	0	6.33724	0	MF
GO:0004032	alditol:NADP+ 1-oxidoreductase activity	0	4.49485	0	MF
GO:0047935	glucose 1-dehydrogenase (NADP+) activity	0	3.74473	0	MF
GO:0004298	threonine-type endopeptidase activity	0	0	3.35655	MF
GO:0008237	metallopeptidase activity	0	0	3.284	MF
GO:0008375	acetylglucosaminyltransferase activity	0	0	3.09151	MF
