# Supplementary material for: De novo sequencing of the transcriptome reveals regulators of the floral transition in Fargesia macclureana (Poaceae)
Source: BMC Genomics. 2019 Dec 30;20:1035. doi: 10.1186/s12864-019-6418-2 (PMC6937737; doi:10.1186/s12864-019-6418-2)
Supplement: Supplementary file 6 — Additional file 6: Table S5. KEGG enrichment of differentially expressed unigenes (DEUs) between different tissues. [file 12864_2019_6418_MOESM6_ESM.xlsx]

## Sheet: Table S5-1
Table S5-1. KEGG enrichment of up-regulated differentially expressed unigenes from NF-vs F-leaves
Kegg_pathway	ko_id		Cluster_frequency	Genome_frequency	P-value	Corrected_P-value	rich_factor
Glyoxylate and dicarboxylate metabolism	ko00630	c100671.graph_c0;c104323.graph_c0;c111500.graph_c0;c111991.graph_c1;c114690.graph_c0;c117280.graph_c0;c117579.graph_c1;c118287.graph_c2;c121011.graph_c0;c43844.graph_c0;c78884.graph_c0;c97155.graph_c0;c99655.graph_c0	13 out of 137 9.48905109489051%	171 out of 8688 1.96823204419889%	2.71e-06	0.000213906	4.8211
Nitrogen metabolism	ko00910	c104323.graph_c0;c108581.graph_c2;c108581.graph_c3;c113233.graph_c0;c116160.graph_c0;c118287.graph_c2;c118706.graph_c0;c43844.graph_c0;c95455.graph_c0	9 out of 137 6.56934306569343%	86 out of 8688 0.989871086556169%	7.62e-06	0.000601918	6.63656
Linoleic acid metabolism	ko00591	c103067.graph_c0;c117236.graph_c0;c117236.graph_c1;c117236.graph_c2;c98151.graph_c0	5 out of 137 3.64963503649635%	28 out of 8688 0.322283609576427%	6.65e-05	0.00525511	11.3243
Tyrosine metabolism	ko00350	c100278.graph_c0;c110341.graph_c0;c112804.graph_c1;c121088.graph_c2;c121179.graph_c1;c92810.graph_c0	6 out of 137 4.37956204379562%	91 out of 8688 1.04742173112339%	0.00306638	0.242244	4.18128
Peroxisome	ko04146	c100671.graph_c0;c109800.graph_c0;c111500.graph_c0;c114690.graph_c0;c117579.graph_c1;c121011.graph_c0;c97155.graph_c0;c99655.graph_c0	8 out of 137 5.83941605839416%	180 out of 8688 2.07182320441989%	0.00751558	0.593731	2.81849
Degradation of aromatic compounds	ko01220	c100278.graph_c0;c110341.graph_c0;c80675.graph_c0	3 out of 137 2.18978102189781%	27 out of 8688 0.310773480662983%	0.00850716	0.672066	7.04623
Plant-pathogen interaction	ko04626	c106217.graph_c2;c106956.graph_c2;c110034.graph_c0;c113759.graph_c3;c115914.graph_c1;c116289.graph_c1;c116650.graph_c0;c117097.graph_c0;c118938.graph_c2;c69377.graph_c0;c96896.graph_c0	11 out of 137 8.02919708029197%	307 out of 8688 3.53360957642726%	0.00909379	0.718409	2.27224
Monoterpenoid biosynthesis	ko00902	c112115.graph_c1;c114132.graph_c0	2 out of 137 1.45985401459854%	10 out of 8688 0.115101289134438%	0.0102247	0.807753	12.6832
Alanine, aspartate and glutamate metabolism	ko00250	c104323.graph_c0;c114154.graph_c0;c114154.graph_c1;c114690.graph_c0;c118287.graph_c2;c121170.graph_c1;c43844.graph_c0	7 out of 137 5.10948905109489%	155 out of 8688 1.78406998158379%	0.0111992	0.884737	2.86395
Tryptophan metabolism	ko00380	c100671.graph_c0;c111500.graph_c0;c117579.graph_c1;c119421.graph_c2;c65463.graph_c0	5 out of 137 3.64963503649635%	88 out of 8688 1.01289134438306%	0.0124905	0.986751	3.60319
Sesquiterpenoid and triterpenoid biosynthesis	ko00909	c106173.graph_c2	1 out of 137 0.72992700729927%	7 out of 8688 0.0805709023941068%	0.10533	1	9.05944
Zeatin biosynthesis	ko00908	c106154.graph_c0;c119058.graph_c0	2 out of 137 1.45985401459854%	26 out of 8688 0.29926335174954%	0.0627126	1	4.87816
Flavonoid biosynthesis	ko00941	c108606.graph_c1;c116978.graph_c0;c80675.graph_c0	3 out of 137 2.18978102189781%	40 out of 8688 0.460405156537753%	0.0247821	1	4.7562
Ubiquinone and other terpenoid-quinone biosynthesis	ko00130	c111754.graph_c0;c112804.graph_c1;c121088.graph_c2;c80675.graph_c0	4 out of 137 2.91970802919708%	62 out of 8688 0.713627992633518%	0.0163051	1	4.09136
Tropane, piperidine and pyridine alkaloid biosynthesis	ko00960	c104608.graph_c0;c112804.graph_c1;c92810.graph_c0	3 out of 137 2.18978102189781%	49 out of 8688 0.563996316758748%	0.0417497	1	3.88262
Brassinosteroid biosynthesis	ko00905	c114749.graph_c3	1 out of 137 0.72992700729927%	17 out of 8688 0.195672191528545%	0.23697	1	3.73036
Limonene and pinene degradation	ko00903	c65463.graph_c0	1 out of 137 0.72992700729927%	18 out of 8688 0.207182320441989%	0.249026	1	3.52311
alpha-Linolenic acid metabolism	ko00592	c103067.graph_c0;c107209.graph_c0;c109800.graph_c0;c117788.graph_c0	4 out of 137 2.91970802919708%	74 out of 8688 0.851749539594843%	0.0291366	1	3.4279
Cyanoamino acid metabolism	ko00460	c116134.graph_c0;c117280.graph_c0;c118664.graph_c1;c119043.graph_c0;c97964.graph_c0	5 out of 137 3.64963503649635%	97 out of 8688 1.11648250460405%	0.0183789	1	3.26887
Stilbenoid, diarylheptanoid and gingerol biosynthesis	ko00945	c80675.graph_c0	1 out of 137 0.72992700729927%	21 out of 8688 0.24171270718232%	0.28407	1	3.01981
Ascorbate and aldarate metabolism	ko00053	c108940.graph_c1;c65463.graph_c0;c95099.graph_c0;c95099.graph_c1	4 out of 137 2.91970802919708%	85 out of 8688 0.978360957642726%	0.0449923	1	2.98429
Pentose and glucuronate interconversions	ko00040	c106516.graph_c1;c109369.graph_c1;c121984.graph_c0;c65463.graph_c0;c96268.graph_c0	5 out of 137 3.64963503649635%	109 out of 8688 1.25460405156538%	0.0287313	1	2.90899
Carotenoid biosynthesis	ko00906	c102638.graph_c0;c67208.graph_c0	2 out of 137 1.45985401459854%	46 out of 8688 0.529465930018416%	0.163616	1	2.75722
Phenylalanine, tyrosine and tryptophan biosynthesis	ko00400	c111770.graph_c2;c112804.graph_c1;c116794.graph_c1;c85187.graph_c0	4 out of 137 2.91970802919708%	93 out of 8688 1.07044198895028%	0.0590285	1	2.72757
Isoquinoline alkaloid biosynthesis	ko00950	c112804.graph_c1;c92810.graph_c0	2 out of 137 1.45985401459854%	51 out of 8688 0.587016574585635%	0.191924	1	2.4869
Fatty acid degradation	ko00071	c100278.graph_c0;c109800.graph_c0;c110341.graph_c0;c65463.graph_c0	4 out of 137 2.91970802919708%	108 out of 8688 1.24309392265193%	0.0908644	1	2.34874
Nicotinate and nicotinamide metabolism	ko00760	c110996.graph_c0	1 out of 137 0.72992700729927%	28 out of 8688 0.322283609576427%	0.359653	1	2.26486
Vitamin B6 metabolism	ko00750	c100760.graph_c1	1 out of 137 0.72992700729927%	28 out of 8688 0.322283609576427%	0.359653	1	2.26486
Glycine, serine and threonine metabolism	ko00260	c111770.graph_c2;c114154.graph_c0;c114154.graph_c1;c114690.graph_c0;c117280.graph_c0;c92810.graph_c0	6 out of 137 4.37956204379562%	169 out of 8688 1.94521178637201%	0.0507415	1	2.25146
Glutathione metabolism	ko00480	c101637.graph_c0;c102073.graph_c0;c105672.graph_c4;c85441.graph_c0;c88661.graph_c0;c92370.graph_c0	6 out of 137 4.37956204379562%	184 out of 8688 2.11786372007366%	0.0706295	1	2.06791
beta-Alanine metabolism	ko00410	c114529.graph_c0;c65463.graph_c0;c92810.graph_c0	3 out of 137 2.18978102189781%	93 out of 8688 1.07044198895028%	0.18099	1	2.04568
Starch and sucrose metabolism	ko00500	c101584.graph_c0;c105727.graph_c0;c106516.graph_c1;c112313.graph_c0;c115117.graph_c3;c119043.graph_c0;c120075.graph_c0;c120075.graph_c2;c121984.graph_c0;c48234.graph_c0;c96268.graph_c0	11 out of 137 8.02919708029197%	345 out of 8688 3.97099447513812%	0.02023	1	2.02196
Phenylalanine metabolism	ko00360	c109472.graph_c0;c111754.graph_c0;c112804.graph_c1;c121088.graph_c2;c47528.graph_c0;c80675.graph_c0;c92810.graph_c0	7 out of 137 5.10948905109489%	220 out of 8688 2.53222836095764%	0.0589932	1	2.01778
Folate biosynthesis	ko00790	c104393.graph_c0	1 out of 137 0.72992700729927%	35 out of 8688 0.402854511970534%	0.427309	1	1.81189
Sulfur metabolism	ko00920	c116134.graph_c0;c118805.graph_c0	2 out of 137 1.45985401459854%	72 out of 8688 0.828729281767956%	0.314464	1	1.76156
Porphyrin and chlorophyll metabolism	ko00860	c116187.graph_c0;c89195.graph_c0	2 out of 137 1.45985401459854%	79 out of 8688 0.909300184162063%	0.354914	1	1.60547
Endocytosis	ko04144	c100590.graph_c0;c110417.graph_c0;c112220.graph_c1;c117547.graph_c2;c74264.graph_c1;c85443.graph_c0;c85443.graph_c1	7 out of 137 5.10948905109489%	280 out of 8688 3.22283609576427%	0.153386	1	1.5854
One carbon pool by folate	ko00670	c117280.graph_c0	1 out of 137 0.72992700729927%	42 out of 8688 0.483425414364641%	0.487863	1	1.50991
Lysine degradation	ko00310	c121195.graph_c1;c65463.graph_c0	2 out of 137 1.45985401459854%	87 out of 8688 1.00138121546961%	0.40008	1	1.45784
Pantothenate and CoA biosynthesis	ko00770	c114529.graph_c0	1 out of 137 0.72992700729927%	44 out of 8688 0.506445672191529%	0.503965	1	1.44127
Cysteine and methionine metabolism	ko00270	c109891.graph_c0;c111991.graph_c1;c112804.graph_c1;c116134.graph_c0;c117138.graph_c1	5 out of 137 3.64963503649635%	226 out of 8688 2.60128913443831%	0.284819	1	1.40301
Arginine and proline metabolism	ko00330	c104323.graph_c0;c118287.graph_c2;c43844.graph_c0;c65463.graph_c0	4 out of 137 2.91970802919708%	181 out of 8688 2.08333333333333%	0.319477	1	1.40146
Phenylpropanoid biosynthesis	ko00940	c108658.graph_c0;c109472.graph_c0;c111754.graph_c0;c119043.graph_c0;c47528.graph_c0;c80675.graph_c0	6 out of 137 4.37956204379562%	283 out of 8688 3.2573664825046%	0.288362	1	1.34451
Histidine metabolism	ko00340	c65463.graph_c0	1 out of 137 0.72992700729927%	49 out of 8688 0.563996316758748%	0.542056	1	1.29421
Regulation of autophagy	ko04140	c113175.graph_c0	1 out of 137 0.72992700729927%	56 out of 8688 0.644567219152855%	0.590552	1	1.13243
Oxidative phosphorylation	ko00190	c117925.graph_c0;c120320.graph_c0;c120320.graph_c1;c86651.graph_c0;c86840.graph_c0;c88729.graph_c0	6 out of 137 4.37956204379562%	339 out of 8688 3.90193370165746%	0.44607	1	1.12241
Valine, leucine and isoleucine degradation	ko00280	c109800.graph_c0;c65463.graph_c0	2 out of 137 1.45985401459854%	114 out of 8688 1.3121546961326%	0.539904	1	1.11256
Selenocompound metabolism	ko00450	c117138.graph_c1	1 out of 137 0.72992700729927%	57 out of 8688 0.656077348066298%	0.597051	1	1.11256
Sphingolipid metabolism	ko00600	c86160.graph_c0	1 out of 137 0.72992700729927%	57 out of 8688 0.656077348066298%	0.597051	1	1.11256
Glycerolipid metabolism	ko00561	c112214.graph_c1;c65463.graph_c0	2 out of 137 1.45985401459854%	116 out of 8688 1.33517495395948%	0.549347	1	1.09338
Biosynthesis of amino acids	ko01230	c104323.graph_c0;c108617.graph_c1;c111770.graph_c2;c112804.graph_c1;c116134.graph_c0;c116794.graph_c1;c117280.graph_c0;c118287.graph_c2;c43844.graph_c0;c85187.graph_c0	10 out of 137 7.2992700729927%	582 out of 8688 6.69889502762431%	0.436852	1	1.08962
Glycolysis / Gluconeogenesis	ko00010	c100278.graph_c0;c108617.graph_c1;c110341.graph_c0;c115557.graph_c0;c65463.graph_c0	5 out of 137 3.64963503649635%	300 out of 8688 3.45303867403315%	0.51445	1	1.05693
Carbon fixation in photosynthetic organisms	ko00710	c108617.graph_c1;c111991.graph_c1;c115557.graph_c0	3 out of 137 2.18978102189781%	200 out of 8688 2.30202578268877%	0.615149	1	0.951241
Steroid biosynthesis	ko00100	c106173.graph_c2	1 out of 137 0.72992700729927%	69 out of 8688 0.794198895027624%	0.667485	1	0.919073
Circadian rhythm - plant	ko04712	c101652.graph_c0	1 out of 137 0.72992700729927%	70 out of 8688 0.805709023941068%	0.672771	1	0.905944
Pyruvate metabolism	ko00620	c111991.graph_c1;c115557.graph_c0;c65463.graph_c0	3 out of 137 2.18978102189781%	213 out of 8688 2.45165745856354%	0.657651	1	0.893184
Terpenoid backbone biosynthesis	ko00900	c114146.graph_c2	1 out of 137 0.72992700729927%	76 out of 8688 0.874769797421731%	0.702776	1	0.834422
Carbon metabolism	ko01200	c100278.graph_c0;c108617.graph_c1;c111991.graph_c1;c114690.graph_c0;c115557.graph_c0;c116134.graph_c0;c117280.graph_c0;c78884.graph_c0	8 out of 137 5.83941605839416%	619 out of 8688 7.12476979742173%	0.769414	1	0.819594
Biosynthesis of unsaturated fatty acids	ko01040	c109800.graph_c0	1 out of 137 0.72992700729927%	82 out of 8688 0.943830570902394%	0.730049	1	0.773367
Citrate cycle (TCA cycle)	ko00020	c111991.graph_c1;c115557.graph_c0	2 out of 137 1.45985401459854%	165 out of 8688 1.89917127071823%	0.73837	1	0.768679
Fatty acid metabolism	ko01212	c109800.graph_c0;c122049.graph_c0	2 out of 137 1.45985401459854%	166 out of 8688 1.91068139963168%	0.741415	1	0.764049
Protein processing in endoplasmic reticulum	ko04141	c113745.graph_c3;c42118.graph_c0;c69377.graph_c0;c74264.graph_c1;c92141.graph_c0	5 out of 137 3.64963503649635%	442 out of 8688 5.08747697974217%	0.8335	1	0.717376
Protein export	ko03060	c42118.graph_c0	1 out of 137 0.72992700729927%	92 out of 8688 1.05893186003683%	0.770091	1	0.689305
Fatty acid biosynthesis	ko00061	c122049.graph_c0	1 out of 137 0.72992700729927%	92 out of 8688 1.05893186003683%	0.770091	1	0.689305
Plant hormone signal transduction	ko04075	c115549.graph_c0;c96319.graph_c0;c99766.graph_c0	3 out of 137 2.18978102189781%	291 out of 8688 3.34944751381215%	0.843019	1	0.653774
Photosynthesis	ko00195	c43114.graph_c0	1 out of 137 0.72992700729927%	101 out of 8688 1.16252302025783%	0.801056	1	0.627882
Inositol phosphate metabolism	ko00562	c108940.graph_c1	1 out of 137 0.72992700729927%	102 out of 8688 1.17403314917127%	0.80423	1	0.621726
Pyrimidine metabolism	ko00240	c110996.graph_c0;c114529.graph_c0	2 out of 137 1.45985401459854%	218 out of 8688 2.50920810313076%	0.862878	1	0.581799
Phosphatidylinositol signaling system	ko04070	c106217.graph_c2	1 out of 137 0.72992700729927%	114 out of 8688 1.3121546961326%	0.838614	1	0.556281
Amino sugar and nucleotide sugar metabolism	ko00520	c106975.graph_c0;c108326.graph_c0	2 out of 137 1.45985401459854%	230 out of 8688 2.64732965009208%	0.882277	1	0.551444
Fructose and mannose metabolism	ko00051	c108617.graph_c1	1 out of 137 0.72992700729927%	133 out of 8688 1.53084714548803%	0.881202	1	0.476812
Pentose phosphate pathway	ko00030	c108617.graph_c1	1 out of 137 0.72992700729927%	134 out of 8688 1.54235727440147%	0.883104	1	0.473254
Glycerophospholipid metabolism	ko00564	c106949.graph_c0	1 out of 137 0.72992700729927%	157 out of 8688 1.80709023941068%	0.919404	1	0.403924
Spliceosome	ko03040	c111079.graph_c0;c74264.graph_c1	2 out of 137 1.45985401459854%	372 out of 8688 4.28176795580111%	0.982846	1	0.340947
Phagosome	ko04145	c92141.graph_c0	1 out of 137 0.72992700729927%	191 out of 8688 2.19843462246777%	0.95357	1	0.332021
Ubiquitin mediated proteolysis	ko04120	c48058.graph_c0	1 out of 137 0.72992700729927%	240 out of 8688 2.76243093922652%	0.979112	1	0.264234
Purine metabolism	ko00230	c118805.graph_c0	1 out of 137 0.72992700729927%	293 out of 8688 3.37246777163904%	0.991242	1	0.216437
RNA transport	ko03013	c110734.graph_c0	1 out of 137 0.72992700729927%	331 out of 8688 3.80985267034991%	0.99532	1	0.191589
Ribosome	ko03010	c112598.graph_c0	1 out of 137 0.72992700729927%	869 out of 8688 10.0023020257827%	1	1	0.0729759

## Sheet: Table S5-2
Table S5-2. KEGG enrichment of up-regulated differentially expressed unigenes from F-leaves vs F-branches
Kegg_pathway	ko_id		Cluster_frequency	Genome_frequency	P-value	Corrected_P-value	rich_factor
Phenylpropanoid biosynthesis	ko00940	c100143.graph_c0;c101153.graph_c0;c102001.graph_c0;c102570.graph_c0;c102629.graph_c0;c103563.graph_c0;c103729.graph_c0;c103980.graph_c0;c105625.graph_c2;c105746.graph_c0;c105746.graph_c1;c106141.graph_c0;c106600.graph_c2;c106844.graph_c0;c106862.graph_c0;c106862.graph_c1;c106935.graph_c1;c107321.graph_c1;c108147.graph_c0;c108218.graph_c0;c108295.graph_c3;c108662.graph_c0;c108662.graph_c1;c108730.…	65 out of 605 10.7438016528926%	283 out of 8688 3.2573664825046%	0	0	3.29831
Phenylalanine metabolism	ko00360	c100143.graph_c0;c101153.graph_c0;c102001.graph_c0;c102570.graph_c0;c102629.graph_c0;c103563.graph_c0;c103729.graph_c0;c103980.graph_c0;c105746.graph_c0;c105746.graph_c1;c106141.graph_c0;c106600.graph_c2;c106844.graph_c0;c106862.graph_c0;c106862.graph_c1;c106935.graph_c1;c107321.graph_c1;c108218.graph_c0;c108295.graph_c3;c108730.graph_c0;c108730.graph_c2;c109472.graph_c0;c110501.graph_c1;c110501.…	50 out of 605 8.26446280991735%	220 out of 8688 2.53222836095764%	4.5e-13	4.82e-11	3.26371
DNA replication	ko03030	c100712.graph_c0;c101722.graph_c0;c102290.graph_c0;c105906.graph_c0;c107577.graph_c0;c108285.graph_c0;c108289.graph_c0;c108548.graph_c0;c108724.graph_c0;c109779.graph_c0;c109865.graph_c0;c110614.graph_c0;c114278.graph_c3;c114319.graph_c0;c114722.graph_c0;c115718.graph_c0;c117255.graph_c0;c117555.graph_c0;c117721.graph_c0;c117739.graph_c0;c119158.graph_c0;c119770.graph_c0;c119985.graph_c0;c120739.…	31 out of 605 5.12396694214876%	117 out of 8688 1.34668508287293%	4.24e-11	4.53e-09	3.80487
Starch and sucrose metabolism	ko00500	c100282.graph_c2;c100566.graph_c1;c100735.graph_c0;c101258.graph_c0;c103803.graph_c0;c104987.graph_c1;c105476.graph_c0;c105625.graph_c2;c105916.graph_c0;c106516.graph_c1;c108045.graph_c0;c108147.graph_c0;c108437.graph_c0;c108662.graph_c0;c108662.graph_c1;c109180.graph_c1;c110779.graph_c0;c111118.graph_c3;c111407.graph_c0;c111766.graph_c0;c111788.graph_c1;c111826.graph_c0;c112193.graph_c0;c112313.…	56 out of 605 9.25619834710744%	345 out of 8688 3.97099447513812%	1.4e-09	1.49e-07	2.33095
Plant hormone signal transduction	ko04075	c100541.graph_c0;c101645.graph_c0;c101811.graph_c0;c102453.graph_c0;c103969.graph_c1;c104590.graph_c1;c104846.graph_c0;c105111.graph_c0;c105278.graph_c0;c105278.graph_c1;c106076.graph_c0;c106153.graph_c0;c106167.graph_c0;c107646.graph_c0;c108508.graph_c0;c109689.graph_c1;c110436.graph_c0;c111814.graph_c0;c111968.graph_c0;c112135.graph_c0;c112508.graph_c0;c112601.graph_c1;c112776.graph_c0;c112954.…	45 out of 605 7.43801652892562%	291 out of 8688 3.34944751381215%	2.68e-07	2.87e-05	2.22067
Base excision repair	ko03410	c104521.graph_c0;c104966.graph_c0;c108285.graph_c0;c108289.graph_c0;c109865.graph_c0;c109942.graph_c0;c112669.graph_c0;c113793.graph_c0;c114014.graph_c0;c114278.graph_c3;c114990.graph_c0;c115719.graph_c0;c117816.graph_c0;c119985.graph_c0;c93186.graph_c0;c93948.graph_c0;c94513.graph_c0	17 out of 605 2.8099173553719%	66 out of 8688 0.759668508287293%	1.71e-06	0.000183045	3.69887
Cutin, suberine and wax biosynthesis	ko00073	c101377.graph_c0;c104003.graph_c0;c106159.graph_c0;c107961.graph_c0;c111076.graph_c0;c114806.graph_c1;c115410.graph_c0;c116941.graph_c0;c118392.graph_c1;c120884.graph_c0;c121577.graph_c0;c99713.graph_c0	12 out of 605 1.98347107438017%	39 out of 8688 0.448895027624309%	7.96e-06	0.000852034	4.41856
Homologous recombination	ko03440	c100712.graph_c0;c101722.graph_c0;c102290.graph_c0;c105533.graph_c0;c107577.graph_c0;c110614.graph_c0;c110862.graph_c3;c113690.graph_c0;c114089.graph_c0;c115542.graph_c0;c115718.graph_c0;c119158.graph_c0;c119985.graph_c0;c89683.graph_c0;c93186.graph_c0;c93948.graph_c0;c94474.graph_c0;c94513.graph_c0;c98865.graph_c0	19 out of 605 3.1404958677686%	101 out of 8688 1.16252302025783%	5.71e-05	0.00610954	2.70145
Amino sugar and nucleotide sugar metabolism	ko00520	c100282.graph_c2;c100566.graph_c1;c100735.graph_c0;c101258.graph_c0;c103362.graph_c1;c105173.graph_c0;c105173.graph_c1;c105476.graph_c0;c108437.graph_c0;c110549.graph_c0;c111766.graph_c0;c111826.graph_c0;c111901.graph_c0;c112193.graph_c0;c113664.graph_c0;c114032.graph_c0;c114436.graph_c0;c114680.graph_c0;c115881.graph_c3;c116625.graph_c0;c117268.graph_c0;c117384.graph_c1;c118023.graph_c0;c118023.…	30 out of 605 4.95867768595041%	230 out of 8688 2.64732965009208%	0.000606069	0.0648494	1.87309
Mismatch repair	ko03430	c100712.graph_c0;c101662.graph_c0;c101722.graph_c0;c102290.graph_c0;c107577.graph_c0;c107876.graph_c0;c107876.graph_c1;c109865.graph_c0;c110614.graph_c0;c114491.graph_c1;c115718.graph_c0;c119158.graph_c0;c119985.graph_c0;c94513.graph_c0;c98865.graph_c0;c99063.graph_c0	16 out of 605 2.64462809917355%	95 out of 8688 1.09346224677716%	0.000787973	0.0843131	2.41858
Cyanoamino acid metabolism	ko00460	c105625.graph_c2;c108147.graph_c0;c108662.graph_c0;c108662.graph_c1;c109180.graph_c1;c110779.graph_c0;c111118.graph_c3;c111407.graph_c0;c111788.graph_c1;c116770.graph_c0;c118664.graph_c0;c120110.graph_c2;c60082.graph_c0;c62941.graph_c1;c86595.graph_c0;c95948.graph_c0	16 out of 605 2.64462809917355%	97 out of 8688 1.11648250460405%	0.000994535	0.106415	2.36871
Endocytosis	ko04144	c100170.graph_c0;c100590.graph_c0;c100749.graph_c0;c102061.graph_c0;c102170.graph_c1;c103588.graph_c1;c104499.graph_c0;c105697.graph_c0;c105958.graph_c1;c106584.graph_c0;c106584.graph_c1;c110416.graph_c0;c110417.graph_c0;c112220.graph_c0;c114713.graph_c0;c114713.graph_c1;c114823.graph_c0;c117553.graph_c0;c118455.graph_c0;c118455.graph_c1;c119791.graph_c1;c119957.graph_c0;c119996.graph_c1;c121076.…	31 out of 605 5.12396694214876%	280 out of 8688 3.22283609576427%	0.0066597	0.712588	1.58989
Pentose and glucuronate interconversions	ko00040	c103235.graph_c1;c104987.graph_c1;c105555.graph_c1;c106516.graph_c1;c110452.graph_c0;c110846.graph_c0;c113865.graph_c1;c114436.graph_c0;c116639.graph_c0;c117869.graph_c1;c118065.graph_c0;c65726.graph_c0;c92020.graph_c0;c96268.graph_c0;c99274.graph_c0	15 out of 605 2.47933884297521%	109 out of 8688 1.25460405156538%	0.00829668	0.887744	1.97619
Glycosaminoglycan degradation	ko00531	c100409.graph_c0;c111236.graph_c0;c115881.graph_c3;c117015.graph_c1;c118117.graph_c1	5 out of 605 0.826446280991736%	27 out of 8688 0.310773480662983%	0.0362149	1	2.65932
Glycosphingolipid biosynthesis - globo series	ko00603	c113006.graph_c0;c114163.graph_c0;c115881.graph_c3	3 out of 605 0.495867768595041%	18 out of 8688 0.207182320441989%	0.125835	1	2.39339
Glycosphingolipid biosynthesis - ganglio series	ko00604	c115881.graph_c3;c117015.graph_c1	2 out of 605 0.330578512396694%	13 out of 8688 0.14963167587477%	0.227949	1	2.20928
Riboflavin metabolism	ko00740	c104091.graph_c0;c115703.graph_c1;c98321.graph_c2	3 out of 605 0.495867768595041%	20 out of 8688 0.230202578268877%	0.159041	1	2.15405
Sesquiterpenoid and triterpenoid biosynthesis	ko00909	c114447.graph_c0	1 out of 605 0.165289256198347%	7 out of 8688 0.0805709023941068%	0.396759	1	2.05148
Diterpenoid biosynthesis	ko00904	c107314.graph_c1;c113597.graph_c0;c97126.graph_c0	3 out of 605 0.495867768595041%	22 out of 8688 0.253222836095764%	0.194548	1	1.95823
Fatty acid elongation	ko00062	c100587.graph_c0;c100642.graph_c0;c105726.graph_c2;c106094.graph_c0;c109425.graph_c1;c115312.graph_c1;c119702.graph_c0;c97429.graph_c0	8 out of 605 1.32231404958678%	60 out of 8688 0.69060773480663%	0.0549813	1	1.91471
Ether lipid metabolism	ko00565	c100749.graph_c0;c102061.graph_c0;c102170.graph_c1;c106584.graph_c0;c106584.graph_c1;c108321.graph_c0;c80703.graph_c0;c96826.graph_c0	8 out of 605 1.32231404958678%	61 out of 8688 0.702117863720074%	0.0596095	1	1.88332
ABC transporters	ko02010	c108907.graph_c0;c108907.graph_c1;c110811.graph_c1;c113708.graph_c0;c115037.graph_c2;c117889.graph_c0;c120033.graph_c0;c120033.graph_c1;c121094.graph_c1	9 out of 605 1.48760330578512%	69 out of 8688 0.794198895027624%	0.0488215	1	1.87309
Non-homologous end-joining	ko03450	c108289.graph_c0;c114089.graph_c0	2 out of 605 0.330578512396694%	16 out of 8688 0.184162062615101%	0.307566	1	1.79504
Selenocompound metabolism	ko00450	c121453.graph_c1;c81472.graph_c0;c85994.graph_c0;c87831.graph_c0;c89716.graph_c0;c90351.graph_c0;c94119.graph_c0	7 out of 605 1.15702479338843%	57 out of 8688 0.656077348066298%	0.0992037	1	1.76355
Fatty acid biosynthesis	ko00061	c110304.graph_c1;c114614.graph_c1;c116024.graph_c1;c116121.graph_c1;c116121.graph_c2;c116196.graph_c0;c117210.graph_c0;c45628.graph_c0;c69228.graph_c0;c97596.graph_c0;c99917.graph_c0	11 out of 605 1.81818181818182%	92 out of 8688 1.05893186003683%	0.0539908	1	1.717
Steroid biosynthesis	ko00100	c106246.graph_c0;c111346.graph_c0;c111412.graph_c0;c113860.graph_c0;c114447.graph_c0;c115340.graph_c3;c122742.graph_c0;c90538.graph_c0	8 out of 605 1.32231404958678%	69 out of 8688 0.794198895027624%	0.105265	1	1.66497
Nucleotide excision repair	ko03420	c100712.graph_c0;c101722.graph_c0;c102290.graph_c0;c107577.graph_c0;c108285.graph_c0;c109865.graph_c0;c110614.graph_c0;c111956.graph_c0;c114278.graph_c3;c115718.graph_c0;c119158.graph_c0;c119985.graph_c0;c93186.graph_c0;c93948.graph_c0;c94513.graph_c0;c99063.graph_c0	16 out of 605 2.64462809917355%	143 out of 8688 1.64594843462247%	0.0399285	1	1.60675
Limonene and pinene degradation	ko00903	c103235.graph_c1;c110452.graph_c0	2 out of 605 0.330578512396694%	18 out of 8688 0.207182320441989%	0.359875	1	1.59559
Phagosome	ko04145	c100140.graph_c0;c100402.graph_c0;c101716.graph_c0;c105799.graph_c0;c109351.graph_c1;c110279.graph_c1;c111764.graph_c0;c114124.graph_c0;c114124.graph_c1;c114532.graph_c1;c119437.graph_c0;c119437.graph_c1;c121300.graph_c0;c41869.graph_c0;c49067.graph_c0;c51426.graph_c0;c65531.graph_c0;c71286.graph_c0;c88407.graph_c0;c93907.graph_c2;c99187.graph_c0	21 out of 605 3.47107438016529%	191 out of 8688 2.19843462246777%	0.0245871	1	1.57888
Linoleic acid metabolism	ko00591	c108321.graph_c0;c49517.graph_c0;c49517.graph_c1	3 out of 605 0.495867768595041%	28 out of 8688 0.322283609576427%	0.309069	1	1.53861
Sphingolipid metabolism	ko00600	c105244.graph_c0;c113006.graph_c0;c113191.graph_c0;c114163.graph_c0;c117015.graph_c1;c93994.graph_c0	6 out of 605 0.991735537190083%	57 out of 8688 0.656077348066298%	0.203574	1	1.51161
Photosynthesis - antenna proteins	ko00196	c69540.graph_c0;c81005.graph_c0;c83713.graph_c1;c86611.graph_c0	4 out of 605 0.661157024793388%	40 out of 8688 0.460405156537753%	0.30282	1	1.43603
Pyrimidine metabolism	ko00240	c103292.graph_c0;c106186.graph_c0;c107846.graph_c0;c108285.graph_c0;c108724.graph_c0;c109427.graph_c0;c111964.graph_c1;c112134.graph_c1;c114278.graph_c3;c114319.graph_c0;c117330.graph_c1;c117727.graph_c1;c117785.graph_c3;c118231.graph_c0;c119985.graph_c0;c120249.graph_c0;c120739.graph_c0;c93186.graph_c0;c93948.graph_c0;c94513.graph_c0;c98849.graph_c0	21 out of 605 3.47107438016529%	218 out of 8688 2.50920810313076%	0.0804269	1	1.38333
Sulfur relay system	ko04122	c109665.graph_c0;c121732.graph_c0	2 out of 605 0.330578512396694%	23 out of 8688 0.264732965009208%	0.48284	1	1.24872
Biosynthesis of unsaturated fatty acids	ko01040	c109425.graph_c1;c110304.graph_c1;c116121.graph_c1;c116121.graph_c2;c45628.graph_c0;c69228.graph_c0;c99917.graph_c0	7 out of 605 1.15702479338843%	82 out of 8688 0.943830570902394%	0.345201	1	1.22588
Galactose metabolism	ko00052	c101258.graph_c0;c101270.graph_c0;c103803.graph_c0;c107891.graph_c0;c108273.graph_c3;c113006.graph_c0;c113664.graph_c0;c114009.graph_c3;c114163.graph_c0;c117015.graph_c1	10 out of 605 1.65289256198347%	118 out of 8688 1.35819521178637%	0.306168	1	1.21698
Biotin metabolism	ko00780	c114614.graph_c1;c116196.graph_c0;c99917.graph_c0	3 out of 605 0.495867768595041%	36 out of 8688 0.414364640883978%	0.462868	1	1.19669
Glycosylphosphatidylinositol(GPI)-anchor biosynthesis	ko00563	c115054.graph_c0;c115054.graph_c1;c120353.graph_c0	3 out of 605 0.495867768595041%	37 out of 8688 0.425874769797422%	0.481193	1	1.16435
Purine metabolism	ko00230	c101726.graph_c0;c107846.graph_c0;c108080.graph_c1;c108285.graph_c0;c108724.graph_c0;c109228.graph_c0;c112134.graph_c1;c114278.graph_c3;c114319.graph_c0;c114350.graph_c1;c114350.graph_c2;c114543.graph_c0;c117330.graph_c1;c117727.graph_c1;c118231.graph_c0;c119650.graph_c0;c119985.graph_c0;c120739.graph_c0;c93186.graph_c0;c93948.graph_c0;c94513.graph_c0;c96462.graph_c0;c99634.graph_c1	23 out of 605 3.80165289256198%	293 out of 8688 3.37246777163904%	0.303929	1	1.12726
Other glycan degradation	ko00511	c114256.graph_c1;c115881.graph_c3;c117015.graph_c1	3 out of 605 0.495867768595041%	39 out of 8688 0.448895027624309%	0.516918	1	1.10464
Arachidonic acid metabolism	ko00590	c108321.graph_c0;c120532.graph_c2	2 out of 605 0.330578512396694%	26 out of 8688 0.29926335174954%	0.549304	1	1.10464
Zeatin biosynthesis	ko00908	c104315.graph_c0;c72447.graph_c0	2 out of 605 0.330578512396694%	26 out of 8688 0.29926335174954%	0.549304	1	1.10464
Fatty acid metabolism	ko01212	c109425.graph_c1;c110304.graph_c1;c114614.graph_c1;c116024.graph_c1;c116121.graph_c1;c116121.graph_c2;c116196.graph_c0;c117210.graph_c0;c45628.graph_c0;c69228.graph_c0;c97596.graph_c0;c99917.graph_c0	12 out of 605 1.98347107438017%	166 out of 8688 1.91068139963168%	0.49018	1	1.0381
Other types of O-glycan biosynthesis	ko00514	c117592.graph_c0	1 out of 605 0.165289256198347%	14 out of 8688 0.161141804788214%	0.636254	1	1.02574
One carbon pool by folate	ko00670	c116770.graph_c0;c117785.graph_c3;c99634.graph_c1	3 out of 605 0.495867768595041%	42 out of 8688 0.483425414364641%	0.567907	1	1.02574
Cysteine and methionine metabolism	ko00270	c102821.graph_c1;c105910.graph_c0;c107470.graph_c0;c113142.graph_c0;c120735.graph_c0;c121453.graph_c1;c81472.graph_c0;c84687.graph_c0;c85994.graph_c0;c87831.graph_c0;c89716.graph_c0;c90351.graph_c0;c93871.graph_c0;c94119.graph_c0;c96218.graph_c1;c97927.graph_c0	16 out of 605 2.64462809917355%	226 out of 8688 2.60128913443831%	0.510649	1	1.01666
Plant-pathogen interaction	ko04626	c101892.graph_c3;c104281.graph_c0;c104970.graph_c1;c105280.graph_c0;c105513.graph_c1;c107037.graph_c0;c108613.graph_c0;c114330.graph_c2;c116289.graph_c1;c116374.graph_c0;c116374.graph_c1;c117225.graph_c0;c117471.graph_c0;c118869.graph_c3;c119558.graph_c1;c120695.graph_c0;c120991.graph_c2;c121601.graph_c0;c42366.graph_c0;c92021.graph_c1;c96896.graph_c0	21 out of 605 3.47107438016529%	307 out of 8688 3.53360957642726%	0.567839	1	0.982303
alpha-Linolenic acid metabolism	ko00592	c108321.graph_c0;c111167.graph_c0;c90421.graph_c0;c90421.graph_c1;c93716.graph_c0	5 out of 605 0.826446280991736%	74 out of 8688 0.851749539594843%	0.593858	1	0.970293
Ribosome biogenesis in eukaryotes	ko03008	c100363.graph_c0;c104972.graph_c0;c108199.graph_c0;c109955.graph_c0;c111868.graph_c1;c116102.graph_c0;c118981.graph_c2;c119138.graph_c2;c120620.graph_c0;c121007.graph_c0;c121374.graph_c0;c90985.graph_c0	12 out of 605 1.98347107438017%	181 out of 8688 2.08333333333333%	0.613541	1	0.952066
Carotenoid biosynthesis	ko00906	c104260.graph_c0;c113298.graph_c0;c118087.graph_c0	3 out of 605 0.495867768595041%	46 out of 8688 0.529465930018416%	0.630491	1	0.936543
Glycerophospholipid metabolism	ko00564	c100749.graph_c0;c102061.graph_c0;c102170.graph_c1;c106584.graph_c0;c106584.graph_c1;c108100.graph_c0;c108321.graph_c0;c118058.graph_c2;c80703.graph_c0;c96826.graph_c0	10 out of 605 1.65289256198347%	157 out of 8688 1.80709023941068%	0.661794	1	0.914671
Glycerolipid metabolism	ko00561	c103052.graph_c0;c103235.graph_c1;c108100.graph_c0;c110452.graph_c0;c112214.graph_c1;c113006.graph_c0;c114163.graph_c0	7 out of 605 1.15702479338843%	116 out of 8688 1.33517495395948%	0.706698	1	0.866572
SNARE interactions in vesicular transport	ko04130	c100123.graph_c0;c100123.graph_c1;c90131.graph_c0	3 out of 605 0.495867768595041%	50 out of 8688 0.575506445672192%	0.686519	1	0.86162
Inositol phosphate metabolism	ko00562	c114111.graph_c0;c114713.graph_c0;c114713.graph_c1;c114758.graph_c0;c119957.graph_c0;c96723.graph_c0	6 out of 605 0.991735537190083%	102 out of 8688 1.17403314917127%	0.72318	1	0.844725
Ascorbate and aldarate metabolism	ko00053	c103235.graph_c1;c110354.graph_c3;c110452.graph_c0;c114436.graph_c0;c118065.graph_c0	5 out of 605 0.826446280991736%	85 out of 8688 0.978360957642726%	0.714773	1	0.844725
Brassinosteroid biosynthesis	ko00905	c119868.graph_c0	1 out of 605 0.165289256198347%	17 out of 8688 0.195672191528545%	0.707189	1	0.844725
Ubiquitin mediated proteolysis	ko04120	c100585.graph_c0;c100780.graph_c0;c101590.graph_c0;c104725.graph_c0;c106823.graph_c0;c106850.graph_c1;c110400.graph_c0;c114108.graph_c1;c115583.graph_c2;c115598.graph_c1;c118069.graph_c0;c119628.graph_c1;c120377.graph_c2;c89659.graph_c0	14 out of 605 2.31404958677686%	240 out of 8688 2.76243093922652%	0.792617	1	0.837686
Lysine degradation	ko00310	c103235.graph_c1;c110452.graph_c0;c115780.graph_c0;c118518.graph_c0;c118518.graph_c1	5 out of 605 0.826446280991736%	87 out of 8688 1.00138121546961%	0.733766	1	0.825306
Tryptophan metabolism	ko00380	c103235.graph_c1;c110452.graph_c0;c115078.graph_c0;c115298.graph_c0;c99267.graph_c0	5 out of 605 0.826446280991736%	88 out of 8688 1.01289134438306%	0.742911	1	0.815928
Terpenoid backbone biosynthesis	ko00900	c103953.graph_c2;c109462.graph_c1;c118241.graph_c0;c71823.graph_c0	4 out of 605 0.661157024793388%	76 out of 8688 0.874769797421731%	0.785096	1	0.755807
Fructose and mannose metabolism	ko00051	c101258.graph_c0;c101270.graph_c0;c105476.graph_c0;c119491.graph_c2;c85415.graph_c0;c88693.graph_c0;c93699.graph_c0	7 out of 605 1.15702479338843%	133 out of 8688 1.53084714548803%	0.827812	1	0.755807
RNA transport	ko03013	c100363.graph_c0;c104609.graph_c0;c108519.graph_c0;c109596.graph_c1;c109609.graph_c0;c110734.graph_c0;c111514.graph_c1;c112758.graph_c0;c115853.graph_c0;c118677.graph_c0;c119138.graph_c2;c119972.graph_c0;c120411.graph_c2;c120762.graph_c0;c121016.graph_c1;c74606.graph_c0;c97588.graph_c0	17 out of 605 2.8099173553719%	331 out of 8688 3.80985267034991%	0.930592	1	0.73754
RNA degradation	ko03018	c101270.graph_c0;c102922.graph_c0;c106269.graph_c0;c106269.graph_c1;c107298.graph_c1;c108632.graph_c0;c111868.graph_c1;c116669.graph_c0;c117330.graph_c1;c119379.graph_c0;c99477.graph_c0;c99884.graph_c1	12 out of 605 1.98347107438017%	235 out of 8688 2.7048802946593%	0.901601	1	0.733293
Photosynthesis	ko00195	c101510.graph_c0;c101510.graph_c1;c107283.graph_c1;c92986.graph_c0;c93724.graph_c0	5 out of 605 0.826446280991736%	101 out of 8688 1.16252302025783%	0.841322	1	0.710907
Stilbenoid, diarylheptanoid and gingerol biosynthesis	ko00945	c106600.graph_c2	1 out of 605 0.165289256198347%	21 out of 8688 0.24171270718232%	0.780759	1	0.683825
Glycolysis / Gluconeogenesis	ko00010	c101258.graph_c0;c101270.graph_c0;c103235.graph_c1;c107891.graph_c0;c108273.graph_c3;c109747.graph_c0;c110452.graph_c0;c114350.graph_c1;c114350.graph_c2;c114758.graph_c0;c117710.graph_c0;c48645.graph_c0;c85415.graph_c0;c91845.graph_c0	14 out of 605 2.31404958677686%	300 out of 8688 3.45303867403315%	0.962396	1	0.670149
Thiamine metabolism	ko00730	c60101.graph_c0	1 out of 605 0.165289256198347%	22 out of 8688 0.253222836095764%	0.796063	1	0.652742
Pentose phosphate pathway	ko00030	c101270.graph_c0;c108080.graph_c1;c119650.graph_c0;c64790.graph_c0;c85415.graph_c0;c96364.graph_c0	6 out of 605 0.991735537190083%	134 out of 8688 1.54235727440147%	0.91266	1	0.643
beta-Alanine metabolism	ko00410	c101372.graph_c0;c103235.graph_c1;c110452.graph_c0;c112867.graph_c6	4 out of 605 0.661157024793388%	93 out of 8688 1.07044198895028%	0.896321	1	0.617649
Protein processing in endoplasmic reticulum	ko04141	c101590.graph_c0;c103755.graph_c0;c106653.graph_c2;c109999.graph_c0;c110416.graph_c0;c111377.graph_c1;c111764.graph_c0;c111956.graph_c0;c116374.graph_c0;c116374.graph_c1;c119996.graph_c1;c121051.graph_c2;c69509.graph_c0;c95362.graph_c0;c96604.graph_c0;c96941.graph_c0;c97001.graph_c0;c97056.graph_c0;c99258.graph_c2	19 out of 605 3.1404958677686%	442 out of 8688 5.08747697974217%	0.993714	1	0.617299
mRNA surveillance pathway	ko03015	c107156.graph_c0;c110765.graph_c0;c111514.graph_c1;c111984.graph_c0;c116326.graph_c2;c117041.graph_c0;c120038.graph_c4;c120543.graph_c0;c121016.graph_c1;c121363.graph_c4	10 out of 605 1.65289256198347%	242 out of 8688 2.78545119705341%	0.977138	1	0.593402
Histidine metabolism	ko00340	c103235.graph_c1;c110452.graph_c0	2 out of 605 0.330578512396694%	49 out of 8688 0.563996316758748%	0.864888	1	0.586136
Spliceosome	ko03040	c101389.graph_c0;c101998.graph_c0;c104988.graph_c1;c104988.graph_c2;c110416.graph_c0;c110843.graph_c0;c115046.graph_c0;c118086.graph_c2;c118123.graph_c1;c119996.graph_c1;c47039.graph_c0;c71283.graph_c0;c80572.graph_c0;c90366.graph_c1;c97001.graph_c0	15 out of 605 2.47933884297521%	372 out of 8688 4.28176795580111%	0.994409	1	0.579046
Carbon fixation in photosynthetic organisms	ko00710	c107283.graph_c2;c109747.graph_c0;c115804.graph_c2;c48645.graph_c0;c64790.graph_c0;c85415.graph_c0;c96364.graph_c0;c98206.graph_c0	8 out of 605 1.32231404958678%	200 out of 8688 2.30202578268877%	0.972703	1	0.574413
Alanine, aspartate and glutamate metabolism	ko00250	c101372.graph_c0;c103849.graph_c1;c115804.graph_c2;c121170.graph_c1;c121170.graph_c2;c92999.graph_c0	6 out of 605 0.991735537190083%	155 out of 8688 1.78406998158379%	0.96381	1	0.555884
Taurine and hypotaurine metabolism	ko00430	c101372.graph_c0	1 out of 605 0.165289256198347%	26 out of 8688 0.29926335174954%	0.84733	1	0.55232
Glutathione metabolism	ko00480	c110354.graph_c3;c117727.graph_c1;c118884.graph_c0;c84742.graph_c0;c85312.graph_c0;c92804.graph_c0;c96047.graph_c0	7 out of 605 1.15702479338843%	184 out of 8688 2.11786372007366%	0.976143	1	0.546317
Porphyrin and chlorophyll metabolism	ko00860	c114085.graph_c2;c91765.graph_c0;c98780.graph_c0	3 out of 605 0.495867768595041%	79 out of 8688 0.909300184162063%	0.920236	1	0.545329
Biosynthesis of amino acids	ko01230	c101270.graph_c0;c107470.graph_c0;c108080.graph_c1;c109747.graph_c0;c114350.graph_c1;c114350.graph_c2;c115804.graph_c2;c116770.graph_c0;c118514.graph_c0;c119650.graph_c0;c121453.graph_c1;c122032.graph_c0;c48645.graph_c0;c64790.graph_c0;c81472.graph_c0;c85415.graph_c0;c85994.graph_c0;c87831.graph_c0;c89716.graph_c0;c90351.graph_c0;c94119.graph_c0;c96364.graph_c0	22 out of 605 3.63636363636364%	582 out of 8688 6.69889502762431%	0.99973	1	0.54283
Fatty acid degradation	ko00071	c103235.graph_c1;c110452.graph_c0;c116024.graph_c1;c97596.graph_c0	4 out of 605 0.661157024793388%	108 out of 8688 1.24309392265193%	0.948717	1	0.531864
Glyoxylate and dicarboxylate metabolism	ko00630	c100139.graph_c0;c107283.graph_c2;c111046.graph_c0;c116770.graph_c0;c92999.graph_c0;c99812.graph_c0	6 out of 605 0.991735537190083%	171 out of 8688 1.96823204419889%	0.982432	1	0.503871
Phosphatidylinositol signaling system	ko04070	c114111.graph_c0;c114713.graph_c0;c114713.graph_c1;c119957.graph_c0	4 out of 605 0.661157024793388%	114 out of 8688 1.3121546961326%	0.961805	1	0.503871
Nitrogen metabolism	ko00910	c106487.graph_c0;c108953.graph_c0;c87340.graph_c0	3 out of 605 0.495867768595041%	86 out of 8688 0.989871086556169%	0.944612	1	0.500942
Basal transcription factors	ko03022	c106541.graph_c0;c107833.graph_c0	2 out of 605 0.330578512396694%	58 out of 8688 0.667587476979742%	0.919502	1	0.495184
Peroxisome	ko04146	c111046.graph_c0;c111076.graph_c0;c116024.graph_c1;c88305.graph_c1;c92999.graph_c0;c97596.graph_c0	6 out of 605 0.991735537190083%	180 out of 8688 2.07182320441989%	0.988495	1	0.478678
Protein export	ko03060	c111377.graph_c1;c119622.graph_c1;c121051.graph_c2	3 out of 605 0.495867768595041%	92 out of 8688 1.05893186003683%	0.959802	1	0.468272
Carbon metabolism	ko01200	c101258.graph_c0;c101270.graph_c0;c107283.graph_c2;c107470.graph_c0;c108080.graph_c1;c109747.graph_c0;c114350.graph_c1;c114350.graph_c2;c115804.graph_c2;c116770.graph_c0;c117710.graph_c0;c119650.graph_c0;c48645.graph_c0;c64790.graph_c0;c85415.graph_c0;c91845.graph_c0;c92999.graph_c0;c96364.graph_c0;c98206.graph_c0;c99812.graph_c0	20 out of 605 3.30578512396694%	619 out of 8688 7.12476979742173%	0.999989	1	0.463985
Circadian rhythm - plant	ko04712	c107780.graph_c0;c109220.graph_c0	2 out of 605 0.330578512396694%	70 out of 8688 0.805709023941068%	0.960656	1	0.410295
Folate biosynthesis	ko00790	c117785.graph_c3	1 out of 605 0.165289256198347%	35 out of 8688 0.402854511970534%	0.920455	1	0.410295
Pyruvate metabolism	ko00620	c103235.graph_c1;c110452.graph_c0;c114350.graph_c1;c114350.graph_c2;c117710.graph_c0;c91845.graph_c0	6 out of 605 0.991735537190083%	213 out of 8688 2.45165745856354%	0.997768	1	0.404516
Sulfur metabolism	ko00920	c107470.graph_c0;c94684.graph_c1	2 out of 605 0.330578512396694%	72 out of 8688 0.828729281767956%	0.965162	1	0.398898
Arginine and proline metabolism	ko00330	c103235.graph_c1;c108282.graph_c0;c110452.graph_c0;c112867.graph_c6;c97927.graph_c0	5 out of 605 0.826446280991736%	181 out of 8688 2.08333333333333%	0.996299	1	0.396694
Oxidative phosphorylation	ko00190	c100402.graph_c0;c104557.graph_c1;c111865.graph_c0;c114100.graph_c0;c121872.graph_c2;c65531.graph_c0;c67907.graph_c0;c93907.graph_c2;c99883.graph_c0	9 out of 605 1.48760330578512%	339 out of 8688 3.90193370165746%	0.999894	1	0.381248
Flavonoid biosynthesis	ko00941	c106600.graph_c2	1 out of 605 0.165289256198347%	40 out of 8688 0.460405156537753%	0.944642	1	0.359008
RNA polymerase	ko03020	c107846.graph_c0;c112134.graph_c1	2 out of 605 0.330578512396694%	82 out of 8688 0.943830570902394%	0.981192	1	0.350252
Ribosome	ko03010	c100357.graph_c0;c103476.graph_c0;c108590.graph_c0;c108677.graph_c0;c109239.graph_c1;c111033.graph_c0;c111225.graph_c4;c114414.graph_c1;c116343.graph_c1;c117935.graph_c2;c38790.graph_c0;c42174.graph_c0;c77030.graph_c0;c80557.graph_c0;c80599.graph_c0;c89723.graph_c0;c92697.graph_c0;c95698.graph_c1;c96838.graph_c1;c98026.graph_c1;c98462.graph_c0	21 out of 605 3.47107438016529%	869 out of 8688 10.0023020257827%	1	1	0.347028
Pantothenate and CoA biosynthesis	ko00770	c106149.graph_c0	1 out of 605 0.165289256198347%	44 out of 8688 0.506445672191529%	0.958584	1	0.326371
Phenylalanine, tyrosine and tryptophan biosynthesis	ko00400	c118514.graph_c0;c122032.graph_c0	2 out of 605 0.330578512396694%	93 out of 8688 1.07044198895028%	0.990583	1	0.308824
Butanoate metabolism	ko00650	c101372.graph_c0	1 out of 605 0.165289256198347%	49 out of 8688 0.563996316758748%	0.971188	1	0.293068
Glycine, serine and threonine metabolism	ko00260	c100139.graph_c0;c116770.graph_c0;c92999.graph_c0	3 out of 605 0.495867768595041%	169 out of 8688 1.94521178637201%	0.99957	1	0.254917
Valine, leucine and isoleucine degradation	ko00280	c103235.graph_c1;c110452.graph_c0	2 out of 605 0.330578512396694%	114 out of 8688 1.3121546961326%	0.997563	1	0.251936
Ubiquinone and other terpenoid-quinone biosynthesis	ko00130	c110665.graph_c0	1 out of 605 0.165289256198347%	62 out of 8688 0.713627992633518%	0.988796	1	0.231618
Citrate cycle (TCA cycle)	ko00020	c117710.graph_c0;c91845.graph_c0	2 out of 605 0.330578512396694%	165 out of 8688 1.89917127071823%	0.999919	1	0.174065
N-Glycan biosynthesis	ko00510	c96604.graph_c0	1 out of 605 0.165289256198347%	91 out of 8688 1.04742173112339%	0.998645	1	0.157806
Tyrosine metabolism	ko00350	c121179.graph_c1	1 out of 605 0.165289256198347%	91 out of 8688 1.04742173112339%	0.998645	1	0.157806
Proteasome	ko03050	c86733.graph_c0	1 out of 605 0.165289256198347%	148 out of 8688 1.70349907918969%	0.999979	1	0.0970293
2-Oxocarboxylic acid metabolism	ko01210	c115804.graph_c2	1 out of 605 0.165289256198347%	149 out of 8688 1.71500920810313%	0.999981	1	0.0963781

## Sheet: Table S5-3
Table S5-3. KEGG enrichment of up-regulated differentially expressed unigenes from NF-leaves vs F-branches
Kegg_pathway	ko_id		Cluster_frequency	Genome_frequency	P-value	Corrected_P-value	rich_factor
Phenylpropanoid biosynthesis	ko00940	c100143.graph_c0;c102001.graph_c0;c102570.graph_c0;c103043.graph_c0;c103980.graph_c0;c105625.graph_c2;c105629.graph_c0;c105746.graph_c0;c106141.graph_c0;c106600.graph_c2;c106844.graph_c0;c106862.graph_c0;c106862.graph_c1;c108218.graph_c0;c108295.graph_c3;c108662.graph_c0;c108662.graph_c1;c109903.graph_c0;c110303.graph_c0;c110501.graph_c1;c110501.graph_c2;c110501.graph_c4;c111118.graph_c3;c111407.…	51 out of 571 8.93169877408056%	283 out of 8688 3.2573664825046%	2.15e-11	2.32e-09	2.742
Plant hormone signal transduction	ko04075	c100541.graph_c0;c101645.graph_c0;c102158.graph_c0;c102453.graph_c0;c105070.graph_c0;c105111.graph_c0;c105278.graph_c0;c105278.graph_c1;c106076.graph_c0;c106153.graph_c0;c107047.graph_c2;c107385.graph_c1;c107646.graph_c0;c108489.graph_c0;c108508.graph_c0;c109689.graph_c1;c110436.graph_c0;c111814.graph_c0;c111968.graph_c0;c112135.graph_c0;c112508.graph_c0;c112601.graph_c1;c112776.graph_c0;c112954.…	51 out of 571 8.93169877408056%	291 out of 8688 3.34944751381215%	6.16e-11	6.66e-09	2.66662
DNA replication	ko03030	c100264.graph_c0;c101722.graph_c0;c108187.graph_c1;c108285.graph_c0;c108289.graph_c0;c108548.graph_c0;c109779.graph_c0;c109865.graph_c0;c110614.graph_c0;c114278.graph_c3;c114319.graph_c0;c114598.graph_c0;c114722.graph_c0;c115604.graph_c1;c117255.graph_c0;c117555.graph_c0;c117721.graph_c0;c117739.graph_c0;c119770.graph_c0;c81413.graph_c0;c93186.graph_c0;c93186.graph_c1;c93948.graph_c0;c94513.graph…	26 out of 571 4.55341506129597%	117 out of 8688 1.34668508287293%	2.61e-08	2.82e-06	3.3812
Starch and sucrose metabolism	ko00500	c100735.graph_c0;c101258.graph_c0;c103150.graph_c1;c103237.graph_c1;c104188.graph_c0;c104188.graph_c1;c105133.graph_c0;c105476.graph_c0;c105625.graph_c2;c105629.graph_c0;c106516.graph_c0;c106516.graph_c1;c108437.graph_c0;c108662.graph_c0;c108662.graph_c1;c110238.graph_c1;c111118.graph_c3;c111407.graph_c0;c111788.graph_c1;c112193.graph_c0;c112698.graph_c0;c112762.graph_c0;c113533.graph_c1;c114009.…	50 out of 571 8.75656742556918%	345 out of 8688 3.97099447513812%	7.37e-08	7.96e-06	2.20513
Phenylalanine metabolism	ko00360	c100143.graph_c0;c102001.graph_c0;c102570.graph_c0;c103980.graph_c0;c105746.graph_c0;c106141.graph_c0;c106600.graph_c2;c106844.graph_c0;c106862.graph_c0;c106862.graph_c1;c108218.graph_c0;c108295.graph_c3;c110501.graph_c1;c110501.graph_c2;c110501.graph_c4;c112895.graph_c1;c112952.graph_c0;c115498.graph_c0;c119778.graph_c0;c121707.graph_c0;c37418.graph_c0;c45402.graph_c0;c47495.graph_c0;c65000.grap…	37 out of 571 6.47985989492119%	220 out of 8688 2.53222836095764%	9.02e-08	9.75e-06	2.55896
Base excision repair	ko03410	c104521.graph_c0;c104966.graph_c0;c108285.graph_c0;c108289.graph_c0;c108705.graph_c0;c109865.graph_c0;c112669.graph_c0;c114014.graph_c0;c114278.graph_c3;c114598.graph_c0;c115604.graph_c1;c117816.graph_c0;c93186.graph_c0;c93186.graph_c1;c93948.graph_c0;c94513.graph_c0	16 out of 571 2.80210157618214%	66 out of 8688 0.759668508287293%	3.85e-06	0.00041567	3.68858
Homologous recombination	ko03440	c100366.graph_c0;c101722.graph_c0;c105533.graph_c0;c108187.graph_c1;c110166.graph_c0;c110614.graph_c0;c110862.graph_c3;c113690.graph_c0;c115542.graph_c0;c116003.graph_c0;c116492.graph_c0;c117747.graph_c1;c120753.graph_c0;c81413.graph_c0;c93186.graph_c0;c93186.graph_c1;c93948.graph_c0;c94474.graph_c0;c94513.graph_c0;c98865.graph_c0	20 out of 571 3.50262697022767%	101 out of 8688 1.16252302025783%	7.1e-06	0.000767187	3.01295
ABC transporters	ko02010	c101482.graph_c0;c101482.graph_c1;c103845.graph_c0;c106001.graph_c1;c107842.graph_c0;c108907.graph_c0;c108907.graph_c1;c110811.graph_c1;c113708.graph_c0;c115037.graph_c2;c117889.graph_c0;c120033.graph_c0;c120033.graph_c1;c120916.graph_c0;c98859.graph_c0	15 out of 571 2.62697022767075%	69 out of 8688 0.794198895027624%	3.14e-05	0.00339489	3.3077
Fatty acid biosynthesis	ko00061	c103576.graph_c0;c110304.graph_c1;c114614.graph_c1;c116024.graph_c1;c116121.graph_c1;c116121.graph_c2;c116196.graph_c0;c117011.graph_c0;c117210.graph_c0;c118293.graph_c1;c69228.graph_c0;c87208.graph_c0;c97596.graph_c0;c99433.graph_c0	14 out of 571 2.45183887915937%	92 out of 8688 1.05893186003683%	0.00256822	0.277367	2.31539
Cutin, suberine and wax biosynthesis	ko00073	c101377.graph_c0;c104003.graph_c0;c106361.graph_c0;c114806.graph_c1;c115410.graph_c0;c118392.graph_c1;c120884.graph_c0;c99713.graph_c0	8 out of 571 1.40105078809107%	39 out of 8688 0.448895027624309%	0.00331492	0.358011	3.12111
Pentose and glucuronate interconversions	ko00040	c103150.graph_c1;c103237.graph_c1;c104188.graph_c0;c104188.graph_c1;c106516.graph_c0;c106516.graph_c1;c110452.graph_c0;c110846.graph_c0;c116639.graph_c0;c118065.graph_c0;c120795.graph_c0;c65726.graph_c0;c92020.graph_c0;c96268.graph_c0;c98778.graph_c0	15 out of 571 2.62697022767075%	109 out of 8688 1.25460405156538%	0.00492493	0.531893	2.09386
Phagosome	ko04145	c100402.graph_c0;c101622.graph_c1;c101716.graph_c0;c105236.graph_c0;c105799.graph_c0;c109351.graph_c1;c110279.graph_c1;c111351.graph_c0;c111351.graph_c2;c112664.graph_c0;c114124.graph_c0;c114124.graph_c1;c116232.graph_c0;c119437.graph_c0;c119437.graph_c1;c121069.graph_c0;c121300.graph_c0;c41869.graph_c0;c49067.graph_c0;c71286.graph_c0;c88407.graph_c0;c99187.graph_c0	22 out of 571 3.85288966725044%	191 out of 8688 2.19843462246777%	0.00702304	0.758488	1.75256
Diterpenoid biosynthesis	ko00904	c105811.graph_c2;c106150.graph_c4;c106818.graph_c0;c116284.graph_c0;c99293.graph_c0	5 out of 571 0.875656742556918%	22 out of 8688 0.253222836095764%	0.0124507	1	3.45805
Glycosphingolipid biosynthesis - globo series	ko00603	c113006.graph_c0;c114163.graph_c0;c115881.graph_c3;c115881.graph_c4	4 out of 571 0.700525394045534%	18 out of 8688 0.207182320441989%	0.0269878	1	3.3812
Glycosaminoglycan degradation	ko00531	c111236.graph_c0;c115881.graph_c3;c115881.graph_c4;c119914.graph_c1;c97333.graph_c0	5 out of 571 0.875656742556918%	27 out of 8688 0.310773480662983%	0.0291422	1	2.81767
Biotin metabolism	ko00780	c112219.graph_c2;c114614.graph_c1;c116196.graph_c0;c118293.graph_c1;c87208.graph_c0;c99433.graph_c0	6 out of 571 1.0507880910683%	36 out of 8688 0.414364640883978%	0.0282816	1	2.5359
Glycosphingolipid biosynthesis - ganglio series	ko00604	c115881.graph_c3;c115881.graph_c4	2 out of 571 0.350262697022767%	13 out of 8688 0.14963167587477%	0.208825	1	2.34083
Flavone and flavonol biosynthesis	ko00944	c116035.graph_c0	1 out of 571 0.175131348511384%	7 out of 8688 0.0805709023941068%	0.378765	1	2.17363
Sesquiterpenoid and triterpenoid biosynthesis	ko00909	c114447.graph_c0	1 out of 571 0.175131348511384%	7 out of 8688 0.0805709023941068%	0.378765	1	2.17363
SNARE interactions in vesicular transport	ko04130	c100123.graph_c0;c100123.graph_c1;c103354.graph_c0;c110152.graph_c1;c115991.graph_c1;c119709.graph_c1;c90131.graph_c0	7 out of 571 1.22591943957968%	50 out of 8688 0.575506445672192%	0.0435954	1	2.13016
Lysine biosynthesis	ko00300	c100545.graph_c0;c112523.graph_c2;c120542.graph_c1;c92465.graph_c0	4 out of 571 0.700525394045534%	29 out of 8688 0.333793738489871%	0.119444	1	2.09868
Cyanoamino acid metabolism	ko00460	c105625.graph_c2;c105629.graph_c0;c108662.graph_c0;c108662.graph_c1;c111118.graph_c3;c111407.graph_c0;c111788.graph_c1;c112762.graph_c0;c116770.graph_c0;c117884.graph_c1;c118664.graph_c0;c120110.graph_c2;c98961.graph_c1	13 out of 571 2.27670753064799%	97 out of 8688 1.11648250460405%	0.0106049	1	2.03918
Mismatch repair	ko03430	c100264.graph_c0;c101722.graph_c0;c107876.graph_c0;c107876.graph_c1;c108187.graph_c1;c109865.graph_c0;c110614.graph_c0;c111036.graph_c0;c114491.graph_c1;c81413.graph_c0;c94513.graph_c0;c98865.graph_c0	12 out of 571 2.1015761821366%	95 out of 8688 1.09346224677716%	0.0212646	1	1.92195
Non-homologous end-joining	ko03450	c108289.graph_c0;c116003.graph_c0	2 out of 571 0.350262697022767%	16 out of 8688 0.184162062615101%	0.283718	1	1.90193
Galactose metabolism	ko00052	c100384.graph_c0;c101258.graph_c0;c108273.graph_c3;c111447.graph_c0;c112276.graph_c1;c113006.graph_c0;c113664.graph_c0;c114009.graph_c1;c114009.graph_c2;c114009.graph_c3;c114163.graph_c0;c77129.graph_c0;c96269.graph_c0;c99632.graph_c0	14 out of 571 2.45183887915937%	118 out of 8688 1.35819521178637%	0.0223279	1	1.80522
Inositol phosphate metabolism	ko00562	c100272.graph_c0;c105128.graph_c1;c111351.graph_c0;c111351.graph_c2;c113759.graph_c0;c114111.graph_c0;c114713.graph_c0;c114713.graph_c1;c117556.graph_c0;c118357.graph_c0;c119957.graph_c0;c121069.graph_c0	12 out of 571 2.1015761821366%	102 out of 8688 1.17403314917127%	0.0348048	1	1.79005
Brassinosteroid biosynthesis	ko00905	c119868.graph_c0;c121032.graph_c0	2 out of 571 0.350262697022767%	17 out of 8688 0.195672191528545%	0.30867	1	1.79005
Zeatin biosynthesis	ko00908	c104315.graph_c0;c112074.graph_c0;c72447.graph_c0	3 out of 571 0.525394045534151%	26 out of 8688 0.29926335174954%	0.242172	1	1.75562
Nucleotide excision repair	ko03420	c100264.graph_c0;c101722.graph_c0;c108187.graph_c1;c108285.graph_c0;c109865.graph_c0;c110614.graph_c0;c111956.graph_c0;c114278.graph_c3;c114598.graph_c0;c115604.graph_c1;c81413.graph_c0;c93186.graph_c0;c93186.graph_c1;c93948.graph_c0;c94513.graph_c0	15 out of 571 2.62697022767075%	143 out of 8688 1.64594843462247%	0.0482586	1	1.59602
Amino sugar and nucleotide sugar metabolism	ko00520	c100735.graph_c0;c101258.graph_c0;c103362.graph_c1;c105173.graph_c0;c105173.graph_c1;c105476.graph_c0;c108437.graph_c0;c110238.graph_c1;c110549.graph_c0;c112193.graph_c0;c113664.graph_c0;c114032.graph_c0;c115881.graph_c3;c115881.graph_c4;c116625.graph_c0;c117384.graph_c1;c118023.graph_c0;c118065.graph_c0;c118199.graph_c0;c118380.graph_c1;c118495.graph_c0;c118504.graph_c1;c121676.graph_c1;c95620.g…	24 out of 571 4.2031523642732%	230 out of 8688 2.64732965009208%	0.0161636	1	1.5877
Fatty acid elongation	ko00062	c100587.graph_c0;c105726.graph_c2;c109425.graph_c1;c115312.graph_c1;c119702.graph_c0;c97429.graph_c0	6 out of 571 1.0507880910683%	60 out of 8688 0.69060773480663%	0.19979	1	1.52154
Riboflavin metabolism	ko00740	c104091.graph_c0;c115703.graph_c1	2 out of 571 0.350262697022767%	20 out of 8688 0.230202578268877%	0.382122	1	1.52154
Biosynthesis of unsaturated fatty acids	ko01040	c109425.graph_c1;c110304.graph_c1;c116121.graph_c1;c116121.graph_c2;c118293.graph_c1;c69228.graph_c0;c87208.graph_c0;c99433.graph_c0	8 out of 571 1.40105078809107%	82 out of 8688 0.943830570902394%	0.169421	1	1.48443
Phenylalanine, tyrosine and tryptophan biosynthesis	ko00400	c100572.graph_c0;c112294.graph_c0;c115498.graph_c0;c115995.graph_c3;c118514.graph_c0;c120124.graph_c0;c122032.graph_c0;c81383.graph_c1;c96289.graph_c0	9 out of 571 1.57618213660245%	93 out of 8688 1.07044198895028%	0.156452	1	1.47246
Phosphatidylinositol signaling system	ko04070	c100272.graph_c0;c105128.graph_c1;c111351.graph_c0;c111351.graph_c2;c113759.graph_c0;c114111.graph_c0;c114713.graph_c0;c114713.graph_c1;c117556.graph_c0;c119957.graph_c0;c121069.graph_c0	11 out of 571 1.92644483362522%	114 out of 8688 1.3121546961326%	0.128293	1	1.46815
Stilbenoid, diarylheptanoid and gingerol biosynthesis	ko00945	c106600.graph_c2;c110303.graph_c0	2 out of 571 0.350262697022767%	21 out of 8688 0.24171270718232%	0.405895	1	1.44909
Cysteine and methionine metabolism	ko00270	c100545.graph_c0;c102821.graph_c1;c107470.graph_c0;c109991.graph_c0;c111029.graph_c0;c112523.graph_c2;c113142.graph_c0;c115498.graph_c0;c118864.graph_c0;c120158.graph_c1;c120542.graph_c1;c120735.graph_c0;c121453.graph_c1;c81359.graph_c0;c84687.graph_c0;c85994.graph_c0;c89716.graph_c0;c92465.graph_c0;c93871.graph_c0;c94119.graph_c0;c96218.graph_c1	21 out of 571 3.67775831873905%	226 out of 8688 2.60128913443831%	0.067486	1	1.41382
Endocytosis	ko04144	c100170.graph_c0;c100272.graph_c0;c102121.graph_c0;c103588.graph_c1;c105958.graph_c1;c106584.graph_c0;c106584.graph_c1;c107490.graph_c0;c110417.graph_c0;c110762.graph_c1;c112220.graph_c0;c114713.graph_c0;c114713.graph_c1;c114823.graph_c0;c115448.graph_c0;c116232.graph_c0;c117553.graph_c0;c118320.graph_c0;c118455.graph_c1;c119791.graph_c1;c119957.graph_c0;c121076.graph_c0;c96826.graph_c0;c97488.gr…	26 out of 571 4.55341506129597%	280 out of 8688 3.22283609576427%	0.0460598	1	1.41286
Fatty acid metabolism	ko01212	c103576.graph_c0;c109425.graph_c1;c110304.graph_c1;c114614.graph_c1;c116024.graph_c1;c116121.graph_c1;c116121.graph_c2;c116196.graph_c0;c117011.graph_c0;c117210.graph_c0;c118293.graph_c1;c69228.graph_c0;c87208.graph_c0;c97596.graph_c0;c99433.graph_c0	15 out of 571 2.62697022767075%	166 out of 8688 1.91068139963168%	0.129828	1	1.37489
Selenocompound metabolism	ko00450	c121453.graph_c1;c81359.graph_c0;c85994.graph_c0;c89716.graph_c0;c94119.graph_c0	5 out of 571 0.875656742556918%	57 out of 8688 0.656077348066298%	0.319725	1	1.33469
Sphingolipid metabolism	ko00600	c105244.graph_c0;c113006.graph_c0;c113191.graph_c0;c114163.graph_c0;c117708.graph_c0	5 out of 571 0.875656742556918%	57 out of 8688 0.656077348066298%	0.319725	1	1.33469
Carotenoid biosynthesis	ko00906	c104260.graph_c0;c113298.graph_c0;c114617.graph_c0;c118087.graph_c0	4 out of 571 0.700525394045534%	46 out of 8688 0.529465930018416%	0.358045	1	1.32308
Steroid biosynthesis	ko00100	c104830.graph_c0;c107593.graph_c0;c111412.graph_c0;c112727.graph_c0;c113860.graph_c0;c114447.graph_c0	6 out of 571 1.0507880910683%	69 out of 8688 0.794198895027624%	0.299834	1	1.32308
Pyrimidine metabolism	ko00240	c103292.graph_c0;c103700.graph_c0;c104327.graph_c1;c108285.graph_c0;c110604.graph_c0;c111964.graph_c1;c112134.graph_c1;c114278.graph_c3;c114319.graph_c0;c114598.graph_c0;c115604.graph_c1;c117330.graph_c1;c117727.graph_c1;c93186.graph_c0;c93186.graph_c1;c93948.graph_c0;c94513.graph_c0;c99101.graph_c0	18 out of 571 3.1523642732049%	218 out of 8688 2.50920810313076%	0.187251	1	1.25632
Ether lipid metabolism	ko00565	c106584.graph_c0;c106584.graph_c1;c108321.graph_c0;c118357.graph_c0;c96826.graph_c0	5 out of 571 0.875656742556918%	61 out of 8688 0.702117863720074%	0.372885	1	1.24716
Arachidonic acid metabolism	ko00590	c108321.graph_c0;c120532.graph_c0	2 out of 571 0.350262697022767%	26 out of 8688 0.29926335174954%	0.517249	1	1.17042
Other glycan degradation	ko00511	c115332.graph_c1;c115881.graph_c3;c115881.graph_c4	3 out of 571 0.525394045534151%	39 out of 8688 0.448895027624309%	0.477422	1	1.17042
Flavonoid biosynthesis	ko00941	c106600.graph_c2;c110303.graph_c0;c80987.graph_c0	3 out of 571 0.525394045534151%	40 out of 8688 0.460405156537753%	0.494469	1	1.14116
Other types of O-glycan biosynthesis	ko00514	c102846.graph_c1	1 out of 571 0.175131348511384%	14 out of 8688 0.161141804788214%	0.61422	1	1.08682
Nicotinate and nicotinamide metabolism	ko00760	c110604.graph_c0;c115852.graph_c0	2 out of 571 0.350262697022767%	28 out of 8688 0.322283609576427%	0.557758	1	1.08682
Ubiquitin mediated proteolysis	ko04120	c100585.graph_c0;c100780.graph_c0;c103981.graph_c1;c104725.graph_c0;c106850.graph_c1;c110280.graph_c0;c110400.graph_c0;c114108.graph_c1;c115583.graph_c2;c115598.graph_c1;c115785.graph_c0;c115880.graph_c0;c116905.graph_c4;c118069.graph_c0;c119628.graph_c1;c120377.graph_c1;c89659.graph_c0	17 out of 571 2.97723292469352%	240 out of 8688 2.76243093922652%	0.410332	1	1.07776
Ascorbate and aldarate metabolism	ko00053	c108593.graph_c0;c109409.graph_c0;c110354.graph_c3;c110452.graph_c0;c114572.graph_c0;c118065.graph_c0	6 out of 571 1.0507880910683%	85 out of 8688 0.978360957642726%	0.489669	1	1.07403
Glycerolipid metabolism	ko00561	c103052.graph_c0;c108100.graph_c0;c110452.graph_c0;c111844.graph_c0;c113006.graph_c0;c113007.graph_c0;c113007.graph_c1;c114163.graph_c0	8 out of 571 1.40105078809107%	116 out of 8688 1.33517495395948%	0.497062	1	1.04934
Purine metabolism	ko00230	c100693.graph_c0;c104327.graph_c1;c108285.graph_c0;c109228.graph_c0;c110604.graph_c0;c112134.graph_c1;c114278.graph_c3;c114319.graph_c0;c114350.graph_c1;c114350.graph_c2;c114543.graph_c0;c114598.graph_c0;c115604.graph_c1;c117330.graph_c1;c117727.graph_c1;c93186.graph_c0;c93186.graph_c1;c93948.graph_c0;c94513.graph_c0;c96462.graph_c0	20 out of 571 3.50262697022767%	293 out of 8688 3.37246777163904%	0.463855	1	1.03859
Plant-pathogen interaction	ko04626	c102742.graph_c0;c103289.graph_c0;c105280.graph_c0;c107187.graph_c1;c109384.graph_c1;c109483.graph_c0;c112453.graph_c0;c114330.graph_c2;c115454.graph_c2;c116289.graph_c1;c117097.graph_c0;c117225.graph_c0;c117471.graph_c0;c118501.graph_c0;c118869.graph_c3;c120664.graph_c1;c120695.graph_c0;c121544.graph_c0;c121544.graph_c1;c99403.graph_c0	20 out of 571 3.50262697022767%	307 out of 8688 3.53360957642726%	0.550754	1	0.991232
Glycerophospholipid metabolism	ko00564	c106584.graph_c0;c106584.graph_c1;c108100.graph_c0;c108321.graph_c0;c111844.graph_c0;c113007.graph_c0;c113007.graph_c1;c115256.graph_c0;c118357.graph_c0;c96826.graph_c0	10 out of 571 1.75131348511384%	157 out of 8688 1.80709023941068%	0.588096	1	0.969134
Ribosome biogenesis in eukaryotes	ko03008	c104972.graph_c0;c108199.graph_c0;c110513.graph_c0;c114866.graph_c0;c116066.graph_c0;c118981.graph_c2;c120767.graph_c0;c121007.graph_c0;c90985.graph_c0;c97837.graph_c0;c97837.graph_c2	11 out of 571 1.92644483362522%	181 out of 8688 2.08333333333333%	0.650787	1	0.924694
Fructose and mannose metabolism	ko00051	c101258.graph_c0;c105476.graph_c0;c112276.graph_c1;c114268.graph_c0;c120120.graph_c0;c88693.graph_c0;c93699.graph_c0;c96269.graph_c0	8 out of 571 1.40105078809107%	133 out of 8688 1.53084714548803%	0.65393	1	0.915213
Limonene and pinene degradation	ko00903	c110452.graph_c0	1 out of 571 0.175131348511384%	18 out of 8688 0.207182320441989%	0.706219	1	0.845301
RNA degradation	ko03018	c101372.graph_c1;c106269.graph_c1;c107298.graph_c1;c108691.graph_c0;c112276.graph_c1;c113826.graph_c1;c116669.graph_c0;c117330.graph_c1;c119379.graph_c0;c80921.graph_c0;c88005.graph_c0;c96269.graph_c0;c99477.graph_c0	13 out of 571 2.27670753064799%	235 out of 8688 2.7048802946593%	0.779974	1	0.841704
Biosynthesis of amino acids	ko01230	c100545.graph_c0;c100572.graph_c0;c100693.graph_c0;c102556.graph_c0;c104323.graph_c0;c107470.graph_c0;c108709.graph_c0;c109747.graph_c0;c110484.graph_c0;c112276.graph_c1;c112294.graph_c0;c112523.graph_c2;c114350.graph_c1;c114350.graph_c2;c115498.graph_c0;c115995.graph_c3;c116770.graph_c0;c118514.graph_c0;c118624.graph_c2;c120124.graph_c0;c120542.graph_c1;c121453.graph_c1;c122032.graph_c0;c65452.g…	32 out of 571 5.60420315236427%	582 out of 8688 6.69889502762431%	0.880716	1	0.836586
Glycosylphosphatidylinositol(GPI)-anchor biosynthesis	ko00563	c115054.graph_c0;c120353.graph_c0	2 out of 571 0.350262697022767%	37 out of 8688 0.425874769797422%	0.709404	1	0.822455
alpha-Linolenic acid metabolism	ko00592	c108321.graph_c0;c116900.graph_c1;c90421.graph_c0;c90421.graph_c1	4 out of 571 0.700525394045534%	74 out of 8688 0.851749539594843%	0.725819	1	0.822455
Glycine, serine and threonine metabolism	ko00260	c100139.graph_c0;c100545.graph_c0;c112523.graph_c2;c114059.graph_c1;c116770.graph_c0;c119778.graph_c0;c120542.graph_c1;c92465.graph_c0;c99011.graph_c1	9 out of 571 1.57618213660245%	169 out of 8688 1.94521178637201%	0.789083	1	0.810288
RNA transport	ko03013	c103794.graph_c1;c104609.graph_c0;c107437.graph_c1;c108519.graph_c0;c109596.graph_c1;c109609.graph_c0;c110076.graph_c0;c112758.graph_c0;c115034.graph_c0;c115853.graph_c0;c119972.graph_c0;c120411.graph_c2;c120699.graph_c2;c120920.graph_c1;c97837.graph_c0;c97837.graph_c2;c98238.graph_c0	17 out of 571 2.97723292469352%	331 out of 8688 3.80985267034991%	0.885702	1	0.781456
Glycolysis / Gluconeogenesis	ko00010	c100693.graph_c0;c101258.graph_c0;c102556.graph_c0;c108273.graph_c3;c109747.graph_c0;c110452.graph_c0;c112276.graph_c1;c114350.graph_c1;c114350.graph_c2;c117710.graph_c0;c120120.graph_c0;c65452.graph_c0;c95098.graph_c0;c96269.graph_c0;c99632.graph_c0	15 out of 571 2.62697022767075%	300 out of 8688 3.45303867403315%	0.895848	1	0.760771
One carbon pool by folate	ko00670	c113945.graph_c1;c116770.graph_c0	2 out of 571 0.350262697022767%	42 out of 8688 0.483425414364641%	0.773179	1	0.724543
Lysine degradation	ko00310	c110452.graph_c0;c115780.graph_c0;c118366.graph_c0;c118518.graph_c1	4 out of 571 0.700525394045534%	87 out of 8688 1.00138121546961%	0.832528	1	0.699559
Pantothenate and CoA biosynthesis	ko00770	c106149.graph_c0;c110484.graph_c0	2 out of 571 0.350262697022767%	44 out of 8688 0.506445672191529%	0.795064	1	0.69161
Tryptophan metabolism	ko00380	c110452.graph_c0;c115078.graph_c0;c118366.graph_c0;c99267.graph_c0	4 out of 571 0.700525394045534%	88 out of 8688 1.01289134438306%	0.83908	1	0.69161
beta-Alanine metabolism	ko00410	c101372.graph_c0;c110452.graph_c0;c116423.graph_c0;c119778.graph_c0	4 out of 571 0.700525394045534%	93 out of 8688 1.07044198895028%	0.868695	1	0.654426
Citrate cycle (TCA cycle)	ko00020	c105359.graph_c1;c108763.graph_c0;c109991.graph_c0;c117710.graph_c0;c118366.graph_c0;c118624.graph_c2;c118692.graph_c0	7 out of 571 1.22591943957968%	165 out of 8688 1.89917127071823%	0.923795	1	0.645502
Tropane, piperidine and pyridine alkaloid biosynthesis	ko00960	c115498.graph_c0;c119778.graph_c0	2 out of 571 0.350262697022767%	49 out of 8688 0.563996316758748%	0.841795	1	0.621037
Terpenoid backbone biosynthesis	ko00900	c118241.graph_c0;c71823.graph_c0;c97432.graph_c0	3 out of 571 0.525394045534151%	76 out of 8688 0.874769797421731%	0.884437	1	0.600608
Isoquinoline alkaloid biosynthesis	ko00950	c115498.graph_c0;c119778.graph_c0	2 out of 571 0.350262697022767%	51 out of 8688 0.587016574585635%	0.857619	1	0.596683
Alanine, aspartate and glutamate metabolism	ko00250	c101372.graph_c0;c103849.graph_c1;c104323.graph_c0;c114059.graph_c1;c121170.graph_c1;c121170.graph_c2	6 out of 571 1.0507880910683%	155 out of 8688 1.78406998158379%	0.947055	1	0.588984
Taurine and hypotaurine metabolism	ko00430	c101372.graph_c0	1 out of 571 0.175131348511384%	26 out of 8688 0.29926335174954%	0.829696	1	0.585208
Pyruvate metabolism	ko00620	c100693.graph_c0;c104069.graph_c1;c109991.graph_c0;c110452.graph_c0;c114350.graph_c1;c114350.graph_c2;c117710.graph_c0;c95098.graph_c0	8 out of 571 1.40105078809107%	213 out of 8688 2.45165745856354%	0.973684	1	0.571471
Fatty acid degradation	ko00071	c110452.graph_c0;c116024.graph_c1;c117011.graph_c0;c97596.graph_c0	4 out of 571 0.700525394045534%	108 out of 8688 1.24309392265193%	0.931081	1	0.563534
Linoleic acid metabolism	ko00591	c108321.graph_c0	1 out of 571 0.175131348511384%	28 out of 8688 0.322283609576427%	0.85141	1	0.543408
Glyoxylate and dicarboxylate metabolism	ko00630	c100139.graph_c0;c104323.graph_c0;c109991.graph_c0;c116770.graph_c0;c118624.graph_c2;c99812.graph_c0	6 out of 571 1.0507880910683%	171 out of 8688 1.96823204419889%	0.972585	1	0.533874
Carbon metabolism	ko01200	c100693.graph_c0;c101258.graph_c0;c102556.graph_c0;c104069.graph_c1;c107470.graph_c0;c109101.graph_c0;c109747.graph_c0;c109991.graph_c0;c112276.graph_c1;c113945.graph_c1;c114350.graph_c1;c114350.graph_c2;c116770.graph_c0;c117710.graph_c0;c118366.graph_c0;c118624.graph_c2;c120120.graph_c0;c65452.graph_c0;c95098.graph_c0;c96269.graph_c0;c99812.graph_c0	21 out of 571 3.67775831873905%	619 out of 8688 7.12476979742173%	0.999887	1	0.516193
Arginine and proline metabolism	ko00330	c104323.graph_c0;c108282.graph_c0;c108709.graph_c0;c110452.graph_c0;c111029.graph_c0;c116423.graph_c0	6 out of 571 1.0507880910683%	181 out of 8688 2.08333333333333%	0.982171	1	0.504378
Glutathione metabolism	ko00480	c108593.graph_c0;c110354.graph_c3;c117727.graph_c1;c118884.graph_c0;c85312.graph_c0;c96047.graph_c0	6 out of 571 1.0507880910683%	184 out of 8688 2.11786372007366%	0.984371	1	0.496155
Carbon fixation in photosynthetic organisms	ko00710	c102556.graph_c0;c104069.graph_c1;c109747.graph_c0;c109991.graph_c0;c120120.graph_c0;c65452.graph_c0	6 out of 571 1.0507880910683%	200 out of 8688 2.30202578268877%	0.992399	1	0.456462
Pentose phosphate pathway	ko00030	c109101.graph_c0;c112276.graph_c1;c120120.graph_c0;c96269.graph_c0	4 out of 571 0.700525394045534%	134 out of 8688 1.54235727440147%	0.97957	1	0.454191
Oxidative phosphorylation	ko00190	c100402.graph_c0;c108286.graph_c0;c111865.graph_c0;c112664.graph_c0;c114100.graph_c0;c117381.graph_c1;c121270.graph_c1;c90699.graph_c0;c94229.graph_c0;c99883.graph_c0	10 out of 571 1.75131348511384%	339 out of 8688 3.90193370165746%	0.999203	1	0.448832
Sulfur metabolism	ko00920	c107470.graph_c0;c114056.graph_c0	2 out of 571 0.350262697022767%	72 out of 8688 0.828729281767956%	0.955205	1	0.42265
Peroxisome	ko04146	c112863.graph_c1;c114420.graph_c1;c116024.graph_c1;c117011.graph_c0;c97596.graph_c0	5 out of 571 0.875656742556918%	180 out of 8688 2.07182320441989%	0.993328	1	0.42265
Protein processing in endoplasmic reticulum	ko04141	c101622.graph_c1;c101830.graph_c0;c102890.graph_c1;c107650.graph_c0;c111956.graph_c0;c114389.graph_c0;c115034.graph_c0;c116905.graph_c4;c95362.graph_c0;c96604.graph_c0;c96941.graph_c0;c99258.graph_c2	12 out of 571 2.1015761821366%	442 out of 8688 5.08747697974217%	0.999943	1	0.413088
Porphyrin and chlorophyll metabolism	ko00860	c114085.graph_c2;c98780.graph_c0	2 out of 571 0.350262697022767%	79 out of 8688 0.909300184162063%	0.970011	1	0.3852
RNA polymerase	ko03020	c104327.graph_c1;c112134.graph_c1	2 out of 571 0.350262697022767%	82 out of 8688 0.943830570902394%	0.974797	1	0.371108
Nitrogen metabolism	ko00910	c104323.graph_c0;c113233.graph_c0	2 out of 571 0.350262697022767%	86 out of 8688 0.989871086556169%	0.980044	1	0.353847
Tyrosine metabolism	ko00350	c115498.graph_c0;c119778.graph_c0	2 out of 571 0.350262697022767%	91 out of 8688 1.04742173112339%	0.98513	1	0.334405
Spliceosome	ko03040	c100270.graph_c0;c104988.graph_c1;c117987.graph_c0;c118123.graph_c1;c71283.graph_c0;c80572.graph_c0;c90366.graph_c0;c94745.graph_c0	8 out of 571 1.40105078809107%	372 out of 8688 4.28176795580111%	0.999984	1	0.327213
mRNA surveillance pathway	ko03015	c110765.graph_c0;c116326.graph_c2;c117041.graph_c0;c119365.graph_c0;c120543.graph_c0	5 out of 571 0.875656742556918%	242 out of 8688 2.78545119705341%	0.999726	1	0.314368
Histidine metabolism	ko00340	c110452.graph_c0	1 out of 571 0.175131348511384%	49 out of 8688 0.563996316758748%	0.964587	1	0.310519
Butanoate metabolism	ko00650	c101372.graph_c0	1 out of 571 0.175131348511384%	49 out of 8688 0.563996316758748%	0.964587	1	0.310519
2-Oxocarboxylic acid metabolism	ko01210	c110484.graph_c0;c112523.graph_c2;c118624.graph_c2	3 out of 571 0.525394045534151%	149 out of 8688 1.71500920810313%	0.997515	1	0.306351
Photosynthesis	ko00195	c101510.graph_c0;c101510.graph_c1	2 out of 571 0.350262697022767%	101 out of 8688 1.16252302025783%	0.991804	1	0.301295
Valine, leucine and isoleucine biosynthesis	ko00290	c110484.graph_c0	1 out of 571 0.175131348511384%	59 out of 8688 0.679097605893186%	0.982134	1	0.257888
Aminoacyl-tRNA biosynthesis	ko00970	c108946.graph_c0;c110499.graph_c0	2 out of 571 0.350262697022767%	121 out of 8688 1.3927255985267%	0.997569	1	0.251494
Ubiquinone and other terpenoid-quinone biosynthesis	ko00130	c115498.graph_c0	1 out of 571 0.175131348511384%	62 out of 8688 0.713627992633518%	0.985452	1	0.24541
Propanoate metabolism	ko00640	c95098.graph_c0	1 out of 571 0.175131348511384%	69 out of 8688 0.794198895027624%	0.990994	1	0.220513
Circadian rhythm - plant	ko04712	c107780.graph_c0	1 out of 571 0.175131348511384%	70 out of 8688 0.805709023941068%	0.991591	1	0.217363
N-Glycan biosynthesis	ko00510	c96604.graph_c0	1 out of 571 0.175131348511384%	91 out of 8688 1.04742173112339%	0.99801	1	0.167202
Valine, leucine and isoleucine degradation	ko00280	c110452.graph_c0	1 out of 571 0.175131348511384%	114 out of 8688 1.3121546961326%	0.999591	1	0.133469
Ribosome	ko03010	c103476.graph_c0;c108590.graph_c0;c116343.graph_c1;c94967.graph_c0;c95698.graph_c1	5 out of 571 0.875656742556918%	869 out of 8688 10.0023020257827%	1	1	0.0875455

## Sheet: Table S5-4
Table S5-4. KEGG enrichment of up-regulated differentially expressed unigenes from NF-vs F-branchlets
Kegg_pathway	ko_id		Cluster_frequency	Genome_frequency	P-value	Corrected_P-value	rich_factor
DNA replication	ko03030	c100712.graph_c0;c101722.graph_c0;c103991.graph_c0;c104616.graph_c1;c105906.graph_c0;c107577.graph_c0;c108285.graph_c0;c108289.graph_c0;c108548.graph_c0;c108724.graph_c0;c109480.graph_c0;c109779.graph_c0;c109865.graph_c0;c110327.graph_c0;c110614.graph_c0;c111730.graph_c1;c112827.graph_c0;c114278.graph_c3;c114319.graph_c0;c114722.graph_c0;c117047.graph_c0;c117255.graph_c0;c117555.graph_c0;c117737.…	35 out of 323 10.8359133126935%	117 out of 8688 1.34668508287293%	2.62e-14	2.67e-12	8.04636
Homologous recombination	ko03440	c100712.graph_c0;c101722.graph_c0;c103991.graph_c0;c107577.graph_c0;c109480.graph_c0;c110327.graph_c0;c110614.graph_c0;c110862.graph_c3;c111730.graph_c1;c112827.graph_c0;c113690.graph_c0;c114089.graph_c0;c115542.graph_c0;c115808.graph_c1;c117047.graph_c0;c117737.graph_c0;c118412.graph_c1;c119985.graph_c0;c89330.graph_c0;c89683.graph_c0;c94474.graph_c0;c94513.graph_c0;c99515.graph_c0	23 out of 323 7.12074303405573%	101 out of 8688 1.16252302025783%	1.27e-12	1.29e-10	6.12525
Mismatch repair	ko03430	c100712.graph_c0;c101722.graph_c0;c103991.graph_c0;c104616.graph_c1;c107577.graph_c0;c107876.graph_c0;c109480.graph_c0;c109865.graph_c0;c110327.graph_c0;c110614.graph_c0;c111730.graph_c1;c112827.graph_c0;c114491.graph_c1;c117047.graph_c0;c117737.graph_c0;c118412.graph_c1;c119985.graph_c0;c89330.graph_c0;c90042.graph_c0;c94513.graph_c0;c99063.graph_c0;c99515.graph_c0	22 out of 323 6.81114551083591%	95 out of 8688 1.09346224677716%	3.06e-12	3.12e-10	6.22897
Nucleotide excision repair	ko03420	c100712.graph_c0;c101722.graph_c0;c103991.graph_c0;c104616.graph_c1;c107577.graph_c0;c108285.graph_c0;c109480.graph_c0;c109865.graph_c0;c110327.graph_c0;c110614.graph_c0;c111730.graph_c1;c112827.graph_c0;c114278.graph_c3;c117047.graph_c0;c117737.graph_c0;c118412.graph_c1;c119985.graph_c0;c89330.graph_c0;c90042.graph_c0;c94513.graph_c0;c99063.graph_c0;c99515.graph_c0	22 out of 323 6.81114551083591%	143 out of 8688 1.64594843462247%	1.22e-08	1.25e-06	4.13813
Plant-pathogen interaction	ko04626	c101391.graph_c0;c101754.graph_c0;c101892.graph_c3;c104970.graph_c0;c104970.graph_c1;c106956.graph_c2;c107037.graph_c0;c108613.graph_c0;c109739.graph_c0;c109844.graph_c1;c110034.graph_c0;c111247.graph_c1;c111802.graph_c1;c112539.graph_c3;c114325.graph_c0;c116374.graph_c0;c116374.graph_c1;c116960.graph_c0;c118501.graph_c0;c120664.graph_c1;c120695.graph_c0;c120991.graph_c2;c121544.graph_c0;c121544.…	29 out of 323 8.97832817337461%	307 out of 8688 3.53360957642726%	3.29e-06	0.000336031	2.54084
Pyrimidine metabolism	ko00240	c103700.graph_c0;c108285.graph_c0;c108724.graph_c0;c109427.graph_c0;c109523.graph_c0;c111478.graph_c0;c111964.graph_c1;c112154.graph_c1;c112284.graph_c0;c114278.graph_c3;c114319.graph_c0;c116395.graph_c2;c117047.graph_c0;c117727.graph_c1;c117785.graph_c3;c118231.graph_c0;c119985.graph_c0;c120249.graph_c0;c120327.graph_c0;c120739.graph_c0;c88238.graph_c0;c94513.graph_c0;c98849.graph_c0	23 out of 323 7.12074303405573%	218 out of 8688 2.50920810313076%	5.79e-06	0.000590105	2.83784
Base excision repair	ko03410	c103397.graph_c1;c104521.graph_c0;c108285.graph_c0;c108289.graph_c0;c109865.graph_c0;c113793.graph_c0;c114014.graph_c0;c114278.graph_c3;c117047.graph_c0;c119985.graph_c0;c94513.graph_c0	11 out of 323 3.40557275541796%	66 out of 8688 0.759668508287293%	2.72e-05	0.0027769	4.48297
Cyanoamino acid metabolism	ko00460	c104477.graph_c0;c108147.graph_c0;c108662.graph_c0;c108662.graph_c1;c109378.graph_c0;c110779.graph_c0;c113213.graph_c0;c42152.graph_c0;c60082.graph_c0;c62941.graph_c1;c67443.graph_c0;c95948.graph_c0	12 out of 323 3.71517027863777%	97 out of 8688 1.11648250460405%	0.000236848	0.0241585	3.32757
Purine metabolism	ko00230	c108285.graph_c0;c108444.graph_c1;c108724.graph_c0;c109523.graph_c0;c111689.graph_c0;c112284.graph_c0;c112518.graph_c1;c114278.graph_c3;c114319.graph_c0;c117047.graph_c0;c117727.graph_c1;c118231.graph_c0;c118502.graph_c0;c119650.graph_c0;c119985.graph_c0;c120327.graph_c0;c120739.graph_c0;c121403.graph_c2;c88238.graph_c0;c94513.graph_c0;c99634.graph_c1	21 out of 323 6.5015479876161%	293 out of 8688 3.37246777163904%	0.00297005	0.302945	1.92783
Phenylpropanoid biosynthesis	ko00940	c102629.graph_c0;c103043.graph_c0;c103563.graph_c0;c104094.graph_c0;c104094.graph_c1;c106935.graph_c1;c108147.graph_c0;c108662.graph_c0;c108662.graph_c1;c109378.graph_c0;c110779.graph_c0;c111754.graph_c0;c119626.graph_c2;c42152.graph_c0;c60082.graph_c0;c62941.graph_c1;c90136.graph_c0;c94492.graph_c0;c95948.graph_c0;c99988.graph_c0	20 out of 323 6.19195046439629%	283 out of 8688 3.2573664825046%	0.0043402	0.4427	1.90091
Glycerophospholipid metabolism	ko00564	c101367.graph_c0;c102096.graph_c1;c102170.graph_c1;c106584.graph_c0;c106584.graph_c1;c106949.graph_c0;c107423.graph_c1;c107483.graph_c0;c108013.graph_c1;c109077.graph_c1;c116073.graph_c0;c119642.graph_c0;c96826.graph_c0	13 out of 323 4.02476780185759%	157 out of 8688 1.80709023941068%	0.00561242	0.572467	2.22721
Sesquiterpenoid and triterpenoid biosynthesis	ko00909	c116084.graph_c0	1 out of 323 0.309597523219814%	7 out of 8688 0.0805709023941068%	0.233023	1	3.84255
Non-homologous end-joining	ko03450	c108289.graph_c0;c114089.graph_c0	2 out of 323 0.619195046439629%	16 out of 8688 0.184162062615101%	0.117464	1	3.36223
Glycosaminoglycan degradation	ko00531	c108241.graph_c0;c117015.graph_c1;c99276.graph_c1	3 out of 323 0.928792569659443%	27 out of 8688 0.310773480662983%	0.0771706	1	2.98865
Linoleic acid metabolism	ko00591	c119137.graph_c0;c119137.graph_c1;c49517.graph_c0	3 out of 323 0.928792569659443%	28 out of 8688 0.322283609576427%	0.0841544	1	2.88191
Monoterpenoid biosynthesis	ko00902	c98756.graph_c0	1 out of 323 0.309597523219814%	10 out of 8688 0.115101289134438%	0.315498	1	2.68978
alpha-Linolenic acid metabolism	ko00592	c107209.graph_c0;c117788.graph_c0;c119137.graph_c0;c119137.graph_c1;c119711.graph_c2;c86131.graph_c0;c91965.graph_c0	7 out of 323 2.1671826625387%	74 out of 8688 0.851749539594843%	0.0196603	1	2.54439
Sulfur relay system	ko04122	c109665.graph_c0;c121732.graph_c0	2 out of 323 0.619195046439629%	23 out of 8688 0.264732965009208%	0.209983	1	2.33894
Ether lipid metabolism	ko00565	c102170.graph_c1;c106584.graph_c0;c106584.graph_c1;c108013.graph_c1;c96826.graph_c0	5 out of 323 1.54798761609907%	61 out of 8688 0.702117863720074%	0.0755746	1	2.20474
SNARE interactions in vesicular transport	ko04130	c100123.graph_c0;c100123.graph_c1;c102796.graph_c0;c112496.graph_c1	4 out of 323 1.23839009287926%	50 out of 8688 0.575506445672192%	0.114132	1	2.15183
Zeatin biosynthesis	ko00908	c106663.graph_c0;c72447.graph_c0	2 out of 323 0.619195046439629%	26 out of 8688 0.29926335174954%	0.251644	1	2.06906
Glycosphingolipid biosynthesis - ganglio series	ko00604	c117015.graph_c1	1 out of 323 0.309597523219814%	13 out of 8688 0.14963167587477%	0.38913	1	2.06906
Degradation of aromatic compounds	ko01220	c110341.graph_c0;c99988.graph_c0	2 out of 323 0.619195046439629%	27 out of 8688 0.310773480662983%	0.265602	1	1.99243
Biosynthesis of unsaturated fatty acids	ko01040	c109425.graph_c1;c112048.graph_c1;c116121.graph_c1;c116121.graph_c2;c119711.graph_c2;c69228.graph_c0	6 out of 323 1.85758513931889%	82 out of 8688 0.943830570902394%	0.0840641	1	1.96813
Other types of O-glycan biosynthesis	ko00514	c117487.graph_c0	1 out of 323 0.309597523219814%	14 out of 8688 0.161141804788214%	0.411874	1	1.92127
One carbon pool by folate	ko00670	c108444.graph_c1;c117785.graph_c3;c99634.graph_c1	3 out of 323 0.928792569659443%	42 out of 8688 0.483425414364641%	0.20425	1	1.92127
Sphingolipid metabolism	ko00600	c111275.graph_c0;c117015.graph_c1;c118815.graph_c1;c93994.graph_c0	4 out of 323 1.23839009287926%	57 out of 8688 0.656077348066298%	0.161173	1	1.88757
Ribosome biogenesis in eukaryotes	ko03008	c104972.graph_c0;c109955.graph_c0;c110900.graph_c3;c111868.graph_c1;c114081.graph_c1;c115616.graph_c0;c117072.graph_c1;c119138.graph_c2;c119371.graph_c0;c120620.graph_c0;c121387.graph_c0;c61244.graph_c0	12 out of 323 3.71517027863777%	181 out of 8688 2.08333333333333%	0.0373307	1	1.78328
Ubiquinone and other terpenoid-quinone biosynthesis	ko00130	c111754.graph_c0;c119626.graph_c2;c94492.graph_c0;c99988.graph_c0	4 out of 323 1.23839009287926%	62 out of 8688 0.713627992633518%	0.198398	1	1.73534
Starch and sucrose metabolism	ko00500	c100735.graph_c0;c106516.graph_c1;c108147.graph_c0;c108662.graph_c0;c108662.graph_c1;c109378.graph_c0;c110779.graph_c0;c111766.graph_c0;c112193.graph_c0;c112423.graph_c0;c114009.graph_c2;c121329.graph_c0;c121403.graph_c2;c42152.graph_c0;c60082.graph_c0;c62941.graph_c1;c65726.graph_c0;c77129.graph_c0;c95948.graph_c0;c96268.graph_c0;c96469.graph_c0	21 out of 323 6.5015479876161%	345 out of 8688 3.97099447513812%	0.0178385	1	1.63726
Galactose metabolism	ko00052	c109433.graph_c1;c112266.graph_c1;c114009.graph_c2;c117015.graph_c1;c117229.graph_c0;c77129.graph_c0;c96469.graph_c0	7 out of 323 2.1671826625387%	118 out of 8688 1.35819521178637%	0.14955	1	1.59563
Folate biosynthesis	ko00790	c117785.graph_c3;c90120.graph_c0	2 out of 323 0.619195046439629%	35 out of 8688 0.402854511970534%	0.375807	1	1.53702
Tyrosine metabolism	ko00350	c110341.graph_c0;c113129.graph_c1;c117009.graph_c1;c119068.graph_c0;c119068.graph_c1	5 out of 323 1.54798761609907%	91 out of 8688 1.04742173112339%	0.249836	1	1.4779
Other glycan degradation	ko00511	c111275.graph_c0;c117015.graph_c1	2 out of 323 0.619195046439629%	39 out of 8688 0.448895027624309%	0.428494	1	1.37938
Fatty acid elongation	ko00062	c105726.graph_c2;c109425.graph_c1;c97429.graph_c0	3 out of 323 0.928792569659443%	60 out of 8688 0.69060773480663%	0.386829	1	1.34489
Endocytosis	ko04144	c100590.graph_c0;c100694.graph_c0;c102170.graph_c1;c105697.graph_c0;c106584.graph_c0;c106584.graph_c1;c108013.graph_c1;c108225.graph_c0;c113238.graph_c0;c118643.graph_c0;c73967.graph_c0;c96826.graph_c0;c97001.graph_c0;c98676.graph_c0	14 out of 323 4.3343653250774%	280 out of 8688 3.22283609576427%	0.159641	1	1.34489
Flavonoid biosynthesis	ko00941	c93394.graph_c0;c99988.graph_c0	2 out of 323 0.619195046439629%	40 out of 8688 0.460405156537753%	0.441304	1	1.34489
Riboflavin metabolism	ko00740	c115703.graph_c1	1 out of 323 0.309597523219814%	20 out of 8688 0.230202578268877%	0.531666	1	1.34489
Glutathione metabolism	ko00480	c103343.graph_c0;c109404.graph_c0;c110354.graph_c3;c114703.graph_c1;c117727.graph_c1;c64300.graph_c0;c88661.graph_c0;c92370.graph_c0;c92804.graph_c0	9 out of 323 2.78637770897833%	184 out of 8688 2.11786372007366%	0.245894	1	1.31565
RNA polymerase	ko03020	c109523.graph_c0;c112284.graph_c0;c120327.graph_c0;c88238.graph_c0	4 out of 323 1.23839009287926%	82 out of 8688 0.943830570902394%	0.363841	1	1.31209
Stilbenoid, diarylheptanoid and gingerol biosynthesis	ko00945	c99988.graph_c0	1 out of 323 0.309597523219814%	21 out of 8688 0.24171270718232%	0.549118	1	1.28085
Ascorbate and aldarate metabolism	ko00053	c110354.graph_c3;c112266.graph_c1;c114703.graph_c1;c81280.graph_c0	4 out of 323 1.23839009287926%	85 out of 8688 0.978360957642726%	0.389383	1	1.26578
Diterpenoid biosynthesis	ko00904	c107314.graph_c1	1 out of 323 0.309597523219814%	22 out of 8688 0.253222836095764%	0.565921	1	1.22263
Pantothenate and CoA biosynthesis	ko00770	c105953.graph_c0;c112154.graph_c1	2 out of 323 0.619195046439629%	44 out of 8688 0.506445672191529%	0.490894	1	1.22263
Fatty acid biosynthesis	ko00061	c112048.graph_c1;c116121.graph_c1;c116121.graph_c2;c69228.graph_c0	4 out of 323 1.23839009287926%	92 out of 8688 1.05893186003683%	0.448268	1	1.16947
Isoquinoline alkaloid biosynthesis	ko00950	c119068.graph_c0;c119068.graph_c1	2 out of 323 0.619195046439629%	51 out of 8688 0.587016574585635%	0.5707	1	1.05482
RNA degradation	ko03018	c102922.graph_c0;c105636.graph_c1;c106269.graph_c1;c108632.graph_c0;c108691.graph_c0;c111868.graph_c1;c114993.graph_c0;c116669.graph_c0;c121387.graph_c0	9 out of 323 2.78637770897833%	235 out of 8688 2.7048802946593%	0.512405	1	1.03013
Plant hormone signal transduction	ko04075	c101811.graph_c0;c112508.graph_c0;c113528.graph_c0;c113829.graph_c0;c117457.graph_c0;c118078.graph_c0;c96774.graph_c0;c97217.graph_c0;c97914.graph_c1;c98396.graph_c0;c99766.graph_c0	11 out of 323 3.40557275541796%	291 out of 8688 3.34944751381215%	0.521831	1	1.01676
Pentose and glucuronate interconversions	ko00040	c106516.graph_c1;c112266.graph_c1;c65726.graph_c0;c96268.graph_c0	4 out of 323 1.23839009287926%	109 out of 8688 1.25460405156538%	0.581803	1	0.987076
Phenylalanine metabolism	ko00360	c102629.graph_c0;c103563.graph_c0;c106935.graph_c1;c111754.graph_c0;c119626.graph_c2;c90136.graph_c0;c94492.graph_c0;c99988.graph_c0	8 out of 323 2.47678018575851%	220 out of 8688 2.53222836095764%	0.576836	1	0.978103
RNA transport	ko03013	c100695.graph_c0;c104609.graph_c0;c107437.graph_c1;c108519.graph_c0;c111157.graph_c1;c111514.graph_c1;c114189.graph_c0;c115853.graph_c0;c118677.graph_c0;c119138.graph_c2;c121016.graph_c1;c61244.graph_c0	12 out of 323 3.71517027863777%	331 out of 8688 3.80985267034991%	0.578453	1	0.975148
Fatty acid metabolism	ko01212	c109425.graph_c1;c112048.graph_c1;c116121.graph_c1;c116121.graph_c2;c119711.graph_c2;c69228.graph_c0	6 out of 323 1.85758513931889%	166 out of 8688 1.91068139963168%	0.586663	1	0.972211
Vitamin B6 metabolism	ko00750	c100760.graph_c1	1 out of 323 0.309597523219814%	28 out of 8688 0.322283609576427%	0.654411	1	0.960637
Nicotinate and nicotinamide metabolism	ko00760	c115179.graph_c1	1 out of 323 0.309597523219814%	28 out of 8688 0.322283609576427%	0.654411	1	0.960637
Phosphatidylinositol signaling system	ko04070	c107423.graph_c1;c111247.graph_c1;c113238.graph_c0;c115775.graph_c0	4 out of 323 1.23839009287926%	114 out of 8688 1.3121546961326%	0.617424	1	0.943784
Nitrogen metabolism	ko00910	c106487.graph_c0;c108581.graph_c3;c108953.graph_c0	3 out of 323 0.928792569659443%	86 out of 8688 0.989871086556169%	0.625498	1	0.938296
Amino sugar and nucleotide sugar metabolism	ko00520	c100735.graph_c0;c108326.graph_c0;c111766.graph_c0;c111901.graph_c0;c112193.graph_c0;c112266.graph_c1;c112423.graph_c0;c112511.graph_c2	8 out of 323 2.47678018575851%	230 out of 8688 2.64732965009208%	0.627391	1	0.935577
N-Glycan biosynthesis	ko00510	c103645.graph_c0;c110225.graph_c0;c116644.graph_c0	3 out of 323 0.928792569659443%	91 out of 8688 1.04742173112339%	0.663491	1	0.886742
beta-Alanine metabolism	ko00410	c111879.graph_c1;c112154.graph_c1;c112867.graph_c6	3 out of 323 0.928792569659443%	93 out of 8688 1.07044198895028%	0.677886	1	0.867672
Spliceosome	ko03040	c100695.graph_c0;c101998.graph_c0;c102116.graph_c0;c105636.graph_c1;c108225.graph_c0;c112289.graph_c3;c119640.graph_c1;c71283.graph_c0;c89705.graph_c0;c97001.graph_c0;c97391.graph_c0	11 out of 323 3.40557275541796%	372 out of 8688 4.28176795580111%	0.823587	1	0.795366
Protein processing in endoplasmic reticulum	ko04141	c101590.graph_c0;c101622.graph_c1;c104023.graph_c2;c106261.graph_c0;c106653.graph_c2;c108225.graph_c0;c111377.graph_c1;c112539.graph_c3;c113105.graph_c0;c116374.graph_c0;c116374.graph_c1;c94079.graph_c0;c97001.graph_c0	13 out of 323 4.02476780185759%	442 out of 8688 5.08747697974217%	0.845646	1	0.791113
ABC transporters	ko02010	c111016.graph_c0;c121094.graph_c1	2 out of 323 0.619195046439629%	69 out of 8688 0.794198895027624%	0.732882	1	0.779647
Biotin metabolism	ko00780	c112048.graph_c1	1 out of 323 0.309597523219814%	36 out of 8688 0.414364640883978%	0.745058	1	0.747162
Terpenoid backbone biosynthesis	ko00900	c111035.graph_c0;c116084.graph_c0	2 out of 323 0.619195046439629%	76 out of 8688 0.874769797421731%	0.780318	1	0.707838
Phagosome	ko04145	c101622.graph_c1;c107450.graph_c1;c65531.graph_c0;c94796.graph_c0;c98676.graph_c0	5 out of 323 1.54798761609907%	191 out of 8688 2.19843462246777%	0.844086	1	0.704132
Cutin, suberine and wax biosynthesis	ko00073	c111423.graph_c0	1 out of 323 0.309597523219814%	39 out of 8688 0.448895027624309%	0.772561	1	0.689688
Ubiquitin mediated proteolysis	ko04120	c101590.graph_c0;c106261.graph_c0;c106823.graph_c0;c114108.graph_c1;c115598.graph_c1;c118069.graph_c0	6 out of 323 1.85758513931889%	240 out of 8688 2.76243093922652%	0.887534	1	0.672446
Aminoacyl-tRNA biosynthesis	ko00970	c104607.graph_c0;c116624.graph_c0;c117595.graph_c1	3 out of 323 0.928792569659443%	121 out of 8688 1.3927255985267%	0.83349	1	0.666888
Fructose and mannose metabolism	ko00051	c112511.graph_c2;c119491.graph_c2;c121403.graph_c2	3 out of 323 0.928792569659443%	133 out of 8688 1.53084714548803%	0.877353	1	0.606718
Phenylalanine, tyrosine and tryptophan biosynthesis	ko00400	c122032.graph_c0;c85187.graph_c0	2 out of 323 0.619195046439629%	93 out of 8688 1.07044198895028%	0.865988	1	0.578448
mRNA surveillance pathway	ko03015	c100695.graph_c0;c111514.graph_c1;c119243.graph_c2;c121016.graph_c1;c121363.graph_c4	5 out of 323 1.54798761609907%	242 out of 8688 2.78545119705341%	0.950351	1	0.55574
Inositol phosphate metabolism	ko00562	c113238.graph_c0;c115775.graph_c0	2 out of 323 0.619195046439629%	102 out of 8688 1.17403314917127%	0.897789	1	0.527408
Fatty acid degradation	ko00071	c110341.graph_c0;c119711.graph_c2	2 out of 323 0.619195046439629%	108 out of 8688 1.24309392265193%	0.914933	1	0.498108
Regulation of autophagy	ko04140	c117845.graph_c0	1 out of 323 0.309597523219814%	56 out of 8688 0.644567219152855%	0.880986	1	0.480318
Glycine, serine and threonine metabolism	ko00260	c101519.graph_c0;c105755.graph_c0;c112746.graph_c1	3 out of 323 0.928792569659443%	169 out of 8688 1.94521178637201%	0.953945	1	0.477476
Cysteine and methionine metabolism	ko00270	c105910.graph_c0;c111029.graph_c0;c113142.graph_c0;c120735.graph_c0	4 out of 323 1.23839009287926%	226 out of 8688 2.60128913443831%	0.971485	1	0.476068
Selenocompound metabolism	ko00450	c116624.graph_c0	1 out of 323 0.309597523219814%	57 out of 8688 0.656077348066298%	0.885439	1	0.471892
Basal transcription factors	ko03022	c107833.graph_c0	1 out of 323 0.309597523219814%	58 out of 8688 0.667587476979742%	0.889727	1	0.463756
Glycerolipid metabolism	ko00561	c102096.graph_c1;c107423.graph_c1	2 out of 323 0.619195046439629%	116 out of 8688 1.33517495395948%	0.933627	1	0.463756
Valine, leucine and isoleucine biosynthesis	ko00290	c105953.graph_c0	1 out of 323 0.309597523219814%	59 out of 8688 0.679097605893186%	0.893854	1	0.455895
Peroxisome	ko04146	c111423.graph_c0;c119711.graph_c2;c88305.graph_c1	3 out of 323 0.928792569659443%	180 out of 8688 2.07182320441989%	0.966377	1	0.448297
Glycolysis / Gluconeogenesis	ko00010	c105755.graph_c0;c110341.graph_c0;c112746.graph_c1;c115557.graph_c0;c91845.graph_c0	5 out of 323 1.54798761609907%	300 out of 8688 3.45303867403315%	0.988645	1	0.448297
Arginine and proline metabolism	ko00330	c111029.graph_c0;c111879.graph_c1;c112867.graph_c6	3 out of 323 0.928792569659443%	181 out of 8688 2.08333333333333%	0.967335	1	0.44582
Carbon fixation in photosynthetic organisms	ko00710	c104069.graph_c1;c115557.graph_c0;c96364.graph_c0	3 out of 323 0.928792569659443%	200 out of 8688 2.30202578268877%	0.981307	1	0.403467
Pentose phosphate pathway	ko00030	c119650.graph_c0;c96364.graph_c0	2 out of 323 0.619195046439629%	134 out of 8688 1.54235727440147%	0.962484	1	0.40146
Steroid biosynthesis	ko00100	c115340.graph_c3	1 out of 323 0.309597523219814%	69 out of 8688 0.794198895027624%	0.927535	1	0.389824
Circadian rhythm - plant	ko04712	c109220.graph_c0	1 out of 323 0.309597523219814%	70 out of 8688 0.805709023941068%	0.93025	1	0.384255
Pyruvate metabolism	ko00620	c104069.graph_c1;c115557.graph_c0;c91845.graph_c0	3 out of 323 0.928792569659443%	213 out of 8688 2.45165745856354%	0.987355	1	0.378843
Sulfur metabolism	ko00920	c94684.graph_c1	1 out of 323 0.309597523219814%	72 out of 8688 0.828729281767956%	0.935381	1	0.373581
Biosynthesis of amino acids	ko01230	c101519.graph_c0;c105755.graph_c0;c105953.graph_c0;c112746.graph_c1;c119650.graph_c0;c122032.graph_c0;c85187.graph_c0;c96364.graph_c0	8 out of 323 2.47678018575851%	582 out of 8688 6.69889502762431%	0.999856	1	0.36973
Carbon metabolism	ko01200	c101519.graph_c0;c104069.graph_c1;c105755.graph_c0;c112746.graph_c1;c115557.graph_c0;c119650.graph_c0;c91845.graph_c0;c96364.graph_c0	8 out of 323 2.47678018575851%	619 out of 8688 7.12476979742173%	0.99995	1	0.34763
Alanine, aspartate and glutamate metabolism	ko00250	c104040.graph_c1;c115179.graph_c1	2 out of 323 0.619195046439629%	155 out of 8688 1.78406998158379%	0.981058	1	0.347069
Porphyrin and chlorophyll metabolism	ko00860	c116534.graph_c1	1 out of 323 0.309597523219814%	79 out of 8688 0.909300184162063%	0.950551	1	0.340479
Citrate cycle (TCA cycle)	ko00020	c115557.graph_c0;c91845.graph_c0	2 out of 323 0.619195046439629%	165 out of 8688 1.89917127071823%	0.986397	1	0.326034
Oxidative phosphorylation	ko00190	c107450.graph_c1;c65531.graph_c0;c94796.graph_c0;c99145.graph_c1	4 out of 323 1.23839009287926%	339 out of 8688 3.90193370165746%	0.998937	1	0.317379
Lysine degradation	ko00310	c118518.graph_c0	1 out of 323 0.309597523219814%	87 out of 8688 1.00138121546961%	0.963588	1	0.30917
Protein export	ko03060	c111377.graph_c1	1 out of 323 0.309597523219814%	92 out of 8688 1.05893186003683%	0.969932	1	0.292368
Photosynthesis	ko00195	c121469.graph_c0	1 out of 323 0.309597523219814%	101 out of 8688 1.16252302025783%	0.978702	1	0.266315
Valine, leucine and isoleucine degradation	ko00280	c105953.graph_c0	1 out of 323 0.309597523219814%	114 out of 8688 1.3121546961326%	0.987067	1	0.235946
Proteasome	ko03050	c97049.graph_c0	1 out of 323 0.309597523219814%	148 out of 8688 1.70349907918969%	0.996504	1	0.181742
2-Oxocarboxylic acid metabolism	ko01210	c105953.graph_c0	1 out of 323 0.309597523219814%	149 out of 8688 1.71500920810313%	0.996636	1	0.180522
Ribosome	ko03010	c108364.graph_c0;c98462.graph_c0;c98733.graph_c0	3 out of 323 0.928792569659443%	869 out of 8688 10.0023020257827%	1	1	0.0928579

## Sheet: Table S5-5
Table S5-5. KEGG enrichment of down-regulated differentially expressed unigenes from NF-vs F-branchlets
Kegg_pathway	ko_id		Cluster_frequency	Genome_frequency	P-value	Corrected_P-value	rich_factor
Photosynthesis	ko00195	c102443.graph_c0;c102733.graph_c0;c103089.graph_c4;c105664.graph_c0;c106494.graph_c0;c106666.graph_c2;c108617.graph_c0;c110322.graph_c0;c111170.graph_c1;c112327.graph_c0;c113245.graph_c0;c113345.graph_c0;c115001.graph_c1;c115980.graph_c2;c118919.graph_c1;c97364.graph_c0	16 out of 350 4.57142857142857%	101 out of 8688 1.16252302025783%	2.4e-06	0.00025931	3.93233
Carbon fixation in photosynthetic organisms	ko00710	c101219.graph_c0;c104316.graph_c0;c104316.graph_c1;c106020.graph_c0;c108617.graph_c1;c109454.graph_c0;c112099.graph_c0;c112101.graph_c0;c112328.graph_c1;c112722.graph_c0;c113561.graph_c0;c116219.graph_c0;c118801.graph_c3;c119841.graph_c0;c119841.graph_c2;c69934.graph_c0;c83992.graph_c0;c90573.graph_c1;c99010.graph_c0	19 out of 350 5.42857142857143%	200 out of 8688 2.30202578268877%	0.000436559	0.0471483	2.35817
Carbon metabolism	ko01200	c101219.graph_c0;c101756.graph_c0;c103346.graph_c1;c104316.graph_c0;c104316.graph_c1;c105081.graph_c1;c106020.graph_c0;c106706.graph_c0;c107226.graph_c1;c108226.graph_c0;c108617.graph_c1;c109454.graph_c0;c112099.graph_c0;c112101.graph_c0;c112328.graph_c1;c112478.graph_c0;c112687.graph_c0;c112722.graph_c0;c113203.graph_c0;c113561.graph_c0;c114690.graph_c0;c114872.graph_c1;c116134.graph_c0;c116219.…	38 out of 350 10.8571428571429%	619 out of 8688 7.12476979742173%	0.00576573	0.622699	1.52386
Circadian rhythm - plant	ko04712	c101025.graph_c0;c101025.graph_c1;c101025.graph_c2;c101652.graph_c0;c106433.graph_c0;c113371.graph_c0;c73947.graph_c0;c91818.graph_c0	8 out of 350 2.28571428571429%	70 out of 8688 0.805709023941068%	0.00683833	0.73854	2.8369
Sesquiterpenoid and triterpenoid biosynthesis	ko00909	c106173.graph_c2;c94329.graph_c0	2 out of 350 0.571428571428571%	7 out of 8688 0.0805709023941068%	0.0297123	1	7.09224
Carotenoid biosynthesis	ko00906	c104837.graph_c0;c113828.graph_c0;c115458.graph_c0;c115499.graph_c1;c115499.graph_c2;c120811.graph_c0	6 out of 350 1.71428571428571%	46 out of 8688 0.529465930018416%	0.00983188	1	3.23776
Taurine and hypotaurine metabolism	ko00430	c114684.graph_c0;c116212.graph_c0;c99400.graph_c0	3 out of 350 0.857142857142857%	26 out of 8688 0.29926335174954%	0.0851083	1	2.86418
Glycosphingolipid biosynthesis - globo series	ko00603	c103259.graph_c0;c74420.graph_c0	2 out of 350 0.571428571428571%	18 out of 8688 0.207182320441989%	0.162398	1	2.7581
Nicotinate and nicotinamide metabolism	ko00760	c103986.graph_c0;c115687.graph_c0;c115852.graph_c0	3 out of 350 0.857142857142857%	28 out of 8688 0.322283609576427%	0.101219	1	2.65959
Terpenoid backbone biosynthesis	ko00900	c104654.graph_c0;c106920.graph_c0;c108886.graph_c1;c110544.graph_c0;c112987.graph_c0;c115439.graph_c0;c116848.graph_c0;c118519.graph_c0	8 out of 350 2.28571428571429%	76 out of 8688 0.874769797421731%	0.011099	1	2.61293
Steroid biosynthesis	ko00100	c106173.graph_c2;c109624.graph_c0;c110155.graph_c0;c110936.graph_c0;c117141.graph_c0;c77315.graph_c1;c94329.graph_c0	7 out of 350 2%	69 out of 8688 0.794198895027624%	0.0205412	1	2.51826
Porphyrin and chlorophyll metabolism	ko00860	c100243.graph_c0;c108886.graph_c1;c110429.graph_c0;c111066.graph_c0;c112443.graph_c2;c119817.graph_c1;c38430.graph_c0;c99025.graph_c0	8 out of 350 2.28571428571429%	79 out of 8688 0.909300184162063%	0.0138469	1	2.51371
Monoterpenoid biosynthesis	ko00902	c112115.graph_c1	1 out of 350 0.285714285714286%	10 out of 8688 0.115101289134438%	0.337286	1	2.48229
Mismatch repair	ko03430	c107918.graph_c0;c107954.graph_c0;c111036.graph_c0;c115334.graph_c1;c115817.graph_c1;c121763.graph_c0;c91531.graph_c0;c98509.graph_c0;c98509.graph_c2	9 out of 350 2.57142857142857%	95 out of 8688 1.09346224677716%	0.0140636	1	2.35164
Homologous recombination	ko03440	c107699.graph_c0;c107918.graph_c0;c107954.graph_c0;c110166.graph_c0;c115334.graph_c1;c115817.graph_c1;c91531.graph_c0;c98509.graph_c0;c98509.graph_c2	9 out of 350 2.57142857142857%	101 out of 8688 1.16252302025783%	0.0202901	1	2.21194
Sulfur relay system	ko04122	c118141.graph_c1;c97997.graph_c0	2 out of 350 0.571428571428571%	23 out of 8688 0.264732965009208%	0.236579	1	2.15851
Folate biosynthesis	ko00790	c106620.graph_c3;c118788.graph_c3;c97997.graph_c0	3 out of 350 0.857142857142857%	35 out of 8688 0.402854511970534%	0.165591	1	2.12767
DNA replication	ko03030	c107918.graph_c0;c107954.graph_c0;c114598.graph_c0;c115334.graph_c1;c115604.graph_c1;c115817.graph_c1;c121763.graph_c0;c91531.graph_c0;c98509.graph_c0;c98509.graph_c2	10 out of 350 2.85714285714286%	117 out of 8688 1.34668508287293%	0.0193811	1	2.12161
Biotin metabolism	ko00780	c107270.graph_c0;c118293.graph_c1;c99433.graph_c0	3 out of 350 0.857142857142857%	36 out of 8688 0.414364640883978%	0.175612	1	2.06857
Fatty acid elongation	ko00062	c102499.graph_c1;c109425.graph_c3;c83939.graph_c0;c92561.graph_c0;c97737.graph_c0	5 out of 350 1.42857142857143%	60 out of 8688 0.69060773480663%	0.0931612	1	2.06857
Ascorbate and aldarate metabolism	ko00053	c108940.graph_c1;c112993.graph_c0;c115948.graph_c1;c119884.graph_c1;c87749.graph_c0;c95065.graph_c1;c95099.graph_c1	7 out of 350 2%	85 out of 8688 0.978360957642726%	0.054852	1	2.04424
Nucleotide excision repair	ko03420	c107918.graph_c0;c107954.graph_c0;c114598.graph_c0;c115334.graph_c1;c115604.graph_c1;c115817.graph_c1;c121763.graph_c0;c122983.graph_c0;c91531.graph_c0;c98509.graph_c0;c98509.graph_c2	11 out of 350 3.14285714285714%	143 out of 8688 1.64594843462247%	0.0293626	1	1.90945
Glycosphingolipid biosynthesis - ganglio series	ko00604	c103259.graph_c0	1 out of 350 0.285714285714286%	13 out of 8688 0.14963167587477%	0.414289	1	1.90945
Fructose and mannose metabolism	ko00051	c108617.graph_c1;c109495.graph_c2;c112099.graph_c0;c116219.graph_c0;c118801.graph_c3;c83992.graph_c0;c86433.graph_c0;c90573.graph_c1;c91631.graph_c0;c95868.graph_c0	10 out of 350 2.85714285714286%	133 out of 8688 1.53084714548803%	0.0419642	1	1.86638
Flavonoid biosynthesis	ko00941	c106433.graph_c0;c72670.graph_c0;c80987.graph_c0	3 out of 350 0.857142857142857%	40 out of 8688 0.460405156537753%	0.217199	1	1.86171
Photosynthesis - antenna proteins	ko00196	c112584.graph_c1;c112584.graph_c3;c93492.graph_c0	3 out of 350 0.857142857142857%	40 out of 8688 0.460405156537753%	0.217199	1	1.86171
Pentose phosphate pathway	ko00030	c106020.graph_c0;c108226.graph_c0;c108617.graph_c1;c112099.graph_c0;c113203.graph_c0;c118801.graph_c3;c121057.graph_c0;c69934.graph_c0;c83992.graph_c0;c90573.graph_c1	10 out of 350 2.85714285714286%	134 out of 8688 1.54235727440147%	0.043801	1	1.85245
Glycosaminoglycan degradation	ko00531	c103259.graph_c0;c97333.graph_c0	2 out of 350 0.571428571428571%	27 out of 8688 0.310773480662983%	0.297115	1	1.83873
Sulfur metabolism	ko00920	c112478.graph_c0;c112687.graph_c0;c116134.graph_c0;c118141.graph_c1;c118805.graph_c0	5 out of 350 1.42857142857143%	72 out of 8688 0.828729281767956%	0.163814	1	1.72381
Lysine biosynthesis	ko00300	c87496.graph_c0;c89384.graph_c0	2 out of 350 0.571428571428571%	29 out of 8688 0.333793738489871%	0.327183	1	1.71192
Peroxisome	ko04146	c102848.graph_c0;c103986.graph_c0;c104795.graph_c0;c105081.graph_c1;c106102.graph_c0;c107050.graph_c0;c111500.graph_c0;c112706.graph_c0;c114690.graph_c0;c121011.graph_c0;c97155.graph_c0;c99655.graph_c0	12 out of 350 3.42857142857143%	180 out of 8688 2.07182320441989%	0.0595784	1	1.65486
Cyanoamino acid metabolism	ko00460	c106092.graph_c0;c116134.graph_c0;c116212.graph_c0;c117167.graph_c0;c89226.graph_c0;c98961.graph_c1	6 out of 350 1.71428571428571%	97 out of 8688 1.11648250460405%	0.196151	1	1.53543
Tropane, piperidine and pyridine alkaloid biosynthesis	ko00960	c101706.graph_c2;c104689.graph_c1;c65136.graph_c0	3 out of 350 0.857142857142857%	49 out of 8688 0.563996316758748%	0.316046	1	1.51977
Biosynthesis of unsaturated fatty acids	ko01040	c102499.graph_c1;c109425.graph_c3;c118293.graph_c1;c83939.graph_c0;c99433.graph_c0	5 out of 350 1.42857142857143%	82 out of 8688 0.943830570902394%	0.234714	1	1.51359
RNA polymerase	ko03020	c100375.graph_c1;c100800.graph_c0;c114192.graph_c3;c118285.graph_c2;c122551.graph_c0	5 out of 350 1.42857142857143%	82 out of 8688 0.943830570902394%	0.234714	1	1.51359
Amino sugar and nucleotide sugar metabolism	ko00520	c102526.graph_c0;c103259.graph_c0;c106648.graph_c0;c106975.graph_c0;c109495.graph_c2;c110887.graph_c0;c110887.graph_c1;c111606.graph_c0;c112197.graph_c0;c113786.graph_c0;c114980.graph_c0;c86433.graph_c0;c95661.graph_c0;c95868.graph_c0	14 out of 350 4%	230 out of 8688 2.64732965009208%	0.0809127	1	1.51096
Base excision repair	ko03410	c109848.graph_c1;c111861.graph_c0;c114598.graph_c0;c115604.graph_c1	4 out of 350 1.14285714285714%	66 out of 8688 0.759668508287293%	0.274939	1	1.50442
Isoquinoline alkaloid biosynthesis	ko00950	c101135.graph_c0;c104689.graph_c1;c111470.graph_c0	3 out of 350 0.857142857142857%	51 out of 8688 0.587016574585635%	0.338368	1	1.46017
Brassinosteroid biosynthesis	ko00905	c112971.graph_c2	1 out of 350 0.285714285714286%	17 out of 8688 0.195672191528545%	0.503259	1	1.46017
Glyoxylate and dicarboxylate metabolism	ko00630	c109454.graph_c0;c111500.graph_c0;c112634.graph_c0;c114690.graph_c0;c119841.graph_c0;c119841.graph_c2;c120503.graph_c0;c121011.graph_c0;c97155.graph_c0;c99655.graph_c0	10 out of 350 2.85714285714286%	171 out of 8688 1.96823204419889%	0.152007	1	1.45163
Ubiquitin mediated proteolysis	ko04120	c104969.graph_c0;c106596.graph_c0;c110235.graph_c3;c113371.graph_c0;c113816.graph_c1;c115785.graph_c0;c116222.graph_c0;c121330.graph_c1;c122983.graph_c0;c50429.graph_c0;c73947.graph_c0;c81228.graph_c0;c91818.graph_c0;c95600.graph_c0	14 out of 350 4%	240 out of 8688 2.76243093922652%	0.105023	1	1.448
Glycerophospholipid metabolism	ko00564	c105444.graph_c1;c109174.graph_c0;c109879.graph_c0;c110262.graph_c1;c111082.graph_c0;c113491.graph_c3;c117686.graph_c1;c117990.graph_c0;c99345.graph_c0	9 out of 350 2.57142857142857%	157 out of 8688 1.80709023941068%	0.182285	1	1.42297
Phenylpropanoid biosynthesis	ko00940	c101916.graph_c0;c102236.graph_c0;c103414.graph_c0;c106092.graph_c0;c107716.graph_c0;c108295.graph_c0;c108658.graph_c0;c108847.graph_c1;c114078.graph_c0;c117167.graph_c0;c36607.graph_c0;c89226.graph_c0;c90576.graph_c1;c96434.graph_c0;c96434.graph_c1;c98961.graph_c1	16 out of 350 4.57142857142857%	283 out of 8688 3.2573664825046%	0.107364	1	1.40341
Plant-pathogen interaction	ko04626	c105129.graph_c0;c107092.graph_c1;c108944.graph_c0;c109858.graph_c0;c110210.graph_c3;c110224.graph_c1;c110977.graph_c0;c111815.graph_c0;c112923.graph_c0;c118937.graph_c2;c119396.graph_c0;c120411.graph_c0;c121365.graph_c0;c121365.graph_c1;c121708.graph_c2;c88609.graph_c0;c96730.graph_c0	17 out of 350 4.85714285714286%	307 out of 8688 3.53360957642726%	0.113913	1	1.37456
Glutathione metabolism	ko00480	c101637.graph_c0;c105081.graph_c1;c108411.graph_c4;c112402.graph_c0;c112993.graph_c0;c116212.graph_c0;c119501.graph_c0;c119501.graph_c1;c119884.graph_c1;c95065.graph_c1	10 out of 350 2.85714285714286%	184 out of 8688 2.11786372007366%	0.207968	1	1.34907
Glycine, serine and threonine metabolism	ko00260	c107226.graph_c1;c112634.graph_c0;c113558.graph_c0;c114690.graph_c0;c114872.graph_c1;c116972.graph_c0;c120599.graph_c0;c87496.graph_c0;c89384.graph_c0	9 out of 350 2.57142857142857%	169 out of 8688 1.94521178637201%	0.241565	1	1.32193
Cysteine and methionine metabolism	ko00270	c104689.graph_c1;c108281.graph_c0;c108411.graph_c4;c109454.graph_c0;c112478.graph_c0;c112687.graph_c0;c116134.graph_c0;c117138.graph_c1;c118141.graph_c1;c87496.graph_c0;c89384.graph_c0;c97326.graph_c0	12 out of 350 3.42857142857143%	226 out of 8688 2.60128913443831%	0.200769	1	1.31803
Other glycan degradation	ko00511	c103259.graph_c0;c117725.graph_c0	2 out of 350 0.571428571428571%	39 out of 8688 0.448895027624309%	0.469924	1	1.27297
Galactose metabolism	ko00052	c108802.graph_c1;c114675.graph_c1;c117410.graph_c0;c117410.graph_c1;c74420.graph_c0;c86433.graph_c0	6 out of 350 1.71428571428571%	118 out of 8688 1.35819521178637%	0.339638	1	1.26218
Pyrimidine metabolism	ko00240	c100375.graph_c1;c100800.graph_c0;c109136.graph_c0;c114192.graph_c3;c114598.graph_c0;c115604.graph_c1;c118285.graph_c2;c122551.graph_c0;c96537.graph_c2;c97840.graph_c0;c99407.graph_c0	11 out of 350 3.14285714285714%	218 out of 8688 2.50920810313076%	0.263702	1	1.25253
Riboflavin metabolism	ko00740	c114386.graph_c0	1 out of 350 0.285714285714286%	20 out of 8688 0.230202578268877%	0.561022	1	1.24114
Aminoacyl-tRNA biosynthesis	ko00970	c115652.graph_c0;c117444.graph_c1;c118229.graph_c0;c121717.graph_c0;c96536.graph_c0;c97743.graph_c0	6 out of 350 1.71428571428571%	121 out of 8688 1.3927255985267%	0.361344	1	1.23089
Starch and sucrose metabolism	ko00500	c106077.graph_c0;c106092.graph_c0;c109495.graph_c2;c111606.graph_c0;c112197.graph_c0;c114675.graph_c1;c114980.graph_c0;c115073.graph_c0;c116967.graph_c0;c117167.graph_c0;c117410.graph_c0;c117410.graph_c1;c44765.graph_c0;c86433.graph_c0;c89226.graph_c0;c92127.graph_c0;c98961.graph_c1	17 out of 350 4.85714285714286%	345 out of 8688 3.97099447513812%	0.227855	1	1.22316
Ubiquinone and other terpenoid-quinone biosynthesis	ko00130	c104689.graph_c1;c108319.graph_c0;c113639.graph_c0	3 out of 350 0.857142857142857%	62 out of 8688 0.713627992633518%	0.458646	1	1.20111
Plant hormone signal transduction	ko04075	c106595.graph_c2;c108310.graph_c0;c108310.graph_c1;c109541.graph_c1;c113100.graph_c1;c114258.graph_c0;c115027.graph_c0;c117760.graph_c1;c121126.graph_c0;c91637.graph_c0;c92941.graph_c0;c98286.graph_c0;c98680.graph_c0;c99202.graph_c0	14 out of 350 4%	291 out of 8688 3.34944751381215%	0.284487	1	1.19423
Purine metabolism	ko00230	c100375.graph_c1;c100800.graph_c0;c103346.graph_c1;c108226.graph_c0;c114192.graph_c3;c114598.graph_c0;c114921.graph_c1;c115604.graph_c1;c118285.graph_c2;c118805.graph_c0;c121057.graph_c0;c122551.graph_c0;c96537.graph_c2;c99407.graph_c0	14 out of 350 4%	293 out of 8688 3.37246777163904%	0.293063	1	1.18608
One carbon pool by folate	ko00670	c120599.graph_c0;c96885.graph_c2	2 out of 350 0.571428571428571%	42 out of 8688 0.483425414364641%	0.5092	1	1.18204
Glycolysis / Gluconeogenesis	ko00010	c101756.graph_c0;c103346.graph_c1;c106706.graph_c0;c107226.graph_c1;c108617.graph_c1;c112099.graph_c0;c112728.graph_c0;c116219.graph_c0;c118801.graph_c3;c46214.graph_c0;c83992.graph_c0;c86433.graph_c0;c90573.graph_c1;c93187.graph_c0	14 out of 350 4%	300 out of 8688 3.45303867403315%	0.323662	1	1.1584
Pantothenate and CoA biosynthesis	ko00770	c109591.graph_c0;c113237.graph_c0	2 out of 350 0.571428571428571%	44 out of 8688 0.506445672191529%	0.534307	1	1.12831
Thiamine metabolism	ko00730	c113231.graph_c0	1 out of 350 0.285714285714286%	22 out of 8688 0.253222836095764%	0.595759	1	1.12831
Diterpenoid biosynthesis	ko00904	c103241.graph_c0	1 out of 350 0.285714285714286%	22 out of 8688 0.253222836095764%	0.595759	1	1.12831
Alanine, aspartate and glutamate metabolism	ko00250	c103849.graph_c1;c113558.graph_c0;c114690.graph_c0;c120503.graph_c0;c121170.graph_c1;c121291.graph_c1;c99400.graph_c0	7 out of 350 2%	155 out of 8688 1.78406998158379%	0.433951	1	1.12103
Tyrosine metabolism	ko00350	c101135.graph_c0;c101756.graph_c0;c104689.graph_c1;c111470.graph_c0	4 out of 350 1.14285714285714%	91 out of 8688 1.04742173112339%	0.502306	1	1.09111
Protein export	ko03060	c118997.graph_c0;c122089.graph_c0;c89186.graph_c0;c98306.graph_c1	4 out of 350 1.14285714285714%	92 out of 8688 1.05893186003683%	0.510937	1	1.07925
Phenylalanine, tyrosine and tryptophan biosynthesis	ko00400	c100292.graph_c0;c104689.graph_c1;c104953.graph_c2;c110047.graph_c0	4 out of 350 1.14285714285714%	93 out of 8688 1.07044198895028%	0.519499	1	1.06765
Biosynthesis of amino acids	ko01230	c100292.graph_c0;c103346.graph_c1;c104689.graph_c1;c104953.graph_c2;c105081.graph_c1;c106020.graph_c0;c107226.graph_c1;c108226.graph_c0;c108617.graph_c1;c109591.graph_c0;c110047.graph_c0;c112478.graph_c0;c112687.graph_c0;c113203.graph_c0;c116134.graph_c0;c116219.graph_c0;c116932.graph_c0;c118801.graph_c3;c120503.graph_c0;c121057.graph_c0;c46214.graph_c0;c69934.graph_c0;c87496.graph_c0;c89384.grap…	25 out of 350 7.14285714285714%	582 out of 8688 6.69889502762431%	0.398455	1	1.06627
Phenylalanine metabolism	ko00360	c103414.graph_c0;c104689.graph_c1;c107716.graph_c0;c108295.graph_c0;c114078.graph_c0;c36607.graph_c0;c90576.graph_c1;c96434.graph_c0;c96434.graph_c1	9 out of 350 2.57142857142857%	220 out of 8688 2.53222836095764%	0.529955	1	1.01548
alpha-Linolenic acid metabolism	ko00592	c116735.graph_c0;c121470.graph_c1;c93567.graph_c0	3 out of 350 0.857142857142857%	74 out of 8688 0.851749539594843%	0.578047	1	1.00633
Inositol phosphate metabolism	ko00562	c102948.graph_c0;c108940.graph_c1;c116219.graph_c0;c119298.graph_c0	4 out of 350 1.14285714285714%	102 out of 8688 1.17403314917127%	0.593113	1	0.973445
Arginine and proline metabolism	ko00330	c102885.graph_c0;c108281.graph_c0;c108411.graph_c4;c114646.graph_c0;c116663.graph_c0;c116932.graph_c0;c120503.graph_c0	7 out of 350 2%	181 out of 8688 2.08333333333333%	0.598484	1	0.96
Arachidonic acid metabolism	ko00590	c116212.graph_c0	1 out of 350 0.285714285714286%	26 out of 8688 0.29926335174954%	0.657224	1	0.954725
Pyruvate metabolism	ko00620	c103346.graph_c1;c104316.graph_c0;c104316.graph_c1;c106706.graph_c0;c109454.graph_c0;c113561.graph_c0;c118704.graph_c0;c99010.graph_c0	8 out of 350 2.28571428571429%	213 out of 8688 2.45165745856354%	0.631432	1	0.932314
Degradation of aromatic compounds	ko01220	c101756.graph_c0	1 out of 350 0.285714285714286%	27 out of 8688 0.310773480662983%	0.671074	1	0.919365
Regulation of autophagy	ko04140	c119458.graph_c3;c99530.graph_c1	2 out of 350 0.571428571428571%	56 out of 8688 0.644567219152855%	0.665911	1	0.886531
Linoleic acid metabolism	ko00591	c114004.graph_c0	1 out of 350 0.285714285714286%	28 out of 8688 0.322283609576427%	0.684366	1	0.886531
Selenocompound metabolism	ko00450	c117138.graph_c1;c118229.graph_c0	2 out of 350 0.571428571428571%	57 out of 8688 0.656077348066298%	0.675406	1	0.870977
Valine, leucine and isoleucine degradation	ko00280	c103158.graph_c0;c109591.graph_c0;c114848.graph_c0;c117723.graph_c2	4 out of 350 1.14285714285714%	114 out of 8688 1.3121546961326%	0.680136	1	0.870977
Tryptophan metabolism	ko00380	c111500.graph_c0;c113460.graph_c0;c113460.graph_c1	3 out of 350 0.857142857142857%	88 out of 8688 1.01289134438306%	0.694587	1	0.846234
2-Oxocarboxylic acid metabolism	ko01210	c105081.graph_c1;c109591.graph_c0;c116932.graph_c0;c87496.graph_c0;c89384.graph_c0	5 out of 350 1.42857142857143%	149 out of 8688 1.71500920810313%	0.723089	1	0.832982
beta-Alanine metabolism	ko00410	c108411.graph_c4;c116663.graph_c0;c99400.graph_c0	3 out of 350 0.857142857142857%	93 out of 8688 1.07044198895028%	0.729837	1	0.800737
Fatty acid metabolism	ko01212	c102499.graph_c1;c109425.graph_c3;c118293.graph_c1;c83939.graph_c0;c99433.graph_c0	5 out of 350 1.42857142857143%	166 out of 8688 1.91068139963168%	0.804916	1	0.747676
ABC transporters	ko02010	c120487.graph_c0;c120487.graph_c1	2 out of 350 0.571428571428571%	69 out of 8688 0.794198895027624%	0.772929	1	0.719503
Glycosylphosphatidylinositol(GPI)-anchor biosynthesis	ko00563	c105944.graph_c0	1 out of 350 0.285714285714286%	37 out of 8688 0.425874769797422%	0.782302	1	0.670888
Phosphatidylinositol signaling system	ko04070	c102948.graph_c0;c110977.graph_c0;c119298.graph_c0	3 out of 350 0.857142857142857%	114 out of 8688 1.3121546961326%	0.844012	1	0.653233
Glycerolipid metabolism	ko00561	c110262.graph_c1;c112634.graph_c0;c74420.graph_c0	3 out of 350 0.857142857142857%	116 out of 8688 1.33517495395948%	0.852337	1	0.64197
Cutin, suberine and wax biosynthesis	ko00073	c109372.graph_c0	1 out of 350 0.285714285714286%	39 out of 8688 0.448895027624309%	0.799561	1	0.636484
Oxidative phosphorylation	ko00190	c103785.graph_c0;c111066.graph_c0;c112327.graph_c0;c115980.graph_c2;c119339.graph_c1;c121306.graph_c0;c92378.graph_c0;c96190.graph_c0	8 out of 350 2.28571428571429%	339 out of 8688 3.90193370165746%	0.96717	1	0.58579
Nitrogen metabolism	ko00910	c116160.graph_c0;c120503.graph_c0	2 out of 350 0.571428571428571%	86 out of 8688 0.989871086556169%	0.867051	1	0.577276
Fatty acid biosynthesis	ko00061	c118293.graph_c1;c99433.graph_c0	2 out of 350 0.571428571428571%	92 out of 8688 1.05893186003683%	0.890651	1	0.539627
RNA degradation	ko03018	c104189.graph_c0;c119787.graph_c0;c46214.graph_c0;c93187.graph_c0;c98278.graph_c0	5 out of 350 1.42857142857143%	235 out of 8688 2.7048802946593%	0.963564	1	0.528146
Butanoate metabolism	ko00650	c99400.graph_c0	1 out of 350 0.285714285714286%	49 out of 8688 0.563996316758748%	0.867418	1	0.506589
Protein processing in endoplasmic reticulum	ko04141	c106596.graph_c0;c110235.graph_c3;c111457.graph_c1;c114720.graph_c0;c115187.graph_c0;c116096.graph_c0;c118720.graph_c0;c92157.graph_c0;c93726.graph_c0	9 out of 350 2.57142857142857%	442 out of 8688 5.08747697974217%	0.994007	1	0.505443
Sphingolipid metabolism	ko00600	c74420.graph_c0	1 out of 350 0.285714285714286%	57 out of 8688 0.656077348066298%	0.904779	1	0.435489
Valine, leucine and isoleucine biosynthesis	ko00290	c109591.graph_c0	1 out of 350 0.285714285714286%	59 out of 8688 0.679097605893186%	0.912345	1	0.420726
Ribosome biogenesis in eukaryotes	ko03008	c102204.graph_c0;c104189.graph_c0;c81296.graph_c0	3 out of 350 0.857142857142857%	181 out of 8688 2.08333333333333%	0.979092	1	0.411429
Ether lipid metabolism	ko00565	c117990.graph_c0	1 out of 350 0.285714285714286%	61 out of 8688 0.702117863720074%	0.919312	1	0.406932
Propanoate metabolism	ko00640	c106706.graph_c0	1 out of 350 0.285714285714286%	69 out of 8688 0.794198895027624%	0.942077	1	0.359752
Endocytosis	ko04144	c113816.graph_c1;c117990.graph_c0;c119298.graph_c0;c91937.graph_c0	4 out of 350 1.14285714285714%	280 out of 8688 3.22283609576427%	0.996865	1	0.354612
Citrate cycle (TCA cycle)	ko00020	c105081.graph_c1;c109454.graph_c0	2 out of 350 0.571428571428571%	165 out of 8688 1.89917127071823%	0.991463	1	0.300883
RNA transport	ko03013	c103632.graph_c1;c104969.graph_c0;c120561.graph_c1;c120920.graph_c1	4 out of 350 1.14285714285714%	331 out of 8688 3.80985267034991%	0.999424	1	0.299974
N-Glycan biosynthesis	ko00510	c116096.graph_c0	1 out of 350 0.285714285714286%	91 out of 8688 1.04742173112339%	0.976758	1	0.272779
Phagosome	ko04145	c102948.graph_c0;c121306.graph_c0	2 out of 350 0.571428571428571%	191 out of 8688 2.19843462246777%	0.99673	1	0.259925
Ribosome	ko03010	c105214.graph_c0;c106251.graph_c0;c107540.graph_c2;c119813.graph_c0;c120589.graph_c0;c121587.graph_c0;c47898.graph_c0;c86788.graph_c0;c95534.graph_c0	9 out of 350 2.57142857142857%	869 out of 8688 10.0023020257827%	1	1	0.257084
Fatty acid degradation	ko00071	c101756.graph_c0	1 out of 350 0.285714285714286%	108 out of 8688 1.24309392265193%	0.988542	1	0.229841
Pentose and glucuronate interconversions	ko00040	c91631.graph_c0	1 out of 350 0.285714285714286%	109 out of 8688 1.25460405156538%	0.989009	1	0.227733
Spliceosome	ko03040	c100270.graph_c0;c102970.graph_c0;c108419.graph_c1	3 out of 350 0.857142857142857%	372 out of 8688 4.28176795580111%	0.999976	1	0.200184
Proteasome	ko03050	c112428.graph_c0	1 out of 350 0.285714285714286%	148 out of 8688 1.70349907918969%	0.997843	1	0.167722
mRNA surveillance pathway	ko03015	c121153.graph_c0	1 out of 350 0.285714285714286%	242 out of 8688 2.78545119705341%	0.999959	1	0.102574

## Sheet: Table S5-6
Table S5-6. KEGG enrichment of up-regulated differentially expressed unigenes from NF-vs F-leaves
Kegg_pathway	ko_id		Cluster_frequency	Genome_frequency	P-value	Corrected_P-value	rich_factor
Starch and sucrose metabolism	ko00500	c101584.graph_c0;c104142.graph_c1;c105916.graph_c0;c108147.graph_c0;c108662.graph_c0;c108662.graph_c1;c109180.graph_c1;c109672.graph_c1;c110779.graph_c0;c111766.graph_c0;c111889.graph_c1;c112423.graph_c0;c113982.graph_c0;c115280.graph_c0;c116781.graph_c0;c117268.graph_c0;c118361.graph_c0;c119548.graph_c0;c121403.graph_c2;c123628.graph_c0;c48234.graph_c0;c60605.graph_c0;c67360.graph_c0;c79943.grap…	26 out of 343 7.5801749271137%	345 out of 8688 3.97099447513812%	0.00113477	0.121421	1.90889
Tropane, piperidine and pyridine alkaloid biosynthesis	ko00960	c104608.graph_c0;c110810.graph_c1;c112804.graph_c1;c120812.graph_c1;c48975.graph_c0;c60029.graph_c0;c98635.graph_c0	7 out of 343 2.04081632653061%	49 out of 8688 0.563996316758748%	0.00289126	0.309365	3.61849
Galactose metabolism	ko00052	c103271.graph_c1;c104142.graph_c1;c107891.graph_c0;c109433.graph_c1;c109672.graph_c1;c111889.graph_c1;c113982.graph_c0;c117015.graph_c1;c117229.graph_c0;c123628.graph_c0;c87463.graph_c0	11 out of 343 3.2069970845481%	118 out of 8688 1.35819521178637%	0.00679841	0.72743	2.36122
Betalain biosynthesis	ko00965	c36434.graph_c0	1 out of 343 0.291545189504373%	2 out of 8688 0.0230202578268877%	0.0774052	1	12.6647
Glycosphingolipid biosynthesis - ganglio series	ko00604	c117015.graph_c1;c60432.graph_c0	2 out of 343 0.583090379008746%	13 out of 8688 0.14963167587477%	0.0910049	1	3.89684
Thiamine metabolism	ko00730	c47992.graph_c0;c60101.graph_c0;c83140.graph_c0	3 out of 343 0.87463556851312%	22 out of 8688 0.253222836095764%	0.0538999	1	3.45402
Photosynthesis - antenna proteins	ko00196	c69540.graph_c0;c81005.graph_c0;c83713.graph_c1;c86611.graph_c0;c89830.graph_c0	5 out of 343 1.45772594752187%	40 out of 8688 0.460405156537753%	0.0197133	1	3.16618
Glycosaminoglycan degradation	ko00531	c108241.graph_c0;c117015.graph_c1;c60432.graph_c0	3 out of 343 0.87463556851312%	27 out of 8688 0.310773480662983%	0.0887838	1	2.81438
Glycosphingolipid biosynthesis - globo series	ko00603	c103271.graph_c1;c60432.graph_c0	2 out of 343 0.583090379008746%	18 out of 8688 0.207182320441989%	0.157267	1	2.81438
Monoterpenoid biosynthesis	ko00902	c98756.graph_c0	1 out of 343 0.291545189504373%	10 out of 8688 0.115101289134438%	0.331698	1	2.53294
Cyanoamino acid metabolism	ko00460	c108147.graph_c0;c108662.graph_c0;c108662.graph_c1;c109180.graph_c1;c110779.graph_c0;c118361.graph_c0;c86595.graph_c0;c92406.graph_c0;c95948.graph_c0	9 out of 343 2.62390670553936%	97 out of 8688 1.11648250460405%	0.0141473	1	2.35015
Pantothenate and CoA biosynthesis	ko00770	c112154.graph_c1;c112694.graph_c0;c119071.graph_c2;c122387.graph_c0	4 out of 343 1.16618075801749%	44 out of 8688 0.506445672191529%	0.094357	1	2.30268
Diterpenoid biosynthesis	ko00904	c107314.graph_c1;c113597.graph_c0	2 out of 343 0.583090379008746%	22 out of 8688 0.253222836095764%	0.214922	1	2.30268
Tyrosine metabolism	ko00350	c100278.graph_c0;c112804.graph_c1;c113129.graph_c1;c117009.graph_c1;c121179.graph_c1;c36434.graph_c0;c60029.graph_c0;c98635.graph_c0	8 out of 343 2.33236151603499%	91 out of 8688 1.04742173112339%	0.0269168	1	2.22676
Sphingolipid metabolism	ko00600	c103271.graph_c1;c117015.graph_c1;c84007.graph_c0;c86160.graph_c0;c93994.graph_c0	5 out of 343 1.45772594752187%	57 out of 8688 0.656077348066298%	0.0734165	1	2.22188
Ether lipid metabolism	ko00565	c102170.graph_c1;c116022.graph_c1;c120381.graph_c0;c95871.graph_c0;c95871.graph_c2	5 out of 343 1.45772594752187%	61 out of 8688 0.702117863720074%	0.0921167	1	2.07618
Isoquinoline alkaloid biosynthesis	ko00950	c112804.graph_c1;c36434.graph_c0;c60029.graph_c0;c98635.graph_c0	4 out of 343 1.16618075801749%	51 out of 8688 0.587016574585635%	0.141094	1	1.98662
Other glycan degradation	ko00511	c117015.graph_c1;c21789.graph_c0;c60432.graph_c0	3 out of 343 0.87463556851312%	39 out of 8688 0.448895027624309%	0.198471	1	1.94842
Phenylalanine, tyrosine and tryptophan biosynthesis	ko00400	c111298.graph_c0;c111770.graph_c2;c111770.graph_c4;c112804.graph_c1;c113613.graph_c0;c116794.graph_c1;c60029.graph_c0	7 out of 343 2.04081632653061%	93 out of 8688 1.07044198895028%	0.074188	1	1.90652
beta-Alanine metabolism	ko00410	c111879.graph_c1;c112154.graph_c1;c119071.graph_c2;c124871.graph_c0;c38692.graph_c0;c65463.graph_c0;c98635.graph_c0	7 out of 343 2.04081632653061%	93 out of 8688 1.07044198895028%	0.074188	1	1.90652
Steroid biosynthesis	ko00100	c115340.graph_c3;c116022.graph_c1;c40213.graph_c0;c87595.graph_c0;c90538.graph_c0	5 out of 343 1.45772594752187%	69 out of 8688 0.794198895027624%	0.13599	1	1.83547
Linoleic acid metabolism	ko00591	c116022.graph_c1;c49517.graph_c0	2 out of 343 0.583090379008746%	28 out of 8688 0.322283609576427%	0.303739	1	1.80925
Nitrogen metabolism	ko00910	c106487.graph_c0;c108953.graph_c0;c43844.graph_c0;c87340.graph_c0;c91711.graph_c0;c92406.graph_c0	6 out of 343 1.74927113702624%	86 out of 8688 0.989871086556169%	0.123715	1	1.76717
Amino sugar and nucleotide sugar metabolism	ko00520	c104142.graph_c1;c106975.graph_c0;c108326.graph_c0;c111766.graph_c0;c111889.graph_c1;c112423.graph_c0;c112511.graph_c2;c113982.graph_c0;c114436.graph_c0;c117268.graph_c0;c123628.graph_c0;c45135.graph_c0;c60432.graph_c0;c60605.graph_c0;c87463.graph_c0;c94116.graph_c0	16 out of 343 4.66472303206997%	230 out of 8688 2.64732965009208%	0.0197635	1	1.76205
Plant-pathogen interaction	ko04626	c101391.graph_c0;c101892.graph_c3;c104281.graph_c0;c105513.graph_c1;c106148.graph_c2;c106217.graph_c2;c106956.graph_c2;c107037.graph_c0;c108613.graph_c0;c109844.graph_c1;c112589.graph_c0;c114325.graph_c0;c116374.graph_c0;c116374.graph_c1;c117225.graph_c0;c120984.graph_c3;c120991.graph_c2;c121601.graph_c0;c56797.graph_c0;c96896.graph_c0;c98610.graph_c0	21 out of 343 6.12244897959184%	307 out of 8688 3.53360957642726%	0.00990765	1	1.73263
DNA replication	ko03030	c104628.graph_c0;c105906.graph_c0;c107577.graph_c0;c108724.graph_c0;c109779.graph_c0;c117737.graph_c0;c119158.graph_c0;c119770.graph_c0	8 out of 343 2.33236151603499%	117 out of 8688 1.34668508287293%	0.0910793	1	1.73193
Fructose and mannose metabolism	ko00051	c104142.graph_c1;c111889.graph_c1;c112511.graph_c2;c113982.graph_c0;c119491.graph_c2;c121403.graph_c2;c40154.graph_c0;c45135.graph_c0;c93185.graph_c0	9 out of 343 2.62390670553936%	133 out of 8688 1.53084714548803%	0.079955	1	1.71402
Fatty acid elongation	ko00062	c115312.graph_c1;c122073.graph_c0;c42077.graph_c0;c43222.graph_c0	4 out of 343 1.16618075801749%	60 out of 8688 0.69060773480663%	0.211594	1	1.68863
Glutathione metabolism	ko00480	c100473.graph_c0;c102073.graph_c0;c110354.graph_c3;c112335.graph_c1;c114703.graph_c1;c124871.graph_c0;c38909.graph_c0;c48445.graph_c0;c52244.graph_c1;c84742.graph_c0;c88661.graph_c0;c92370.graph_c0	12 out of 343 3.49854227405248%	184 out of 8688 2.11786372007366%	0.0602627	1	1.65192
Carbon fixation in photosynthetic organisms	ko00710	c104069.graph_c2;c107283.graph_c2;c127094.graph_c0;c38474.graph_c0;c40154.graph_c0;c51752.graph_c0;c57432.graph_c0;c64790.graph_c0;c89682.graph_c1;c90609.graph_c0;c93185.graph_c0;c96364.graph_c0;c98206.graph_c0	13 out of 343 3.79008746355685%	200 out of 8688 2.30202578268877%	0.0530595	1	1.64641
Glycolysis / Gluconeogenesis	ko00010	c100278.graph_c0;c103789.graph_c0;c104142.graph_c1;c107891.graph_c0;c111889.graph_c1;c113982.graph_c0;c115233.graph_c0;c119803.graph_c2;c123628.graph_c0;c125639.graph_c0;c40154.graph_c0;c57432.graph_c0;c60316.graph_c0;c60605.graph_c0;c65463.graph_c0;c67340.graph_c0;c89682.graph_c1;c91845.graph_c0;c93185.graph_c0	19 out of 343 5.53935860058309%	300 out of 8688 3.45303867403315%	0.0283307	1	1.6042
Non-homologous end-joining	ko03450	c114089.graph_c0	1 out of 343 0.291545189504373%	16 out of 8688 0.184162062615101%	0.475365	1	1.58309
Pentose phosphate pathway	ko00030	c108080.graph_c1;c119650.graph_c0;c123628.graph_c0;c51752.graph_c0;c60605.graph_c0;c64790.graph_c0;c93185.graph_c0;c96364.graph_c0	8 out of 343 2.33236151603499%	134 out of 8688 1.54235727440147%	0.159773	1	1.51221
Homologous recombination	ko03440	c104628.graph_c0;c107577.graph_c0;c114089.graph_c0;c117737.graph_c0;c119158.graph_c0;c89683.graph_c0	6 out of 343 1.74927113702624%	101 out of 8688 1.16252302025783%	0.20871	1	1.50472
Photosynthesis	ko00195	c101510.graph_c0;c107283.graph_c1;c110062.graph_c0;c80763.graph_c0;c92986.graph_c0;c93724.graph_c0	6 out of 343 1.74927113702624%	101 out of 8688 1.16252302025783%	0.20871	1	1.50472
Ascorbate and aldarate metabolism	ko00053	c110354.graph_c3;c114436.graph_c0;c114703.graph_c1;c65463.graph_c0;c87463.graph_c0	5 out of 343 1.45772594752187%	85 out of 8688 0.978360957642726%	0.244559	1	1.48997
Brassinosteroid biosynthesis	ko00905	c114870.graph_c0	1 out of 343 0.291545189504373%	17 out of 8688 0.195672191528545%	0.496115	1	1.48997
Limonene and pinene degradation	ko00903	c65463.graph_c0	1 out of 343 0.291545189504373%	18 out of 8688 0.207182320441989%	0.516048	1	1.40719
Pyrimidine metabolism	ko00240	c106186.graph_c0;c108699.graph_c1;c108724.graph_c0;c109427.graph_c0;c109523.graph_c0;c112154.graph_c1;c119071.graph_c2;c120249.graph_c0;c120327.graph_c0;c125057.graph_c0;c36584.graph_c0;c74680.graph_c0	12 out of 343 3.49854227405248%	218 out of 8688 2.50920810313076%	0.153567	1	1.39428
Carbon metabolism	ko01200	c100278.graph_c0;c100592.graph_c2;c104069.graph_c2;c104142.graph_c1;c107283.graph_c2;c107470.graph_c0;c108080.graph_c1;c111889.graph_c1;c113800.graph_c0;c113982.graph_c0;c114890.graph_c0;c116520.graph_c0;c119650.graph_c0;c121368.graph_c1;c123021.graph_c0;c125639.graph_c0;c127094.graph_c0;c36116.graph_c0;c38474.graph_c0;c40154.graph_c0;c44166.graph_c0;c49964.graph_c0;c51752.graph_c0;c57432.graph_c…	34 out of 343 9.91253644314869%	619 out of 8688 7.12476979742173%	0.030386	1	1.39128
Protein processing in endoplasmic reticulum	ko04141	c101590.graph_c0;c103755.graph_c0;c104023.graph_c2;c106261.graph_c0;c106653.graph_c2;c110024.graph_c0;c110416.graph_c0;c111764.graph_c0;c113745.graph_c3;c116374.graph_c0;c116374.graph_c1;c117952.graph_c0;c119996.graph_c1;c121773.graph_c0;c125937.graph_c0;c37873.graph_c0;c42118.graph_c0;c59432.graph_c0;c66649.graph_c0;c69509.graph_c0;c77617.graph_c0;c83356.graph_c0;c93345.graph_c0;c97001.graph_c0	24 out of 343 6.99708454810496%	442 out of 8688 5.08747697974217%	0.0694573	1	1.37535
Cysteine and methionine metabolism	ko00270	c105910.graph_c0;c107470.graph_c0;c110535.graph_c0;c112404.graph_c1;c112404.graph_c2;c112804.graph_c1;c114890.graph_c0;c124871.graph_c0;c38474.graph_c0;c50339.graph_c0;c66379.graph_c0;c97927.graph_c0	12 out of 343 3.49854227405248%	226 out of 8688 2.60128913443831%	0.182813	1	1.34493
Glyoxylate and dicarboxylate metabolism	ko00630	c100592.graph_c2;c107283.graph_c2;c113800.graph_c0;c117579.graph_c1;c38474.graph_c0;c43844.graph_c0;c44166.graph_c0;c49964.graph_c0;c92999.graph_c0	9 out of 343 2.62390670553936%	171 out of 8688 1.96823204419889%	0.234246	1	1.33313
Basal transcription factors	ko03022	c107833.graph_c0;c84034.graph_c0;c99707.graph_c0	3 out of 343 0.87463556851312%	58 out of 8688 0.667587476979742%	0.403021	1	1.31014
Riboflavin metabolism	ko00740	c36434.graph_c0	1 out of 343 0.291545189504373%	20 out of 8688 0.230202578268877%	0.553584	1	1.26647
RNA polymerase	ko03020	c108699.graph_c1;c109523.graph_c0;c120327.graph_c0;c36584.graph_c0	4 out of 343 1.16618075801749%	82 out of 8688 0.943830570902394%	0.407038	1	1.23558
Stilbenoid, diarylheptanoid and gingerol biosynthesis	ko00945	c77274.graph_c0	1 out of 343 0.291545189504373%	21 out of 8688 0.24171270718232%	0.571249	1	1.20616
Glycine, serine and threonine metabolism	ko00260	c111298.graph_c0;c111770.graph_c2;c111770.graph_c4;c116520.graph_c0;c121368.graph_c1;c49964.graph_c0;c92999.graph_c0;c98635.graph_c0	8 out of 343 2.33236151603499%	169 out of 8688 1.94521178637201%	0.350994	1	1.19903
Biosynthesis of amino acids	ko01230	c107470.graph_c0;c108080.graph_c1;c111298.graph_c0;c111770.graph_c2;c111770.graph_c4;c112694.graph_c0;c112804.graph_c1;c113613.graph_c0;c114890.graph_c0;c116520.graph_c0;c116794.graph_c1;c119650.graph_c0;c121368.graph_c1;c122387.graph_c0;c125639.graph_c0;c127094.graph_c0;c40154.graph_c0;c43844.graph_c0;c44166.graph_c0;c51752.graph_c0;c57432.graph_c0;c60029.graph_c0;c64790.graph_c0;c89682.graph_c1…	27 out of 343 7.87172011661808%	582 out of 8688 6.69889502762431%	0.215262	1	1.17508
Lysine degradation	ko00310	c118518.graph_c0;c36116.graph_c0;c65463.graph_c0;c86015.graph_c0	4 out of 343 1.16618075801749%	87 out of 8688 1.00138121546961%	0.451561	1	1.16457
Glycerophospholipid metabolism	ko00564	c102170.graph_c1;c116022.graph_c1;c116073.graph_c0;c120381.graph_c0;c61442.graph_c0;c95871.graph_c0;c95871.graph_c2	7 out of 343 2.04081632653061%	157 out of 8688 1.80709023941068%	0.426376	1	1.12934
Purine metabolism	ko00230	c105347.graph_c1;c105347.graph_c2;c108080.graph_c1;c108699.graph_c1;c108724.graph_c0;c109523.graph_c0;c119650.graph_c0;c120327.graph_c0;c121403.graph_c2;c123628.graph_c0;c125639.graph_c0;c36584.graph_c0;c74680.graph_c0	13 out of 343 3.79008746355685%	293 out of 8688 3.37246777163904%	0.37274	1	1.12383
Propanoate metabolism	ko00640	c123717.graph_c0;c50997.graph_c0;c67340.graph_c0	3 out of 343 0.87463556851312%	69 out of 8688 0.794198895027624%	0.516492	1	1.10128
Sulfur relay system	ko04122	c121732.graph_c0	1 out of 343 0.291545189504373%	23 out of 8688 0.264732965009208%	0.604516	1	1.10128
Glycerolipid metabolism	ko00561	c103271.graph_c1;c112589.graph_c0;c116022.graph_c1;c65463.graph_c0;c73734.graph_c0	5 out of 343 1.45772594752187%	116 out of 8688 1.33517495395948%	0.485834	1	1.09179
Endocytosis	ko04144	c102170.graph_c1;c104499.graph_c0;c105697.graph_c0;c110416.graph_c0;c119996.graph_c1;c120381.graph_c0;c46480.graph_c0;c66649.graph_c0;c77617.graph_c0;c95871.graph_c0;c95871.graph_c2;c97001.graph_c0	12 out of 343 3.49854227405248%	280 out of 8688 3.22283609576427%	0.427354	1	1.08555
Mismatch repair	ko03430	c104628.graph_c0;c107577.graph_c0;c117737.graph_c0;c119158.graph_c0	4 out of 343 1.16618075801749%	95 out of 8688 1.09346224677716%	0.520304	1	1.0665
Plant hormone signal transduction	ko04075	c100503.graph_c1;c101811.graph_c0;c104846.graph_c0;c105635.graph_c0;c106611.graph_c0;c113829.graph_c0;c116987.graph_c0;c118078.graph_c0;c91182.graph_c0;c96774.graph_c0;c98396.graph_c0;c99787.graph_c0	12 out of 343 3.49854227405248%	291 out of 8688 3.34944751381215%	0.480935	1	1.04451
Histidine metabolism	ko00340	c38692.graph_c0;c65463.graph_c0	2 out of 343 0.583090379008746%	49 out of 8688 0.563996316758748%	0.581961	1	1.03385
alpha-Linolenic acid metabolism	ko00592	c114926.graph_c1;c116022.graph_c1;c117788.graph_c0	3 out of 343 0.87463556851312%	74 out of 8688 0.851749539594843%	0.56415	1	1.02687
SNARE interactions in vesicular transport	ko04130	c102796.graph_c0;c39055.graph_c0	2 out of 343 0.583090379008746%	50 out of 8688 0.575506445672192%	0.593041	1	1.01318
Phenylpropanoid biosynthesis	ko00940	c105518.graph_c0;c108147.graph_c0;c108662.graph_c0;c108662.graph_c1;c109180.graph_c1;c110779.graph_c0;c112711.graph_c1;c118361.graph_c0;c40066.graph_c0;c86595.graph_c0;c95948.graph_c0	11 out of 343 3.2069970845481%	283 out of 8688 3.2573664825046%	0.565601	1	0.984537
Alanine, aspartate and glutamate metabolism	ko00250	c125057.graph_c0;c127094.graph_c0;c43844.graph_c0;c49964.graph_c0;c91711.graph_c0;c92999.graph_c0	6 out of 343 1.74927113702624%	155 out of 8688 1.78406998158379%	0.578413	1	0.980495
Arachidonic acid metabolism	ko00590	c116022.graph_c1	1 out of 343 0.291545189504373%	26 out of 8688 0.29926335174954%	0.649651	1	0.974209
Zeatin biosynthesis	ko00908	c104690.graph_c0	1 out of 343 0.291545189504373%	26 out of 8688 0.29926335174954%	0.649651	1	0.974209
Spliceosome	ko03040	c100650.graph_c2;c101884.graph_c0;c101998.graph_c0;c105636.graph_c1;c109122.graph_c0;c110416.graph_c0;c118123.graph_c1;c119640.graph_c1;c119996.graph_c1;c123785.graph_c0;c66649.graph_c0;c77617.graph_c0;c96355.graph_c0;c97001.graph_c0	14 out of 343 4.08163265306122%	372 out of 8688 4.28176795580111%	0.613257	1	0.953259
Pyruvate metabolism	ko00620	c104069.graph_c2;c110474.graph_c1;c123717.graph_c0;c125639.graph_c0;c38474.graph_c0;c65463.graph_c0;c67340.graph_c0;c91845.graph_c0	8 out of 343 2.33236151603499%	213 out of 8688 2.45165745856354%	0.608581	1	0.951341
Degradation of aromatic compounds	ko01220	c100278.graph_c0	1 out of 343 0.291545189504373%	27 out of 8688 0.310773480662983%	0.663524	1	0.938128
Pentose and glucuronate interconversions	ko00040	c109369.graph_c1;c114436.graph_c0;c65463.graph_c0;c87463.graph_c0	4 out of 343 1.16618075801749%	109 out of 8688 1.25460405156538%	0.62962	1	0.929521
Regulation of autophagy	ko04140	c39674.graph_c0;c51577.graph_c0	2 out of 343 0.583090379008746%	56 out of 8688 0.644567219152855%	0.654909	1	0.904623
Vitamin B6 metabolism	ko00750	c121368.graph_c1	1 out of 343 0.291545189504373%	28 out of 8688 0.322283609576427%	0.67685	1	0.904623
Tryptophan metabolism	ko00380	c117579.graph_c1;c65463.graph_c0;c92406.graph_c0	3 out of 343 0.87463556851312%	88 out of 8688 1.01289134438306%	0.681296	1	0.863504
Valine, leucine and isoleucine biosynthesis	ko00290	c112694.graph_c0;c122387.graph_c0	2 out of 343 0.583090379008746%	59 out of 8688 0.679097605893186%	0.682922	1	0.858625
Arginine and proline metabolism	ko00330	c111879.graph_c1;c124871.graph_c0;c38692.graph_c0;c43844.graph_c0;c65463.graph_c0;c97927.graph_c0	6 out of 343 1.74927113702624%	181 out of 8688 2.08333333333333%	0.725568	1	0.83965
Ribosome biogenesis in eukaryotes	ko03008	c109955.graph_c0;c111868.graph_c1;c116102.graph_c0;c116720.graph_c2;c119138.graph_c0;c120620.graph_c0	6 out of 343 1.74927113702624%	181 out of 8688 2.08333333333333%	0.725568	1	0.83965
N-Glycan biosynthesis	ko00510	c103645.graph_c0;c110024.graph_c0;c110225.graph_c0	3 out of 343 0.87463556851312%	91 out of 8688 1.04742173112339%	0.703117	1	0.835037
Ribosome	ko03010	c108875.graph_c0;c109640.graph_c1;c122796.graph_c0;c123411.graph_c0;c36130.graph_c0;c38296.graph_c0;c38920.graph_c0;c40832.graph_c0;c41566.graph_c0;c43272.graph_c0;c47394.graph_c0;c48675.graph_c0;c49293.graph_c0;c66739.graph_c0;c67686.graph_c0;c71659.graph_c0;c76675.graph_c0;c77179.graph_c0;c78790.graph_c0;c83398.graph_c0;c86618.graph_c0;c86852.graph_c0;c94913.graph_c0;c95487.graph_c0;c96838.grap…	26 out of 343 7.5801749271137%	869 out of 8688 10.0023020257827%	0.951538	1	0.757843
Folate biosynthesis	ko00790	c58290.graph_c0	1 out of 343 0.291545189504373%	35 out of 8688 0.402854511970534%	0.756498	1	0.723698
Nucleotide excision repair	ko03420	c104628.graph_c0;c107577.graph_c0;c117737.graph_c0;c119158.graph_c0	4 out of 343 1.16618075801749%	143 out of 8688 1.64594843462247%	0.822173	1	0.708516
Peroxisome	ko04146	c117579.graph_c1;c47254.graph_c0;c49964.graph_c0;c88305.graph_c1;c92999.graph_c0	5 out of 343 1.45772594752187%	180 out of 8688 2.07182320441989%	0.844698	1	0.703596
Sulfur metabolism	ko00920	c107470.graph_c0;c114890.graph_c0	2 out of 343 0.583090379008746%	72 out of 8688 0.828729281767956%	0.783433	1	0.703596
2-Oxocarboxylic acid metabolism	ko01210	c112694.graph_c0;c122387.graph_c0;c127094.graph_c0;c44166.graph_c0	4 out of 343 1.16618075801749%	149 out of 8688 1.71500920810313%	0.845771	1	0.679985
Valine, leucine and isoleucine degradation	ko00280	c112694.graph_c0;c122387.graph_c0;c65463.graph_c0	3 out of 343 0.87463556851312%	114 out of 8688 1.3121546961326%	0.833951	1	0.666564
Phagosome	ko04145	c107450.graph_c1;c111764.graph_c0;c53107.graph_c0;c79777.graph_c0;c92347.graph_c0	5 out of 343 1.45772594752187%	191 out of 8688 2.19843462246777%	0.878684	1	0.663075
RNA degradation	ko03018	c102922.graph_c0;c105636.graph_c1;c108632.graph_c0;c111868.graph_c1;c125173.graph_c0;c77557.graph_c0	6 out of 343 1.74927113702624%	235 out of 8688 2.7048802946593%	0.907773	1	0.646709
Porphyrin and chlorophyll metabolism	ko00860	c91765.graph_c0;c92806.graph_c0	2 out of 343 0.583090379008746%	79 out of 8688 0.909300184162063%	0.825072	1	0.641252
Flavonoid biosynthesis	ko00941	c93394.graph_c0	1 out of 343 0.291545189504373%	40 out of 8688 0.460405156537753%	0.801091	1	0.633236
mRNA surveillance pathway	ko03015	c111514.graph_c1;c111984.graph_c0;c117736.graph_c0;c121016.graph_c1;c121363.graph_c4;c125173.graph_c0	6 out of 343 1.74927113702624%	242 out of 8688 2.78545119705341%	0.921229	1	0.628003
Citrate cycle (TCA cycle)	ko00020	c36116.graph_c0;c38474.graph_c0;c44166.graph_c0;c91845.graph_c0	4 out of 343 1.16618075801749%	165 out of 8688 1.89917127071823%	0.896142	1	0.614047
RNA transport	ko03013	c110734.graph_c0;c111514.graph_c1;c119138.graph_c0;c120762.graph_c0;c121016.graph_c1;c125173.graph_c0;c59394.graph_c0;c66721.graph_c0	8 out of 343 2.33236151603499%	331 out of 8688 3.80985267034991%	0.954156	1	0.612192
Phenylalanine metabolism	ko00360	c105518.graph_c0;c112711.graph_c1;c112804.graph_c1;c60029.graph_c0;c98635.graph_c0	5 out of 343 1.45772594752187%	220 out of 8688 2.53222836095764%	0.939481	1	0.575669
Carotenoid biosynthesis	ko00906	c39595.graph_c0	1 out of 343 0.291545189504373%	46 out of 8688 0.529465930018416%	0.843985	1	0.55064
Fatty acid biosynthesis	ko00061	c116121.graph_c1;c123717.graph_c0	2 out of 343 0.583090379008746%	92 out of 8688 1.05893186003683%	0.883784	1	0.55064
Oxidative phosphorylation	ko00190	c107450.graph_c1;c48146.graph_c0;c74872.graph_c0;c79777.graph_c0;c82703.graph_c0;c91908.graph_c0;c92347.graph_c0	7 out of 343 2.04081632653061%	339 out of 8688 3.90193370165746%	0.982778	1	0.523027
Inositol phosphate metabolism	ko00562	c40154.graph_c0;c96723.graph_c0	2 out of 343 0.583090379008746%	102 out of 8688 1.17403314917127%	0.915929	1	0.496656
Fatty acid degradation	ko00071	c100278.graph_c0;c65463.graph_c0	2 out of 343 0.583090379008746%	108 out of 8688 1.24309392265193%	0.931002	1	0.469064
Ubiquitin mediated proteolysis	ko04120	c101590.graph_c0;c106261.graph_c0;c106823.graph_c0;c106850.graph_c1	4 out of 343 1.16618075801749%	240 out of 8688 2.76243093922652%	0.987142	1	0.422157
Ubiquinone and other terpenoid-quinone biosynthesis	ko00130	c112804.graph_c1	1 out of 343 0.291545189504373%	62 out of 8688 0.713627992633518%	0.918436	1	0.408539
ABC transporters	ko02010	c121094.graph_c1	1 out of 343 0.291545189504373%	69 out of 8688 0.794198895027624%	0.938609	1	0.367093
Circadian rhythm - plant	ko04712	c109220.graph_c0	1 out of 343 0.291545189504373%	70 out of 8688 0.805709023941068%	0.941052	1	0.361849
Terpenoid backbone biosynthesis	ko00900	c118241.graph_c0	1 out of 343 0.291545189504373%	76 out of 8688 0.874769797421731%	0.953804	1	0.333282
Biosynthesis of unsaturated fatty acids	ko01040	c116121.graph_c1	1 out of 343 0.291545189504373%	82 out of 8688 0.943830570902394%	0.963803	1	0.308896
Fatty acid metabolism	ko01212	c116121.graph_c1;c123717.graph_c0	2 out of 343 0.583090379008746%	166 out of 8688 1.91068139963168%	0.990699	1	0.305174
Protein export	ko03060	c42118.graph_c0	1 out of 343 0.291545189504373%	92 out of 8688 1.05893186003683%	0.975904	1	0.27532
Phosphatidylinositol signaling system	ko04070	c106217.graph_c2	1 out of 343 0.291545189504373%	114 out of 8688 1.3121546961326%	0.990174	1	0.222188
Aminoacyl-tRNA biosynthesis	ko00970	c117595.graph_c1	1 out of 343 0.291545189504373%	121 out of 8688 1.3927255985267%	0.992617	1	0.209334
Proteasome	ko03050	c125300.graph_c0	1 out of 343 0.291545189504373%	148 out of 8688 1.70349907918969%	0.997555	1	0.171145

## Sheet: Table S5-7
Table S5-7. KEGG enrichment for down-regulated differentially expressed unigenes from NF- vs F-leaves
Kegg_pathway	ko_id		Cluster_frequency	Genome_frequency	P-value	Corrected_P-value	rich_factor
Carbon fixation in photosynthetic organisms	ko00710	c101219.graph_c0;c104316.graph_c0;c104316.graph_c1;c106020.graph_c0;c107120.graph_c0;c107120.graph_c1;c109799.graph_c0;c109991.graph_c0;c111991.graph_c1;c112099.graph_c0;c112101.graph_c0;c112328.graph_c1;c112722.graph_c0;c113561.graph_c0;c115057.graph_c0;c115666.graph_c1;c116219.graph_c0;c116429.graph_c0;c116839.graph_c0;c118801.graph_c3;c119841.graph_c0;c120120.graph_c0;c120754.graph_c0;c44077.g…	29 out of 390 7.43589743589744%	200 out of 8688 2.30202578268877%	1.8e-08	1.86e-06	3.23015
Terpenoid backbone biosynthesis	ko00900	c100374.graph_c0;c104654.graph_c0;c105626.graph_c3;c110544.graph_c0;c112987.graph_c0;c114353.graph_c0;c115305.graph_c1;c118519.graph_c0;c120319.graph_c1;c120747.graph_c1;c121662.graph_c1	11 out of 390 2.82051282051282%	76 out of 8688 0.874769797421731%	0.00053394	0.05	3.22429
Carbon metabolism	ko01200	c101219.graph_c0;c104316.graph_c0;c104316.graph_c1;c106020.graph_c0;c107120.graph_c0;c107120.graph_c1;c107226.graph_c1;c109799.graph_c0;c109991.graph_c0;c110386.graph_c0;c111991.graph_c1;c112099.graph_c0;c112101.graph_c0;c112328.graph_c1;c112478.graph_c0;c112687.graph_c0;c112722.graph_c0;c113561.graph_c0;c114872.graph_c1;c115057.graph_c0;c115151.graph_c0;c115563.graph_c0;c115666.graph_c1;c116219.…	43 out of 390 11.025641025641%	619 out of 8688 7.12476979742173%	0.00256916	0.26	1.54751
Circadian rhythm - plant	ko04712	c101025.graph_c0;c101025.graph_c1;c101025.graph_c2;c105898.graph_c2;c106433.graph_c0;c110963.graph_c4;c113371.graph_c0;c73947.graph_c0;c91818.graph_c0	9 out of 390 2.30769230769231%	70 out of 8688 0.805709023941068%	0.00387332	0.4	2.86418
Photosynthesis	ko00195	c103089.graph_c4;c105664.graph_c0;c106666.graph_c2;c108617.graph_c0;c111170.graph_c1;c111445.graph_c1;c112327.graph_c0;c115001.graph_c1;c115980.graph_c2;c118379.graph_c1;c93388.graph_c1	11 out of 390 2.82051282051282%	101 out of 8688 1.16252302025783%	0.00544987	0.56	2.4262
Caffeine metabolism	ko00232	c124801.graph_c0	1 out of 390 0.256410256410256%	4 out of 8688 0.0460405156537753%	0.167852	1	5.56923
Monoterpenoid biosynthesis	ko00902	c110335.graph_c2;c111718.graph_c1	2 out of 390 0.512820512820513%	10 out of 8688 0.115101289134438%	0.0712554	1	4.45538
Thiamine metabolism	ko00730	c105626.graph_c3;c107436.graph_c0;c113231.graph_c0;c121662.graph_c1	4 out of 390 1.02564102564103%	22 out of 8688 0.253222836095764%	0.0153832	1	4.05035
Nicotinate and nicotinamide metabolism	ko00760	c103986.graph_c0;c110604.graph_c0;c112237.graph_c1;c114781.graph_c1	4 out of 390 1.02564102564103%	28 out of 8688 0.322283609576427%	0.0348979	1	3.18242
Photosynthesis - antenna proteins	ko00196	c105947.graph_c3;c112584.graph_c1;c93492.graph_c0;c94490.graph_c0;c96339.graph_c0	5 out of 390 1.28205128205128%	40 out of 8688 0.460405156537753%	0.0321294	1	2.78462
Brassinosteroid biosynthesis	ko00905	c112971.graph_c2;c114252.graph_c0	2 out of 390 0.512820512820513%	17 out of 8688 0.195672191528545%	0.175877	1	2.62081
Arachidonic acid metabolism	ko00590	c121356.graph_c1;c87062.graph_c0;c89537.graph_c0	3 out of 390 0.769230769230769%	26 out of 8688 0.29926335174954%	0.109038	1	2.57041
Carotenoid biosynthesis	ko00906	c104911.graph_c0;c113828.graph_c0;c115499.graph_c1;c115499.graph_c2;c120991.graph_c1	5 out of 390 1.28205128205128%	46 out of 8688 0.529465930018416%	0.053941	1	2.4214
Linoleic acid metabolism	ko00591	c117236.graph_c2;c119939.graph_c1;c98151.graph_c1	3 out of 390 0.769230769230769%	28 out of 8688 0.322283609576427%	0.128864	1	2.38681
One carbon pool by folate	ko00670	c105696.graph_c1;c120599.graph_c0;c120599.graph_c3;c96885.graph_c2	4 out of 390 1.02564102564103%	42 out of 8688 0.483425414364641%	0.117918	1	2.12161
Pentose phosphate pathway	ko00030	c102105.graph_c0;c106020.graph_c0;c109799.graph_c0;c112099.graph_c0;c115057.graph_c0;c118801.graph_c3;c120120.graph_c0;c44077.graph_c0;c69934.graph_c0;c83992.graph_c0;c90573.graph_c1;c96345.graph_c0	12 out of 390 3.07692307692308%	134 out of 8688 1.54235727440147%	0.0171027	1	1.99495
Steroid biosynthesis	ko00100	c106950.graph_c3;c107593.graph_c0;c110155.graph_c0;c111412.graph_c0;c117141.graph_c0;c121089.graph_c0	6 out of 390 1.53846153846154%	69 out of 8688 0.794198895027624%	0.0885149	1	1.93712
ABC transporters	ko02010	c101482.graph_c0;c101482.graph_c1;c106001.graph_c1;c120017.graph_c1;c120487.graph_c1;c120916.graph_c0	6 out of 390 1.53846153846154%	69 out of 8688 0.794198895027624%	0.0885149	1	1.93712
Glycosylphosphatidylinositol(GPI)-anchor biosynthesis	ko00563	c105944.graph_c0;c116233.graph_c0;c116454.graph_c3	3 out of 390 0.769230769230769%	37 out of 8688 0.425874769797422%	0.230157	1	1.80624
Homologous recombination	ko03440	c107699.graph_c0;c107918.graph_c0;c107954.graph_c0;c115334.graph_c1;c115817.graph_c1;c119756.graph_c1;c120753.graph_c0;c91531.graph_c0	8 out of 390 2.05128205128205%	101 out of 8688 1.16252302025783%	0.0834297	1	1.76451
Inositol phosphate metabolism	ko00562	c108940.graph_c1;c110069.graph_c0;c111150.graph_c0;c113413.graph_c1;c116219.graph_c0;c116982.graph_c0;c118357.graph_c0;c89614.graph_c0	8 out of 390 2.05128205128205%	102 out of 8688 1.17403314917127%	0.0871898	1	1.74721
Zeatin biosynthesis	ko00908	c110114.graph_c1;c120178.graph_c1	2 out of 390 0.512820512820513%	26 out of 8688 0.29926335174954%	0.326883	1	1.71361
Glycosphingolipid biosynthesis - ganglio series	ko00604	c103259.graph_c0	1 out of 390 0.256410256410256%	13 out of 8688 0.14963167587477%	0.449809	1	1.71361
Base excision repair	ko03410	c108135.graph_c0;c109848.graph_c1;c110228.graph_c1;c114598.graph_c0;c115604.graph_c1	5 out of 390 1.28205128205128%	66 out of 8688 0.759668508287293%	0.173794	1	1.68765
Flavonoid biosynthesis	ko00941	c106433.graph_c0;c72670.graph_c0;c80987.graph_c0	3 out of 390 0.769230769230769%	40 out of 8688 0.460405156537753%	0.266714	1	1.67077
Glycosaminoglycan degradation	ko00531	c103259.graph_c0;c97333.graph_c0	2 out of 390 0.512820512820513%	27 out of 8688 0.310773480662983%	0.34353	1	1.65014
Amino sugar and nucleotide sugar metabolism	ko00520	c101298.graph_c0;c102105.graph_c0;c103196.graph_c0;c103259.graph_c0;c106648.graph_c0;c109495.graph_c2;c109740.graph_c0;c111606.graph_c0;c112197.graph_c0;c118380.graph_c1;c68678.graph_c0;c78000.graph_c0;c78000.graph_c1;c79233.graph_c0;c98799.graph_c0;c98799.graph_c1;c98925.graph_c0	17 out of 390 4.35897435897436%	230 out of 8688 2.64732965009208%	0.0296006	1	1.64656
Mismatch repair	ko03430	c107918.graph_c0;c107954.graph_c0;c111036.graph_c0;c115334.graph_c1;c115817.graph_c1;c121763.graph_c0;c91531.graph_c0	7 out of 390 1.79487179487179%	95 out of 8688 1.09346224677716%	0.134131	1	1.64146
Biosynthesis of unsaturated fatty acids	ko01040	c100862.graph_c0;c102499.graph_c1;c103753.graph_c0;c103753.graph_c2;c111197.graph_c1;c115440.graph_c0	6 out of 390 1.53846153846154%	82 out of 8688 0.943830570902394%	0.16191	1	1.63002
Glycine, serine and threonine metabolism	ko00260	c107226.graph_c1;c110386.graph_c0;c112634.graph_c0;c114872.graph_c1;c115563.graph_c0;c116972.graph_c0;c120599.graph_c0;c120599.graph_c3;c87496.graph_c0;c89384.graph_c0;c98921.graph_c0;c99011.graph_c1	12 out of 390 3.07692307692308%	169 out of 8688 1.94521178637201%	0.0776135	1	1.58179
Nitrogen metabolism	ko00910	c107865.graph_c0;c109949.graph_c1;c118706.graph_c0;c120503.graph_c0;c84382.graph_c0;c91707.graph_c0	6 out of 390 1.53846153846154%	86 out of 8688 0.989871086556169%	0.188561	1	1.5542
Starch and sucrose metabolism	ko00500	c102105.graph_c0;c105133.graph_c0;c106092.graph_c0;c107732.graph_c0;c109495.graph_c2;c109740.graph_c0;c111606.graph_c0;c111699.graph_c0;c112197.graph_c0;c115073.graph_c0;c117167.graph_c0;c117866.graph_c1;c118380.graph_c1;c118666.graph_c2;c119483.graph_c1;c119648.graph_c0;c119766.graph_c0;c119766.graph_c1;c120075.graph_c0;c120075.graph_c2;c121172.graph_c0;c44765.graph_c0;c98457.graph_c0;c98961.gra…	24 out of 390 6.15384615384615%	345 out of 8688 3.97099447513812%	0.0216075	1	1.5497
Lysine biosynthesis	ko00300	c87496.graph_c0;c89384.graph_c0	2 out of 390 0.512820512820513%	29 out of 8688 0.333793738489871%	0.3764	1	1.53634
DNA replication	ko03030	c107918.graph_c0;c107954.graph_c0;c114598.graph_c0;c115334.graph_c1;c115604.graph_c1;c115817.graph_c1;c121763.graph_c0;c91531.graph_c0	8 out of 390 2.05128205128205%	117 out of 8688 1.34668508287293%	0.154941	1	1.52321
Pantothenate and CoA biosynthesis	ko00770	c109253.graph_c0;c110484.graph_c0;c113237.graph_c0	3 out of 390 0.769230769230769%	44 out of 8688 0.506445672191529%	0.31634	1	1.51888
Fructose and mannose metabolism	ko00051	c109495.graph_c2;c112099.graph_c0;c115057.graph_c0;c116219.graph_c0;c118801.graph_c3;c120120.graph_c0;c44077.graph_c0;c83992.graph_c0;c90573.graph_c1	9 out of 390 2.30769230769231%	133 out of 8688 1.53084714548803%	0.143262	1	1.50746
Ether lipid metabolism	ko00565	c113413.graph_c1;c117990.graph_c0;c118357.graph_c0;c99526.graph_c0	4 out of 390 1.02564102564103%	61 out of 8688 0.702117863720074%	0.292726	1	1.46078
Ubiquinone and other terpenoid-quinone biosynthesis	ko00130	c104689.graph_c1;c108530.graph_c1;c115498.graph_c0;c116501.graph_c1	4 out of 390 1.02564102564103%	62 out of 8688 0.713627992633518%	0.30294	1	1.43722
Glyoxylate and dicarboxylate metabolism	ko00630	c105696.graph_c1;c109991.graph_c0;c111500.graph_c0;c111991.graph_c1;c112634.graph_c0;c119841.graph_c0;c120503.graph_c0;c121011.graph_c0;c89784.graph_c0;c91707.graph_c0;c98921.graph_c0	11 out of 390 2.82051282051282%	171 out of 8688 1.96823204419889%	0.146287	1	1.43302
Non-homologous end-joining	ko03450	c66416.graph_c0	1 out of 390 0.256410256410256%	16 out of 8688 0.184162062615101%	0.520735	1	1.39231
Ribosome	ko03010	c100511.graph_c0;c102232.graph_c0;c102575.graph_c0;c103141.graph_c0;c105214.graph_c0;c106251.graph_c0;c106847.graph_c0;c109283.graph_c1;c122018.graph_c0;c122224.graph_c0;c122282.graph_c0;c122310.graph_c0;c122378.graph_c0;c122380.graph_c0;c122418.graph_c0;c122571.graph_c0;c122583.graph_c0;c122673.graph_c0;c122764.graph_c0;c122836.graph_c0;c123122.graph_c0;c36458.graph_c0;c38466.graph_c0;c40042.gra…	52 out of 390 13.3333333333333%	869 out of 8688 10.0023020257827%	0.0182684	1	1.33303
Isoquinoline alkaloid biosynthesis	ko00950	c104689.graph_c1;c111470.graph_c0;c115498.graph_c0	3 out of 390 0.769230769230769%	51 out of 8688 0.587016574585635%	0.403077	1	1.31041
Plant-pathogen interaction	ko04626	c105129.graph_c0;c108944.graph_c0;c109858.graph_c0;c110224.graph_c1;c110935.graph_c1;c110977.graph_c0;c112453.graph_c0;c114075.graph_c1;c115454.graph_c2;c118937.graph_c2;c119396.graph_c0;c120306.graph_c0;c120306.graph_c1;c120664.graph_c1;c121544.graph_c0;c121544.graph_c1;c88609.graph_c0;c94598.graph_c0	18 out of 390 4.61538461538461%	307 out of 8688 3.53360957642726%	0.148514	1	1.30614
Cysteine and methionine metabolism	ko00270	c104689.graph_c1;c109991.graph_c0;c111991.graph_c1;c112478.graph_c0;c112687.graph_c0;c115498.graph_c0;c38923.graph_c0;c69060.graph_c0;c73095.graph_c0;c76143.graph_c0;c87496.graph_c0;c89384.graph_c0;c89784.graph_c0	13 out of 390 3.33333333333333%	226 out of 8688 2.60128913443831%	0.215696	1	1.28142
Glycerophospholipid metabolism	ko00564	c105444.graph_c1;c111082.graph_c0;c111844.graph_c0;c113413.graph_c1;c117686.graph_c1;c117990.graph_c0;c118357.graph_c0;c99345.graph_c0;c99526.graph_c0	9 out of 390 2.30769230769231%	157 out of 8688 1.80709023941068%	0.272993	1	1.27702
Folate biosynthesis	ko00790	c106620.graph_c3;c118788.graph_c3	2 out of 390 0.512820512820513%	35 out of 8688 0.402854511970534%	0.470329	1	1.27297
Glycolysis / Gluconeogenesis	ko00010	c102105.graph_c0;c107226.graph_c1;c110386.graph_c0;c112099.graph_c0;c115057.graph_c0;c115563.graph_c0;c116219.graph_c0;c116839.graph_c0;c118801.graph_c3;c120120.graph_c0;c44077.graph_c0;c46214.graph_c0;c71982.graph_c0;c83992.graph_c0;c90573.graph_c1;c93187.graph_c0;c97295.graph_c0	17 out of 390 4.35897435897436%	300 out of 8688 3.45303867403315%	0.191519	1	1.26236
Nucleotide excision repair	ko03420	c107918.graph_c0;c107954.graph_c0;c114598.graph_c0;c115334.graph_c1;c115604.graph_c1;c115817.graph_c1;c121763.graph_c0;c91531.graph_c0	8 out of 390 2.05128205128205%	143 out of 8688 1.64594843462247%	0.312703	1	1.24626
Glycosphingolipid biosynthesis - globo series	ko00603	c103259.graph_c0	1 out of 390 0.256410256410256%	18 out of 8688 0.207182320441989%	0.562875	1	1.23761
Sulfur metabolism	ko00920	c110069.graph_c0;c112478.graph_c0;c112687.graph_c0;c92679.graph_c0	4 out of 390 1.02564102564103%	72 out of 8688 0.828729281767956%	0.405943	1	1.23761
alpha-Linolenic acid metabolism	ko00592	c115440.graph_c0;c116735.graph_c0;c119939.graph_c1;c93567.graph_c0	4 out of 390 1.02564102564103%	74 out of 8688 0.851749539594843%	0.426357	1	1.20416
Phenylalanine, tyrosine and tryptophan biosynthesis	ko00400	c100292.graph_c0;c104689.graph_c1;c104953.graph_c2;c113425.graph_c0;c115498.graph_c0	5 out of 390 1.28205128205128%	93 out of 8688 1.07044198895028%	0.406151	1	1.19768
Selenocompound metabolism	ko00450	c106578.graph_c0;c118229.graph_c0;c92679.graph_c0	3 out of 390 0.769230769230769%	57 out of 8688 0.656077348066298%	0.47484	1	1.17247
Pyruvate metabolism	ko00620	c104316.graph_c0;c104316.graph_c1;c107120.graph_c0;c107120.graph_c1;c109991.graph_c0;c111991.graph_c1;c113561.graph_c0;c115563.graph_c0;c115666.graph_c1;c116429.graph_c0;c89784.graph_c0	11 out of 390 2.82051282051282%	213 out of 8688 2.45165745856354%	0.360219	1	1.15045
Biosynthesis of amino acids	ko01230	c100292.graph_c0;c104689.graph_c1;c104953.graph_c2;c106020.graph_c0;c107226.graph_c1;c109253.graph_c0;c109799.graph_c0;c110386.graph_c0;c110484.graph_c0;c112478.graph_c0;c112687.graph_c0;c113425.graph_c0;c115057.graph_c0;c115151.graph_c0;c115498.graph_c0;c116219.graph_c0;c116839.graph_c0;c118801.graph_c3;c120503.graph_c0;c44077.graph_c0;c46214.graph_c0;c69060.graph_c0;c69934.graph_c0;c71982.graph…	30 out of 390 7.69230769230769%	582 out of 8688 6.69889502762431%	0.237815	1	1.1483
Other glycan degradation	ko00511	c103259.graph_c0;c117725.graph_c0	2 out of 390 0.512820512820513%	39 out of 8688 0.448895027624309%	0.52807	1	1.14241
Porphyrin and chlorophyll metabolism	ko00860	c110429.graph_c0;c118475.graph_c0;c119817.graph_c1;c99025.graph_c0	4 out of 390 1.02564102564103%	79 out of 8688 0.909300184162063%	0.476504	1	1.12795
Fatty acid elongation	ko00062	c102499.graph_c1;c103753.graph_c0;c103753.graph_c2	3 out of 390 0.769230769230769%	60 out of 8688 0.69060773480663%	0.509224	1	1.11385
Purine metabolism	ko00230	c102105.graph_c0;c109151.graph_c2;c110604.graph_c0;c114598.graph_c0;c114921.graph_c1;c115604.graph_c1;c118713.graph_c0;c119435.graph_c0;c121082.graph_c0;c124801.graph_c0;c92679.graph_c0;c94652.graph_c0;c96537.graph_c2;c99407.graph_c0	14 out of 390 3.58974358974359%	293 out of 8688 3.37246777163904%	0.4443	1	1.06443
Oxidative phosphorylation	ko00190	c102735.graph_c3;c107671.graph_c0;c111248.graph_c0;c112327.graph_c0;c115980.graph_c2;c118379.graph_c1;c119339.graph_c1;c122016.graph_c0;c122059.graph_c0;c122119.graph_c0;c122121.graph_c0;c122264.graph_c0;c40106.graph_c0;c41973.graph_c0;c42271.graph_c0;c96190.graph_c0	16 out of 390 4.1025641025641%	339 out of 8688 3.90193370165746%	0.455033	1	1.05142
Ascorbate and aldarate metabolism	ko00053	c108940.graph_c1;c115948.graph_c1;c95065.graph_c1;c95099.graph_c1	4 out of 390 1.02564102564103%	85 out of 8688 0.978360957642726%	0.534319	1	1.04833
Pyrimidine metabolism	ko00240	c106578.graph_c0;c108647.graph_c0;c109151.graph_c2;c110604.graph_c0;c114598.graph_c0;c115604.graph_c1;c121082.graph_c0;c94652.graph_c0;c96537.graph_c2;c99407.graph_c0	10 out of 390 2.56410256410256%	218 out of 8688 2.50920810313076%	0.518552	1	1.02188
Ubiquitin mediated proteolysis	ko04120	c102036.graph_c0;c104969.graph_c0;c106596.graph_c0;c113371.graph_c0;c113816.graph_c1;c115785.graph_c0;c116222.graph_c0;c121330.graph_c1;c50429.graph_c0;c73947.graph_c0;c91818.graph_c0	11 out of 390 2.82051282051282%	240 out of 8688 2.76243093922652%	0.516244	1	1.02103
Phosphatidylinositol signaling system	ko04070	c110069.graph_c0;c110977.graph_c0;c111150.graph_c0;c116982.graph_c0;c89614.graph_c0	5 out of 390 1.28205128205128%	114 out of 8688 1.3121546961326%	0.585505	1	0.977058
Phenylpropanoid biosynthesis	ko00940	c101916.graph_c0;c102236.graph_c0;c103414.graph_c0;c106092.graph_c0;c108530.graph_c1;c108551.graph_c0;c113159.graph_c0;c114078.graph_c0;c117167.graph_c0;c49240.graph_c2;c96434.graph_c0;c98961.graph_c1	12 out of 390 3.07692307692308%	283 out of 8688 3.2573664825046%	0.623245	1	0.944605
Fatty acid metabolism	ko01212	c100862.graph_c0;c102499.graph_c1;c103753.graph_c0;c103753.graph_c2;c106132.graph_c0;c111197.graph_c1;c115440.graph_c0	7 out of 390 1.79487179487179%	166 out of 8688 1.91068139963168%	0.621736	1	0.939388
Tropane, piperidine and pyridine alkaloid biosynthesis	ko00960	c104689.graph_c1;c115498.graph_c0	2 out of 390 0.512820512820513%	49 out of 8688 0.563996316758748%	0.652851	1	0.909262
2-Oxocarboxylic acid metabolism	ko01210	c109253.graph_c0;c110484.graph_c0;c115151.graph_c0;c87496.graph_c0;c89384.graph_c0;c97482.graph_c0	6 out of 390 1.53846153846154%	149 out of 8688 1.71500920810313%	0.665172	1	0.897057
Peroxisome	ko04146	c103986.graph_c0;c111500.graph_c0;c112706.graph_c0;c115151.graph_c0;c115440.graph_c0;c119537.graph_c0;c121011.graph_c0	7 out of 390 1.79487179487179%	180 out of 8688 2.07182320441989%	0.704632	1	0.866325
Taurine and hypotaurine metabolism	ko00430	c99400.graph_c0	1 out of 390 0.256410256410256%	26 out of 8688 0.29926335174954%	0.697567	1	0.856805
Glutathione metabolism	ko00480	c111602.graph_c4;c115151.graph_c0;c119501.graph_c1;c121356.graph_c1;c87062.graph_c0;c95065.graph_c1;c96345.graph_c0	7 out of 390 1.79487179487179%	184 out of 8688 2.11786372007366%	0.725975	1	0.847492
RNA polymerase	ko03020	c109151.graph_c2;c121082.graph_c0;c94652.graph_c0	3 out of 390 0.769230769230769%	82 out of 8688 0.943830570902394%	0.719251	1	0.815009
Citrate cycle (TCA cycle)	ko00020	c105359.graph_c1;c109991.graph_c0;c111991.graph_c1;c115151.graph_c0;c115563.graph_c0;c89784.graph_c0	6 out of 390 1.53846153846154%	165 out of 8688 1.89917127071823%	0.757019	1	0.81007
Phenylalanine metabolism	ko00360	c103414.graph_c0;c104689.graph_c1;c108530.graph_c1;c108551.graph_c0;c114078.graph_c0;c115498.graph_c0;c49240.graph_c2;c96434.graph_c0	8 out of 390 2.05128205128205%	220 out of 8688 2.53222836095764%	0.777961	1	0.81007
Valine, leucine and isoleucine biosynthesis	ko00290	c109253.graph_c0;c110484.graph_c0	2 out of 390 0.512820512820513%	59 out of 8688 0.679097605893186%	0.749938	1	0.75515
Arginine and proline metabolism	ko00330	c100164.graph_c0;c113758.graph_c0;c120503.graph_c0;c73095.graph_c0;c91707.graph_c0;c97482.graph_c0	6 out of 390 1.53846153846154%	181 out of 8688 2.08333333333333%	0.829019	1	0.738462
Tyrosine metabolism	ko00350	c104689.graph_c1;c111470.graph_c0;c115498.graph_c0	3 out of 390 0.769230769230769%	91 out of 8688 1.04742173112339%	0.782292	1	0.734404
Cyanoamino acid metabolism	ko00460	c106092.graph_c0;c117167.graph_c0;c98961.graph_c1	3 out of 390 0.769230769230769%	97 out of 8688 1.11648250460405%	0.817484	1	0.688977
RNA degradation	ko03018	c104189.graph_c0;c106607.graph_c0;c119787.graph_c0;c46214.graph_c0;c67995.graph_c0;c93187.graph_c0;c98278.graph_c0	7 out of 390 1.79487179487179%	235 out of 8688 2.7048802946593%	0.909058	1	0.663568
Biotin metabolism	ko00780	c106132.graph_c0	1 out of 390 0.256410256410256%	36 out of 8688 0.414364640883978%	0.809258	1	0.618803
Valine, leucine and isoleucine degradation	ko00280	c109253.graph_c0;c115440.graph_c0;c115563.graph_c0	3 out of 390 0.769230769230769%	114 out of 8688 1.3121546961326%	0.892008	1	0.586235
Glycerolipid metabolism	ko00561	c111844.graph_c0;c112634.graph_c0;c85534.graph_c0	3 out of 390 0.769230769230769%	116 out of 8688 1.33517495395948%	0.898695	1	0.576127
Aminoacyl-tRNA biosynthesis	ko00970	c115652.graph_c0;c118229.graph_c0;c96536.graph_c0	3 out of 390 0.769230769230769%	121 out of 8688 1.3927255985267%	0.913812	1	0.55232
Tryptophan metabolism	ko00380	c111500.graph_c0;c113460.graph_c1	2 out of 390 0.512820512820513%	88 out of 8688 1.01289134438306%	0.910881	1	0.506294
beta-Alanine metabolism	ko00410	c113758.graph_c0;c99400.graph_c0	2 out of 390 0.512820512820513%	93 out of 8688 1.07044198895028%	0.926064	1	0.479074
Histidine metabolism	ko00340	c111379.graph_c2	1 out of 390 0.256410256410256%	49 out of 8688 0.563996316758748%	0.895322	1	0.454631
Butanoate metabolism	ko00650	c99400.graph_c0	1 out of 390 0.256410256410256%	49 out of 8688 0.563996316758748%	0.895322	1	0.454631
SNARE interactions in vesicular transport	ko04130	c115991.graph_c1	1 out of 390 0.256410256410256%	50 out of 8688 0.575506445672192%	0.900048	1	0.445538
Alanine, aspartate and glutamate metabolism	ko00250	c120503.graph_c0;c91707.graph_c0;c99400.graph_c0	3 out of 390 0.769230769230769%	155 out of 8688 1.78406998158379%	0.972909	1	0.431166
Protein processing in endoplasmic reticulum	ko04141	c106596.graph_c0;c108402.graph_c0;c111457.graph_c1;c115617.graph_c0;c116096.graph_c0;c75605.graph_c0;c88038.graph_c1;c93726.graph_c0	8 out of 390 2.05128205128205%	442 out of 8688 5.08747697974217%	0.999441	1	0.403202
Endocytosis	ko04144	c113816.graph_c1;c116982.graph_c0;c117990.graph_c0;c88038.graph_c1;c89614.graph_c0	5 out of 390 1.28205128205128%	280 out of 8688 3.22283609576427%	0.99602	1	0.397802
Plant hormone signal transduction	ko04075	c106403.graph_c0;c106595.graph_c2;c108489.graph_c0;c120305.graph_c1;c92543.graph_c0	5 out of 390 1.28205128205128%	291 out of 8688 3.34944751381215%	0.997267	1	0.382765
Galactose metabolism	ko00052	c102105.graph_c0;c114882.graph_c4	2 out of 390 0.512820512820513%	118 out of 8688 1.35819521178637%	0.971741	1	0.377575
Ribosome biogenesis in eukaryotes	ko03008	c104189.graph_c0;c120767.graph_c0;c81296.graph_c0	3 out of 390 0.769230769230769%	181 out of 8688 2.08333333333333%	0.989414	1	0.369231
RNA transport	ko03013	c103632.graph_c1;c104969.graph_c0;c120561.graph_c1;c120920.graph_c1;c67995.graph_c0	5 out of 390 1.28205128205128%	331 out of 8688 3.80985267034991%	0.999332	1	0.336509
mRNA surveillance pathway	ko03015	c37943.graph_c0;c67995.graph_c0;c97006.graph_c0	3 out of 390 0.769230769230769%	242 out of 8688 2.78545119705341%	0.998975	1	0.27616
N-Glycan biosynthesis	ko00510	c116096.graph_c0	1 out of 390 0.256410256410256%	91 out of 8688 1.04742173112339%	0.985031	1	0.244801
Protein export	ko03060	c89186.graph_c0	1 out of 390 0.256410256410256%	92 out of 8688 1.05893186003683%	0.98571	1	0.24214
Fatty acid biosynthesis	ko00061	c106132.graph_c0	1 out of 390 0.256410256410256%	92 out of 8688 1.05893186003683%	0.98571	1	0.24214
Fatty acid degradation	ko00071	c115440.graph_c0	1 out of 390 0.256410256410256%	108 out of 8688 1.24309392265193%	0.993206	1	0.206268
Pentose and glucuronate interconversions	ko00040	c109799.graph_c0	1 out of 390 0.256410256410256%	109 out of 8688 1.25460405156538%	0.993515	1	0.204375
Spliceosome	ko03040	c100270.graph_c0;c102970.graph_c0;c88038.graph_c1	3 out of 390 0.769230769230769%	372 out of 8688 4.28176795580111%	0.999995	1	0.179653
Phagosome	ko04145	c50841.graph_c0	1 out of 390 0.256410256410256%	191 out of 8688 2.19843462246777%	0.99986	1	0.116633
