# Supplementary material for: De novo sequencing of the transcriptome reveals regulators of the floral transition in Fargesia macclureana (Poaceae)
Source: BMC Genomics. 2019 Dec 30;20:1035. doi: 10.1186/s12864-019-6418-2 (PMC6937737; doi:10.1186/s12864-019-6418-2)
Supplement: Supplementary file 8 — Additional file 8: Table S6. Expressions of 10 unigenes that were differentially expressed between F-leaves vs NF-leaves and mapping into the circadian phythm-plant KEGG pathway. [file 12864_2019_6418_MOESM8_ESM.xlsx]

## Sheet: Table S6
Table S6. Expressions of 10 unigenes that were differentially expressed between F-leaves vs NF-leaves and mapping into the circadian phythm-plant KEGG pathway.
Unigene ID	Regulator	Name	Definition of regulator	FPKM
				I-spikelets	P-spikelets	F- branchlets	F-leaves	NF- branchlets	NF-leaves
c109220.graph_c0	FT	FmHd3a	protein FLOWERING LOCUS T	16.8267	43.5233	7.41	9.78333	0	0.385
c110963.graph_c4	FT	FmFT	protein FLOWERING LOCUS T	0.156667	0.386667	0.936667	0.306667	0.275	16.335
c73947.graph_c0	COP1	FmCOP1-1	E3 ubiquitin-protein ligase RFWD2 [EC:2.3.2.27]	0.17	0.823333	0.123333	1.54333	7.24	13.78
c91818.graph_c0	COP1	FmCOP1-2	E3 ubiquitin-protein ligase RFWD2 [EC:2.3.2.27]	0.456667	0.493333	0.0833333	2.48667	8.12	32.85
c113371.graph_c0	COP1	FmCOP1-3	E3 ubiquitin-protein ligase RFWD2 [EC:2.3.2.27]	6.31667	6.18667	9.42333	7.32667	145.1	59.87
c101025.graph_c1	PRR7	FmPRR7	pseudo-response regulator 7	0.6	0.736667	1.28	1.57	4.79	13.075
c101025.graph_c0	PRR7	FmPRR7	pseudo-response regulator 7	2.07	1.01667	1.5	2.85	8.585	21.355
c101025.graph_c2	PRR7	FmPRR7	pseudo-response regulator 7	1.39	0.563333	0.806667	1.24	4.575	9.055
c106433.graph_c0	CHS	FmCHS	chalcone synthase [EC:2.3.1.74]	0	0	0	0	0.58	3.71
c105898.graph_c2	CRY1	FmCRY1	cryptochrome 1	7.31	11.66	16.2333	16.46	30.975	37.01
