# Supplementary material for: De novo sequencing of the transcriptome reveals regulators of the floral transition in Fargesia macclureana (Poaceae)
Source: BMC Genomics. 2019 Dec 30;20:1035. doi: 10.1186/s12864-019-6418-2 (PMC6937737; doi:10.1186/s12864-019-6418-2)
Supplement: Supplementary file 10 — Additional file 10: Table S7. KEGG enrichment of unigenes in nine significant gene module relating to P-spikelets. [file 12864_2019_6418_MOESM10_ESM.xlsx]

## Sheet: turquoise.KEGG
Table S7-1. KEGG enrichment of unigenes in grey60 gene module relating to P-spikelets.
kMap	KPid	mNum	nNum	MNum	NNum
N-Glycan biosynthesis	ko00510	1	91	86	8688
alpha-Linolenic acid metabolism	ko00592	2	74	86	8688
Glycerophospholipid metabolism	ko00564	2	157	86	8688
Circadian rhythm - plant	ko04712	1	70	86	8688
Tyrosine metabolism	ko00350	1	91	86	8688
Arginine and proline metabolism	ko00330	2	181	86	8688
Phenylalanine metabolism	ko00360	7	220	86	8688
Cyanoamino acid metabolism	ko00460	2	97	86	8688
Lysine degradation	ko00310	1	87	86	8688
Alanine, aspartate and glutamate metabolism	ko00250	3	155	86	8688
Purine metabolism	ko00230	1	293	86	8688
Glycine, serine and threonine metabolism	ko00260	1	169	86	8688
Nitrogen metabolism	ko00910	4	86	86	8688
Glycerolipid metabolism	ko00561	1	116	86	8688
Stilbenoid, diarylheptanoid and gingerol biosynthesis	ko00945	2	21	86	8688
Pyrimidine metabolism	ko00240	1	218	86	8688
Amino sugar and nucleotide sugar metabolism	ko00520	3	230	86	8688
Zeatin biosynthesis	ko00908	2	26	86	8688
Linoleic acid metabolism	ko00591	1	28	86	8688
Endocytosis	ko04144	6	280	86	8688
Oxidative phosphorylation	ko00190	5	339	86	8688
Fatty acid degradation	ko00071	1	108	86	8688
Inositol phosphate metabolism	ko00562	3	102	86	8688
Steroid biosynthesis	ko00100	1	69	86	8688
Degradation of aromatic compounds	ko01220	3	27	86	8688
Starch and sucrose metabolism	ko00500	13	345	86	8688
Plant-pathogen interaction	ko04626	15	307	86	8688
Carotenoid biosynthesis	ko00906	1	46	86	8688
Flavonoid biosynthesis	ko00941	5	40	86	8688
Phosphatidylinositol signaling system	ko04070	3	114	86	8688
Ubiquinone and other terpenoid-quinone biosynthesis	ko00130	3	62	86	8688
Galactose metabolism	ko00052	1	118	86	8688
Ribosome	ko03010	1	869	86	8688
Biosynthesis of amino acids	ko01230	1	582	86	8688
Biotin metabolism	ko00780	1	36	86	8688
Sphingolipid metabolism	ko00600	2	57	86	8688
Plant hormone signal transduction	ko04075	4	291	86	8688
Phenylpropanoid biosynthesis	ko00940	10	283	86	8688
Glutathione metabolism	ko00480	1	184	86	8688
Glyoxylate and dicarboxylate metabolism	ko00630	1	171	86	8688
Pentose and glucuronate interconversions	ko00040	5	109	86	8688
Sulfur metabolism	ko00920	1	72	86	8688
Glycolysis / Gluconeogenesis	ko00010	1	300	86	8688
Ascorbate and aldarate metabolism	ko00053	3	85	86	8688
kMap: KEGG pathway name.
KPid: KEGG pathway ID.
mNum: unigene number in specified annotation KEGG pathways.
nNum: All unigene number in specified annotation KEGG pathways.
MNum: unigene number in all annotation KEGG pathways.
NNum: All unigene number in all annotation KEGG pathways.

## Sheet: bisque4.KEGG
Table S7-2. KEGG enrichment of unigenes in bisque4 gene module relating to I-spikelets
kMap	KPid	mNum	nNum		MNum	NNum
Glutathione metabolism	ko00480	8	184	0.0434783	368	8688
Nitrogen metabolism	ko00910	2	86	0.0232558	368	8688
Pentose and glucuronate interconversions	ko00040	14	109	0.12844	368	8688
Phenylalanine metabolism	ko00360	12	220	0.0545455	368	8688
Folate biosynthesis	ko00790	1	35	0.0285714	368	8688
Arginine and proline metabolism	ko00330	7	181	0.038674	368	8688
Nucleotide excision repair	ko03420	5	143	0.034965	368	8688
Stilbenoid, diarylheptanoid and gingerol biosynthesis	ko00945	1	21	0.047619	368	8688
Ascorbate and aldarate metabolism	ko00053	11	85	0.129412	368	8688
Tryptophan metabolism	ko00380	6	88	0.0681818	368	8688
Purine metabolism	ko00230	8	293	0.0273038	368	8688
Biotin metabolism	ko00780	2	36	0.0555556	368	8688
Pentose phosphate pathway	ko00030	1	134	0.00746269	368	8688
Tyrosine metabolism	ko00350	3	91	0.032967	368	8688
Plant hormone signal transduction	ko04075	17	291	0.0584192	368	8688
Fatty acid degradation	ko00071	5	108	0.0462963	368	8688
Ribosome	ko03010	17	869	0.0195627	368	8688
2-Oxocarboxylic acid metabolism	ko01210	2	149	0.0134228	368	8688
Carotenoid biosynthesis	ko00906	2	46	0.0434783	368	8688
Glycosphingolipid biosynthesis - globo series	ko00603	3	18	0.166667	368	8688
Alanine, aspartate and glutamate metabolism	ko00250	2	155	0.0129032	368	8688
Histidine metabolism	ko00340	4	49	0.0816327	368	8688
Cyanoamino acid metabolism	ko00460	6	97	0.0618557	368	8688
Protein export	ko03060	2	92	0.0217391	368	8688
Endocytosis	ko04144	17	280	0.0607143	368	8688
Non-homologous end-joining	ko03450	1	16	0.0625	368	8688
Fatty acid biosynthesis	ko00061	4	92	0.0434783	368	8688
Arachidonic acid metabolism	ko00590	1	26	0.0384615	368	8688
N-Glycan biosynthesis	ko00510	1	91	0.010989	368	8688
Peroxisome	ko04146	6	180	0.0333333	368	8688
Citrate cycle (TCA cycle)	ko00020	8	165	0.0484848	368	8688
Butanoate metabolism	ko00650	2	49	0.0408163	368	8688
Ubiquitin mediated proteolysis	ko04120	12	240	0.05	368	8688
Plant-pathogen interaction	ko04626	23	307	0.0749186	368	8688
Cutin, suberine and wax biosynthesis	ko00073	13	39	0.333333	368	8688
Glyoxylate and dicarboxylate metabolism	ko00630	6	171	0.0350877	368	8688
mRNA surveillance pathway	ko03015	6	242	0.0247934	368	8688
Glycolysis / Gluconeogenesis	ko00010	23	300	0.0766667	368	8688
Carbon fixation in photosynthetic organisms	ko00710	8	200	0.04	368	8688
SNARE interactions in vesicular transport	ko04130	4	50	0.08	368	8688
Cysteine and methionine metabolism	ko00270	6	226	0.0265487	368	8688
Terpenoid backbone biosynthesis	ko00900	2	76	0.0263158	368	8688
Valine, leucine and isoleucine biosynthesis	ko00290	1	59	0.0169492	368	8688
Phagosome	ko04145	6	191	0.0314136	368	8688
Glycosphingolipid biosynthesis - ganglio series	ko00604	3	13	0.230769	368	8688
Ribosome biogenesis in eukaryotes	ko03008	2	181	0.0110497	368	8688
beta-Alanine metabolism	ko00410	4	93	0.0430108	368	8688
Porphyrin and chlorophyll metabolism	ko00860	2	79	0.0253165	368	8688
Diterpenoid biosynthesis	ko00904	3	22	0.136364	368	8688
Ubiquinone and other terpenoid-quinone biosynthesis	ko00130	5	62	0.0806452	368	8688
Pantothenate and CoA biosynthesis	ko00770	1	44	0.0227273	368	8688
RNA transport	ko03013	11	331	0.0332326	368	8688
Glycosylphosphatidylinositol(GPI)-anchor biosynthesis	ko00563	1	37	0.027027	368	8688
Isoquinoline alkaloid biosynthesis	ko00950	1	51	0.0196078	368	8688
Limonene and pinene degradation	ko00903	2	18	0.111111	368	8688
Glycosaminoglycan degradation	ko00531	3	27	0.111111	368	8688
Phenylpropanoid biosynthesis	ko00940	17	283	0.0600707	368	8688
Flavonoid biosynthesis	ko00941	2	40	0.05	368	8688
Basal transcription factors	ko03022	2	58	0.0344828	368	8688
Glycerophospholipid metabolism	ko00564	14	157	0.089172	368	8688
DNA replication	ko03030	4	117	0.034188	368	8688
Amino sugar and nucleotide sugar metabolism	ko00520	28	230	0.121739	368	8688
Glycine, serine and threonine metabolism	ko00260	8	169	0.0473373	368	8688
Taurine and hypotaurine metabolism	ko00430	1	26	0.0384615	368	8688
Base excision repair	ko03410	2	66	0.030303	368	8688
Fructose and mannose metabolism	ko00051	7	133	0.0526316	368	8688
Glycerolipid metabolism	ko00561	7	116	0.0603448	368	8688
Tropane, piperidine and pyridine alkaloid biosynthesis	ko00960	1	49	0.0204082	368	8688
Oxidative phosphorylation	ko00190	20	339	0.0589971	368	8688
Phosphatidylinositol signaling system	ko04070	8	114	0.0701754	368	8688
C5-Branched dibasic acid metabolism	ko00660	1	23	0.0434783	368	8688
Homologous recombination	ko03440	9	101	0.0891089	368	8688
Fatty acid elongation	ko00062	3	60	0.05	368	8688
Fatty acid metabolism	ko01212	6	166	0.0361446	368	8688
Pyruvate metabolism	ko00620	14	213	0.0657277	368	8688
Biosynthesis of amino acids	ko01230	21	582	0.0360825	368	8688
Regulation of autophagy	ko04140	2	56	0.0357143	368	8688
Starch and sucrose metabolism	ko00500	39	345	0.113043	368	8688
One carbon pool by folate	ko00670	1	42	0.0238095	368	8688
ABC transporters	ko02010	5	69	0.0724638	368	8688
Mismatch repair	ko03430	3	95	0.0315789	368	8688
alpha-Linolenic acid metabolism	ko00592	2	74	0.027027	368	8688
RNA polymerase	ko03020	2	82	0.0243902	368	8688
Biosynthesis of unsaturated fatty acids	ko01040	4	82	0.0487805	368	8688
Carbon metabolism	ko01200	31	619	0.0500808	368	8688
Brassinosteroid biosynthesis	ko00905	1	17	0.0588235	368	8688
Proteasome	ko03050	2	148	0.0135135	368	8688
Ether lipid metabolism	ko00565	8	61	0.131148	368	8688
Protein processing in endoplasmic reticulum	ko04141	18	442	0.040724	368	8688
Phenylalanine, tyrosine and tryptophan biosynthesis	ko00400	4	93	0.0430108	368	8688
Galactose metabolism	ko00052	14	118	0.118644	368	8688
RNA degradation	ko03018	9	235	0.0382979	368	8688
Sulfur metabolism	ko00920	2	72	0.0277778	368	8688
Valine, leucine and isoleucine degradation	ko00280	3	114	0.0263158	368	8688
Monoterpenoid biosynthesis	ko00902	1	10	0.1	368	8688
Other glycan degradation	ko00511	4	39	0.102564	368	8688
Zeatin biosynthesis	ko00908	2	26	0.0769231	368	8688
Propanoate metabolism	ko00640	3	69	0.0434783	368	8688
Inositol phosphate metabolism	ko00562	11	102	0.107843	368	8688
Spliceosome	ko03040	11	372	0.0295699	368	8688
Lysine degradation	ko00310	6	87	0.0689655	368	8688
Pyrimidine metabolism	ko00240	13	218	0.059633	368	8688
kMap: KEGG pathway name.
KPid: KEGG pathway ID.
mNum: unigene number in specified annotation KEGG pathways.
nNum: All unigene number in specified annotation KEGG pathways.
MNum: unigene number in all annotation KEGG pathways.
NNum: All unigene number in all annotation KEGG pathways.

## Sheet: darkorange.KEGG
Table S7-3. KEGG enrichment of unigenes in darkorange gene module relating to F-branchlets
kMap	KPid	mNum	nNum	MNum	NNum
Tryptophan metabolism	ko00380	1	88	280	8688
Endocytosis	ko04144	10	280	280	8688
Photosynthesis	ko00195	2	101	280	8688
Stilbenoid, diarylheptanoid and gingerol biosynthesis	ko00945	1	21	280	8688
Ether lipid metabolism	ko00565	8	61	280	8688
Cutin, suberine and wax biosynthesis	ko00073	1	39	280	8688
Carotenoid biosynthesis	ko00906	2	46	280	8688
Purine metabolism	ko00230	7	293	280	8688
Ascorbate and aldarate metabolism	ko00053	4	85	280	8688
Citrate cycle (TCA cycle)	ko00020	1	165	280	8688
Cyanoamino acid metabolism	ko00460	7	97	280	8688
Spliceosome	ko03040	2	372	280	8688
Valine, leucine and isoleucine degradation	ko00280	1	114	280	8688
Propanoate metabolism	ko00640	1	69	280	8688
Histidine metabolism	ko00340	1	49	280	8688
Phenylpropanoid biosynthesis	ko00940	47	283	280	8688
Pentose and glucuronate interconversions	ko00040	9	109	280	8688
2-Oxocarboxylic acid metabolism	ko01210	1	149	280	8688
Ubiquitin mediated proteolysis	ko04120	4	240	280	8688
Lysine degradation	ko00310	3	87	280	8688
Aminoacyl-tRNA biosynthesis	ko00970	1	121	280	8688
Flavone and flavonol biosynthesis	ko00944	2	7	280	8688
Ubiquinone and other terpenoid-quinone biosynthesis	ko00130	1	62	280	8688
SNARE interactions in vesicular transport	ko04130	1	50	280	8688
Glyoxylate and dicarboxylate metabolism	ko00630	2	171	280	8688
Ribosome biogenesis in eukaryotes	ko03008	1	181	280	8688
Glycosphingolipid biosynthesis - globo series	ko00603	2	18	280	8688
RNA transport	ko03013	2	331	280	8688
Amino sugar and nucleotide sugar metabolism	ko00520	12	230	280	8688
Carbon fixation in photosynthetic organisms	ko00710	1	200	280	8688
Steroid biosynthesis	ko00100	1	69	280	8688
Nicotinate and nicotinamide metabolism	ko00760	1	28	280	8688
Degradation of aromatic compounds	ko01220	1	27	280	8688
Phenylalanine metabolism	ko00360	39	220	280	8688
Phosphatidylinositol signaling system	ko04070	4	114	280	8688
Carbon metabolism	ko01200	11	619	280	8688
Cysteine and methionine metabolism	ko00270	15	226	280	8688
mRNA surveillance pathway	ko03015	3	242	280	8688
Selenocompound metabolism	ko00450	8	57	280	8688
Sulfur metabolism	ko00920	5	72	280	8688
Linoleic acid metabolism	ko00591	1	28	280	8688
Pyruvate metabolism	ko00620	5	213	280	8688
Mismatch repair	ko03430	1	95	280	8688
Zeatin biosynthesis	ko00908	2	26	280	8688
Glutathione metabolism	ko00480	4	184	280	8688
Arginine and proline metabolism	ko00330	3	181	280	8688
Tyrosine metabolism	ko00350	1	91	280	8688
Base excision repair	ko03410	5	66	280	8688
Galactose metabolism	ko00052	9	118	280	8688
Sphingolipid metabolism	ko00600	2	57	280	8688
Plant hormone signal transduction	ko04075	29	291	280	8688
Fructose and mannose metabolism	ko00051	3	133	280	8688
Thiamine metabolism	ko00730	2	22	280	8688
Alanine, aspartate and glutamate metabolism	ko00250	8	155	280	8688
Protein processing in endoplasmic reticulum	ko04141	3	442	280	8688
Taurine and hypotaurine metabolism	ko00430	5	26	280	8688
Inositol phosphate metabolism	ko00562	3	102	280	8688
Fatty acid elongation	ko00062	5	60	280	8688
Oxidative phosphorylation	ko00190	3	339	280	8688
alpha-Linolenic acid metabolism	ko00592	4	74	280	8688
Phagosome	ko04145	10	191	280	8688
Flavonoid biosynthesis	ko00941	2	40	280	8688
Pyrimidine metabolism	ko00240	4	218	280	8688
Starch and sucrose metabolism	ko00500	32	345	280	8688
Circadian rhythm - plant	ko04712	3	70	280	8688
Lysine biosynthesis	ko00300	2	29	280	8688
ABC transporters	ko02010	7	69	280	8688
Terpenoid backbone biosynthesis	ko00900	3	76	280	8688
Glycerolipid metabolism	ko00561	7	116	280	8688
Diterpenoid biosynthesis	ko00904	4	22	280	8688
Glycolysis / Gluconeogenesis	ko00010	9	300	280	8688
Proteasome	ko03050	3	148	280	8688
Biosynthesis of amino acids	ko01230	25	582	280	8688
Fatty acid metabolism	ko01212	1	166	280	8688
Glycerophospholipid metabolism	ko00564	12	157	280	8688
Butanoate metabolism	ko00650	4	49	280	8688
Limonene and pinene degradation	ko00903	1	18	280	8688
Porphyrin and chlorophyll metabolism	ko00860	1	79	280	8688
Arachidonic acid metabolism	ko00590	1	26	280	8688
One carbon pool by folate	ko00670	1	42	280	8688
Plant-pathogen interaction	ko04626	13	307	280	8688
Fatty acid degradation	ko00071	2	108	280	8688
Protein export	ko03060	2	92	280	8688
Glycosaminoglycan degradation	ko00531	2	27	280	8688
Pentose phosphate pathway	ko00030	2	134	280	8688
Glycine, serine and threonine metabolism	ko00260	3	169	280	8688
Riboflavin metabolism	ko00740	1	20	280	8688
Nucleotide excision repair	ko03420	3	143	280	8688
Homologous recombination	ko03440	3	101	280	8688
DNA replication	ko03030	3	117	280	8688
Phenylalanine, tyrosine and tryptophan biosynthesis	ko00400	7	93	280	8688
Biosynthesis of unsaturated fatty acids	ko01040	1	82	280	8688
beta-Alanine metabolism	ko00410	4	93	280	8688
Other glycan degradation	ko00511	2	39	280	8688
Nitrogen metabolism	ko00910	3	86	280	8688
kMap: KEGG pathway name.
KPid: KEGG pathway ID.
mNum: unigene number in specified annotation KEGG pathways.
nNum: All unigene number in specified annotation KEGG pathways.
MNum: unigene number in all annotation KEGG pathways.
NNum: All unigene number in all annotation KEGG pathways.

## Sheet: plum2.KEGG
Table S7-4. KEGG enrichment of unigenes in darkorange gene module relating to F-branchlets
kMap	KPid	mNum	nNum	MNum	NNum
Nucleotide excision repair	ko03420	1	143	29	8688
One carbon pool by folate	ko00670	1	42	29	8688
Spliceosome	ko03040	1	372	29	8688
Ribosome	ko03010	3	869	29	8688
Glycine, serine and threonine metabolism	ko00260	1	169	29	8688
Phagosome	ko04145	3	191	29	8688
Endocytosis	ko04144	1	280	29	8688
Phenylpropanoid biosynthesis	ko00940	5	283	29	8688
ABC transporters	ko02010	1	69	29	8688
Inositol phosphate metabolism	ko00562	1	102	29	8688
Amino sugar and nucleotide sugar metabolism	ko00520	1	230	29	8688
DNA replication	ko03030	2	117	29	8688
Plant hormone signal transduction	ko04075	1	291	29	8688
Phenylalanine, tyrosine and tryptophan biosynthesis	ko00400	1	93	29	8688
Carbon fixation in photosynthetic organisms	ko00710	2	200	29	8688
Linoleic acid metabolism	ko00591	1	28	29	8688
Biosynthesis of amino acids	ko01230	3	582	29	8688
Cyanoamino acid metabolism	ko00460	3	97	29	8688
Phenylalanine metabolism	ko00360	1	220	29	8688
SNARE interactions in vesicular transport	ko04130	1	50	29	8688
Glycerophospholipid metabolism	ko00564	1	157	29	8688
Regulation of autophagy	ko04140	1	56	29	8688
Ubiquitin mediated proteolysis	ko04120	2	240	29	8688
Mismatch repair	ko03430	1	95	29	8688
Stilbenoid, diarylheptanoid and gingerol biosynthesis	ko00945	1	21	29	8688
Purine metabolism	ko00230	1	293	29	8688
Flavonoid biosynthesis	ko00941	1	40	29	8688
Starch and sucrose metabolism	ko00500	3	345	29	8688
RNA transport	ko03013	1	331	29	8688
Plant-pathogen interaction	ko04626	3	307	29	8688
Phosphatidylinositol signaling system	ko04070	1	114	29	8688
Carbon metabolism	ko01200	2	619	29	8688
Ether lipid metabolism	ko00565	1	61	29	8688
Glycolysis / Gluconeogenesis	ko00010	2	300	29	8688
kMap: KEGG pathway name.
KPid: KEGG pathway ID.
mNum: unigene number in specified annotation KEGG pathways.
nNum: All unigene number in specified annotation KEGG pathways.
MNum: unigene number in all annotation KEGG pathways.
NNum: All unigene number in all annotation KEGG pathways.

## Sheet: floralwhite.KEGG
Table S7-5. KEGG enrichment of unigenes in floralwhite gene module relating to F-branchlets
kMap	KPid	mNum	nNum	MNum	NNum
Glycolysis / Gluconeogenesis	ko00010	4	300	42	8688
Cutin, suberine and wax biosynthesis	ko00073	1	39	42	8688
Steroid biosynthesis	ko00100	1	69	42	8688
Purine metabolism	ko00230	1	293	42	8688
Glutathione metabolism	ko00480	1	184	42	8688
Amino sugar and nucleotide sugar metabolism	ko00520	2	230	42	8688
Histidine metabolism	ko00340	2	49	42	8688
Stilbenoid, diarylheptanoid and gingerol biosynthesis	ko00945	1	21	42	8688
Fatty acid biosynthesis	ko00061	1	92	42	8688
Plant hormone signal transduction	ko04075	1	291	42	8688
Starch and sucrose metabolism	ko00500	7	345	42	8688
Selenocompound metabolism	ko00450	1	57	42	8688
Citrate cycle (TCA cycle)	ko00020	1	165	42	8688
Pentose and glucuronate interconversions	ko00040	5	109	42	8688
Porphyrin and chlorophyll metabolism	ko00860	2	79	42	8688
alpha-Linolenic acid metabolism	ko00592	1	74	42	8688
Endocytosis	ko04144	1	280	42	8688
Glycine, serine and threonine metabolism	ko00260	1	169	42	8688
Pyruvate metabolism	ko00620	4	213	42	8688
Arginine and proline metabolism	ko00330	4	181	42	8688
Limonene and pinene degradation	ko00903	2	18	42	8688
Cysteine and methionine metabolism	ko00270	1	226	42	8688
Tryptophan metabolism	ko00380	2	88	42	8688
Glycerolipid metabolism	ko00561	2	116	42	8688
Diterpenoid biosynthesis	ko00904	1	22	42	8688
Carbon metabolism	ko01200	3	619	42	8688
Fatty acid degradation	ko00071	2	108	42	8688
Ribosome	ko03010	1	869	42	8688
Ascorbate and aldarate metabolism	ko00053	2	85	42	8688
Fatty acid metabolism	ko01212	3	166	42	8688
Flavonoid biosynthesis	ko00941	1	40	42	8688
ABC transporters	ko02010	3	69	42	8688
beta-Alanine metabolism	ko00410	4	93	42	8688
Biotin metabolism	ko00780	1	36	42	8688
Zeatin biosynthesis	ko00908	1	26	42	8688
Fatty acid elongation	ko00062	3	60	42	8688
Phenylalanine metabolism	ko00360	5	220	42	8688
Lysine degradation	ko00310	2	87	42	8688
Valine, leucine and isoleucine degradation	ko00280	4	114	42	8688
Biosynthesis of unsaturated fatty acids	ko01040	3	82	42	8688
Ubiquitin mediated proteolysis	ko04120	1	240	42	8688
Propanoate metabolism	ko00640	2	69	42	8688
Biosynthesis of amino acids	ko01230	1	582	42	8688
Phenylpropanoid biosynthesis	ko00940	6	283	42	8688
mRNA surveillance pathway	ko03015	2	242	42	8688
kMap: KEGG pathway name.
KPid: KEGG pathway ID.
mNum: unigene number in specified annotation KEGG pathways.
nNum: All unigene number in specified annotation KEGG pathways.
MNum: unigene number in all annotation KEGG pathways.
NNum: All unigene number in all annotation KEGG pathways.

## Sheet: black.KEGG
Table S7-6. KEGG enrichment of unigenes in black gene module relating to F-leaves
kMap	KPid	mNum	nNum	MNum	NNum
Protein processing in endoplasmic reticulum	ko04141	7	442	149	8688
Ubiquinone and other terpenoid-quinone biosynthesis	ko00130	2	62	149	8688
Starch and sucrose metabolism	ko00500	8	345	149	8688
Phosphatidylinositol signaling system	ko04070	3	114	149	8688
Mismatch repair	ko03430	10	95	149	8688
Arachidonic acid metabolism	ko00590	2	26	149	8688
Galactose metabolism	ko00052	1	118	149	8688
Oxidative phosphorylation	ko00190	5	339	149	8688
DNA replication	ko03030	9	117	149	8688
Steroid biosynthesis	ko00100	5	69	149	8688
Pyruvate metabolism	ko00620	1	213	149	8688
Biotin metabolism	ko00780	1	36	149	8688
Biosynthesis of amino acids	ko01230	8	582	149	8688
Inositol phosphate metabolism	ko00562	2	102	149	8688
Carbon fixation in photosynthetic organisms	ko00710	1	200	149	8688
N-Glycan biosynthesis	ko00510	1	91	149	8688
Terpenoid backbone biosynthesis	ko00900	1	76	149	8688
Pantothenate and CoA biosynthesis	ko00770	2	44	149	8688
Glycosylphosphatidylinositol(GPI)-anchor biosynthesis	ko00563	1	37	149	8688
Taurine and hypotaurine metabolism	ko00430	3	26	149	8688
Proteasome	ko03050	1	148	149	8688
Plant hormone signal transduction	ko04075	15	291	149	8688
Cyanoamino acid metabolism	ko00460	4	97	149	8688
Amino sugar and nucleotide sugar metabolism	ko00520	3	230	149	8688
Glycerolipid metabolism	ko00561	1	116	149	8688
Phenylalanine metabolism	ko00360	9	220	149	8688
Homologous recombination	ko03440	10	101	149	8688
Fatty acid degradation	ko00071	1	108	149	8688
Ascorbate and aldarate metabolism	ko00053	1	85	149	8688
Selenocompound metabolism	ko00450	1	57	149	8688
Glycolysis / Gluconeogenesis	ko00010	2	300	149	8688
Plant-pathogen interaction	ko04626	6	307	149	8688
C5-Branched dibasic acid metabolism	ko00660	2	23	149	8688
Pyrimidine metabolism	ko00240	4	218	149	8688
Purine metabolism	ko00230	4	293	149	8688
Arginine and proline metabolism	ko00330	1	181	149	8688
Peroxisome	ko04146	1	180	149	8688
RNA degradation	ko03018	1	235	149	8688
Isoquinoline alkaloid biosynthesis	ko00950	1	51	149	8688
Glycerophospholipid metabolism	ko00564	6	157	149	8688
Ribosome	ko03010	2	869	149	8688
Nucleotide excision repair	ko03420	10	143	149	8688
Folate biosynthesis	ko00790	1	35	149	8688
Base excision repair	ko03410	2	66	149	8688
Phenylalanine, tyrosine and tryptophan biosynthesis	ko00400	2	93	149	8688
Spliceosome	ko03040	3	372	149	8688
Protein export	ko03060	1	92	149	8688
Cysteine and methionine metabolism	ko00270	4	226	149	8688
Monoterpenoid biosynthesis	ko00902	1	10	149	8688
Phenylpropanoid biosynthesis	ko00940	9	283	149	8688
Degradation of aromatic compounds	ko01220	1	27	149	8688
Ribosome biogenesis in eukaryotes	ko03008	1	181	149	8688
Aminoacyl-tRNA biosynthesis	ko00970	1	121	149	8688
Glutathione metabolism	ko00480	3	184	149	8688
RNA transport	ko03013	2	331	149	8688
Glycosaminoglycan degradation	ko00531	3	27	149	8688
Phagosome	ko04145	3	191	149	8688
2-Oxocarboxylic acid metabolism	ko01210	2	149	149	8688
ABC transporters	ko02010	3	69	149	8688
Carbon metabolism	ko01200	6	619	149	8688
Endocytosis	ko04144	2	280	149	8688
Valine, leucine and isoleucine degradation	ko00280	2	114	149	8688
Alanine, aspartate and glutamate metabolism	ko00250	5	155	149	8688
Glycine, serine and threonine metabolism	ko00260	2	169	149	8688
Butanoate metabolism	ko00650	2	49	149	8688
RNA polymerase	ko03020	2	82	149	8688
Tyrosine metabolism	ko00350	2	91	149	8688
Circadian rhythm - plant	ko04712	2	70	149	8688
Porphyrin and chlorophyll metabolism	ko00860	2	79	149	8688
Ubiquitin mediated proteolysis	ko04120	10	240	149	8688
Glyoxylate and dicarboxylate metabolism	ko00630	1	171	149	8688
Valine, leucine and isoleucine biosynthesis	ko00290	2	59	149	8688
Ether lipid metabolism	ko00565	2	61	149	8688
Fatty acid elongation	ko00062	1	60	149	8688
beta-Alanine metabolism	ko00410	1	93	149	8688
Sulfur metabolism	ko00920	1	72	149	8688
Basal transcription factors	ko03022	1	58	149	8688
Pentose phosphate pathway	ko00030	2	134	149	8688
Tropane, piperidine and pyridine alkaloid biosynthesis	ko00960	2	49	149	8688
kMap: KEGG pathway name.
KPid: KEGG pathway ID.
mNum: unigene number in specified annotation KEGG pathways.
nNum: All unigene number in specified annotation KEGG pathways.
MNum: unigene number in all annotation KEGG pathways.
NNum: All unigene number in all annotation KEGG pathways.

## Sheet: coral.KEGG
Table S7-7. KEGG enrichment of unigenes in coral gene module relating to F-leaves
#kMap	KPid	mNum	nNum	MNum	NNum
Pyruvate metabolism	ko00620	3	213	184	8688
Arginine and proline metabolism	ko00330	2	181	184	8688
Glycosphingolipid biosynthesis - globo series	ko00603	1	18	184	8688
Steroid biosynthesis	ko00100	3	69	184	8688
Glycolysis / Gluconeogenesis	ko00010	3	300	184	8688
Taurine and hypotaurine metabolism	ko00430	1	26	184	8688
Sulfur relay system	ko04122	1	23	184	8688
Phenylalanine, tyrosine and tryptophan biosynthesis	ko00400	9	93	184	8688
2-Oxocarboxylic acid metabolism	ko01210	2	149	184	8688
Nucleotide excision repair	ko03420	2	143	184	8688
Ether lipid metabolism	ko00565	1	61	184	8688
Glycerolipid metabolism	ko00561	2	116	184	8688
Ubiquitin mediated proteolysis	ko04120	1	240	184	8688
alpha-Linolenic acid metabolism	ko00592	2	74	184	8688
Circadian rhythm - plant	ko04712	2	70	184	8688
Oxidative phosphorylation	ko00190	1	339	184	8688
Regulation of autophagy	ko04140	1	56	184	8688
Ubiquinone and other terpenoid-quinone biosynthesis	ko00130	2	62	184	8688
DNA replication	ko03030	2	117	184	8688
beta-Alanine metabolism	ko00410	3	93	184	8688
Tryptophan metabolism	ko00380	4	88	184	8688
Tropane, piperidine and pyridine alkaloid biosynthesis	ko00960	5	49	184	8688
Alanine, aspartate and glutamate metabolism	ko00250	6	155	184	8688
SNARE interactions in vesicular transport	ko04130	2	50	184	8688
Tyrosine metabolism	ko00350	5	91	184	8688
Flavonoid biosynthesis	ko00941	1	40	184	8688
Plant hormone signal transduction	ko04075	13	291	184	8688
Glycerophospholipid metabolism	ko00564	2	157	184	8688
RNA polymerase	ko03020	1	82	184	8688
Pyrimidine metabolism	ko00240	6	218	184	8688
Fatty acid biosynthesis	ko00061	2	92	184	8688
Degradation of aromatic compounds	ko01220	1	27	184	8688
Monoterpenoid biosynthesis	ko00902	2	10	184	8688
ABC transporters	ko02010	1	69	184	8688
Cyanoamino acid metabolism	ko00460	3	97	184	8688
Phagosome	ko04145	1	191	184	8688
Sphingolipid metabolism	ko00600	1	57	184	8688
Carotenoid biosynthesis	ko00906	1	46	184	8688
Starch and sucrose metabolism	ko00500	4	345	184	8688
Sulfur metabolism	ko00920	1	72	184	8688
Zeatin biosynthesis	ko00908	1	26	184	8688
Porphyrin and chlorophyll metabolism	ko00860	2	79	184	8688
Glycosaminoglycan degradation	ko00531	2	27	184	8688
Glyoxylate and dicarboxylate metabolism	ko00630	5	171	184	8688
Photosynthesis	ko00195	2	101	184	8688
Pentose phosphate pathway	ko00030	1	134	184	8688
RNA transport	ko03013	2	331	184	8688
Endocytosis	ko04144	7	280	184	8688
Isoquinoline alkaloid biosynthesis	ko00950	2	51	184	8688
Carbon fixation in photosynthetic organisms	ko00710	4	200	184	8688
Cysteine and methionine metabolism	ko00270	9	226	184	8688
Pantothenate and CoA biosynthesis	ko00770	4	44	184	8688
Mismatch repair	ko03430	1	95	184	8688
Protein processing in endoplasmic reticulum	ko04141	8	442	184	8688
Thiamine metabolism	ko00730	2	22	184	8688
Amino sugar and nucleotide sugar metabolism	ko00520	2	230	184	8688
Galactose metabolism	ko00052	4	118	184	8688
Glycine, serine and threonine metabolism	ko00260	7	169	184	8688
Phenylalanine metabolism	ko00360	3	220	184	8688
Plant-pathogen interaction	ko04626	19	307	184	8688
Biosynthesis of amino acids	ko01230	23	582	184	8688
Selenocompound metabolism	ko00450	1	57	184	8688
Fatty acid elongation	ko00062	4	60	184	8688
Base excision repair	ko03410	2	66	184	8688
Ascorbate and aldarate metabolism	ko00053	1	85	184	8688
Fatty acid degradation	ko00071	2	108	184	8688
Purine metabolism	ko00230	6	293	184	8688
Glutathione metabolism	ko00480	14	184	184	8688
Homologous recombination	ko03440	1	101	184	8688
Cutin, suberine and wax biosynthesis	ko00073	1	39	184	8688
Terpenoid backbone biosynthesis	ko00900	1	76	184	8688
N-Glycan biosynthesis	ko00510	1	91	184	8688
Spliceosome	ko03040	5	372	184	8688
Nitrogen metabolism	ko00910	9	86	184	8688
Valine, leucine and isoleucine biosynthesis	ko00290	2	59	184	8688
Phenylpropanoid biosynthesis	ko00940	3	283	184	8688
Linoleic acid metabolism	ko00591	3	28	184	8688
Ribosome	ko03010	1	869	184	8688
Valine, leucine and isoleucine degradation	ko00280	2	114	184	8688
Ribosome biogenesis in eukaryotes	ko03008	1	181	184	8688
Peroxisome	ko04146	3	180	184	8688
Lysine degradation	ko00310	1	87	184	8688
Carbon metabolism	ko01200	10	619	184	8688
Fructose and mannose metabolism	ko00051	1	133	184	8688
Fatty acid metabolism	ko01212	2	166	184	8688
Vitamin B6 metabolism	ko00750	4	28	184	8688
Phosphatidylinositol signaling system	ko04070	1	114	184	8688
Brassinosteroid biosynthesis	ko00905	1	17	184	8688
RNA degradation	ko03018	2	235	184	8688
kMap: KEGG pathway name.
KPid: KEGG pathway ID.
mNum: unigene number in specified annotation KEGG pathways.
nNum: All unigene number in specified annotation KEGG pathways.
MNum: unigene number in all annotation KEGG pathways.
NNum: All unigene number in all annotation KEGG pathways.

## Sheet: grey60.KEGG
Table S7-8. KEGG enrichment of unigenes in grey60 gene module relating to NF-leaves
#kMap	KPid	mNum	nNum	MNum	NNum
Histidine metabolism	ko00340	1	49	53	8688
Cyanoamino acid metabolism	ko00460	1	97	53	8688
Photosynthesis	ko00195	1	101	53	8688
Glutathione metabolism	ko00480	3	184	53	8688
Zeatin biosynthesis	ko00908	1	26	53	8688
Sulfur relay system	ko04122	1	23	53	8688
Flavonoid biosynthesis	ko00941	1	40	53	8688
Cysteine and methionine metabolism	ko00270	2	226	53	8688
N-Glycan biosynthesis	ko00510	1	91	53	8688
Carbon metabolism	ko01200	4	619	53	8688
Plant-pathogen interaction	ko04626	4	307	53	8688
RNA polymerase	ko03020	1	82	53	8688
Tropane, piperidine and pyridine alkaloid biosynthesis	ko00960	2	49	53	8688
Homologous recombination	ko03440	1	101	53	8688
Lysine degradation	ko00310	1	87	53	8688
Phenylalanine metabolism	ko00360	4	220	53	8688
Purine metabolism	ko00230	2	293	53	8688
Glycerolipid metabolism	ko00561	2	116	53	8688
Oxidative phosphorylation	ko00190	6	339	53	8688
Circadian rhythm - plant	ko04712	1	70	53	8688
Citrate cycle (TCA cycle)	ko00020	1	165	53	8688
Pentose and glucuronate interconversions	ko00040	1	109	53	8688
Mismatch repair	ko03430	1	95	53	8688
Starch and sucrose metabolism	ko00500	1	345	53	8688
RNA transport	ko03013	1	331	53	8688
Glycolysis / Gluconeogenesis	ko00010	3	300	53	8688
Fatty acid elongation	ko00062	2	60	53	8688
DNA replication	ko03030	1	117	53	8688
Phagosome	ko04145	1	191	53	8688
Limonene and pinene degradation	ko00903	1	18	53	8688
Ascorbate and aldarate metabolism	ko00053	1	85	53	8688
Non-homologous end-joining	ko03450	1	16	53	8688
Brassinosteroid biosynthesis	ko00905	1	17	53	8688
Phosphatidylinositol signaling system	ko04070	1	114	53	8688
Phenylalanine, tyrosine and tryptophan biosynthesis	ko00400	1	93	53	8688
One carbon pool by folate	ko00670	1	42	53	8688
beta-Alanine metabolism	ko00410	2	93	53	8688
Arginine and proline metabolism	ko00330	2	181	53	8688
Ubiquinone and other terpenoid-quinone biosynthesis	ko00130	2	62	53	8688
Biosynthesis of amino acids	ko01230	1	582	53	8688
Fatty acid metabolism	ko01212	2	166	53	8688
Valine, leucine and isoleucine degradation	ko00280	1	114	53	8688
Arachidonic acid metabolism	ko00590	1	26	53	8688
Nucleotide excision repair	ko03420	1	143	53	8688
Amino sugar and nucleotide sugar metabolism	ko00520	4	230	53	8688
Pyruvate metabolism	ko00620	2	213	53	8688
Phenylpropanoid biosynthesis	ko00940	3	283	53	8688
Tyrosine metabolism	ko00350	2	91	53	8688
Tryptophan metabolism	ko00380	1	88	53	8688
Ribosome	ko03010	1	869	53	8688
Isoquinoline alkaloid biosynthesis	ko00950	2	51	53	8688
Pyrimidine metabolism	ko00240	1	218	53	8688
Biosynthesis of unsaturated fatty acids	ko01040	2	82	53	8688
Terpenoid backbone biosynthesis	ko00900	2	76	53	8688
Fatty acid degradation	ko00071	1	108	53	8688
Inositol phosphate metabolism	ko00562	1	102	53	8688
Sulfur metabolism	ko00920	1	72	53	8688
Ribosome biogenesis in eukaryotes	ko03008	1	181	53	8688
Glycine, serine and threonine metabolism	ko00260	4	169	53	8688
Carotenoid biosynthesis	ko00906	1	46	53	8688
Carbon fixation in photosynthetic organisms	ko00710	1	200	53	8688
Nitrogen metabolism	ko00910	2	86	53	8688
kMap: KEGG pathway name.
KPid: KEGG pathway ID.
mNum: unigene number in specified annotation KEGG pathways.
nNum: All unigene number in specified annotation KEGG pathways.
MNum: unigene number in all annotation KEGG pathways.
NNum: All unigene number in all annotation KEGG pathways.

## Sheet: darkolivegreen4.KEGG
Table S7-9. KEGG enrichment of unigenes in darkolivegreen4 gene module relating to NF-leaves
#kMap	KPid	mNum	nNum	MNum	NNum
Regulation of autophagy	ko04140	1	56	278	8688
Alanine, aspartate and glutamate metabolism	ko00250	3	155	278	8688
Galactose metabolism	ko00052	5	118	278	8688
Histidine metabolism	ko00340	1	49	278	8688
Glycosphingolipid biosynthesis - ganglio series	ko00604	1	13	278	8688
Mismatch repair	ko03430	5	95	278	8688
One carbon pool by folate	ko00670	3	42	278	8688
Amino sugar and nucleotide sugar metabolism	ko00520	11	230	278	8688
Biosynthesis of unsaturated fatty acids	ko01040	5	82	278	8688
Ubiquinone and other terpenoid-quinone biosynthesis	ko00130	4	62	278	8688
Phenylalanine metabolism	ko00360	9	220	278	8688
Homologous recombination	ko03440	4	101	278	8688
Vitamin B6 metabolism	ko00750	1	28	278	8688
Carbon metabolism	ko01200	33	619	278	8688
RNA polymerase	ko03020	2	82	278	8688
Biotin metabolism	ko00780	1	36	278	8688
Fructose and mannose metabolism	ko00051	7	133	278	8688
Plant-pathogen interaction	ko04626	9	307	278	8688
Terpenoid backbone biosynthesis	ko00900	8	76	278	8688
Base excision repair	ko03410	3	66	278	8688
Carotenoid biosynthesis	ko00906	5	46	278	8688
Circadian rhythm - plant	ko04712	9	70	278	8688
Glycosaminoglycan degradation	ko00531	1	27	278	8688
Selenocompound metabolism	ko00450	3	57	278	8688
Nitrogen metabolism	ko00910	3	86	278	8688
Cysteine and methionine metabolism	ko00270	2	226	278	8688
Stilbenoid, diarylheptanoid and gingerol biosynthesis	ko00945	1	21	278	8688
Oxidative phosphorylation	ko00190	5	339	278	8688
Sulfur metabolism	ko00920	1	72	278	8688
Tyrosine metabolism	ko00350	5	91	278	8688
Other types of O-glycan biosynthesis	ko00514	1	14	278	8688
Glutathione metabolism	ko00480	7	184	278	8688
Protein export	ko03060	4	92	278	8688
Protein processing in endoplasmic reticulum	ko04141	5	442	278	8688
Glycerolipid metabolism	ko00561	2	116	278	8688
2-Oxocarboxylic acid metabolism	ko01210	1	149	278	8688
Glycine, serine and threonine metabolism	ko00260	7	169	278	8688
Photosynthesis - antenna proteins	ko00196	5	40	278	8688
Biosynthesis of amino acids	ko01230	14	582	278	8688
Photosynthesis	ko00195	11	101	278	8688
Ascorbate and aldarate metabolism	ko00053	4	85	278	8688
Pentose and glucuronate interconversions	ko00040	2	109	278	8688
Purine metabolism	ko00230	11	293	278	8688
Tropane, piperidine and pyridine alkaloid biosynthesis	ko00960	1	49	278	8688
Limonene and pinene degradation	ko00903	1	18	278	8688
Phagosome	ko04145	1	191	278	8688
DNA replication	ko03030	8	117	278	8688
beta-Alanine metabolism	ko00410	1	93	278	8688
Fatty acid metabolism	ko01212	8	166	278	8688
Brassinosteroid biosynthesis	ko00905	1	17	278	8688
Valine, leucine and isoleucine degradation	ko00280	2	114	278	8688
Fatty acid degradation	ko00071	5	108	278	8688
Monoterpenoid biosynthesis	ko00902	1	10	278	8688
Citrate cycle (TCA cycle)	ko00020	1	165	278	8688
Aminoacyl-tRNA biosynthesis	ko00970	7	121	278	8688
Isoquinoline alkaloid biosynthesis	ko00950	4	51	278	8688
RNA transport	ko03013	4	331	278	8688
Zeatin biosynthesis	ko00908	1	26	278	8688
Ribosome	ko03010	24	869	278	8688
Spliceosome	ko03040	1	372	278	8688
Glycosphingolipid biosynthesis - globo series	ko00603	1	18	278	8688
Pyruvate metabolism	ko00620	12	213	278	8688
alpha-Linolenic acid metabolism	ko00592	7	74	278	8688
Other glycan degradation	ko00511	3	39	278	8688
RNA degradation	ko03018	8	235	278	8688
Steroid biosynthesis	ko00100	2	69	278	8688
Folate biosynthesis	ko00790	1	35	278	8688
Phosphatidylinositol signaling system	ko04070	2	114	278	8688
Glycerophospholipid metabolism	ko00564	6	157	278	8688
Nicotinate and nicotinamide metabolism	ko00760	2	28	278	8688
Tryptophan metabolism	ko00380	1	88	278	8688
Arginine and proline metabolism	ko00330	5	181	278	8688
Pentose phosphate pathway	ko00030	9	134	278	8688
Lysine degradation	ko00310	1	87	278	8688
Thiamine metabolism	ko00730	3	22	278	8688
Glycolysis / Gluconeogenesis	ko00010	15	300	278	8688
Carbon fixation in photosynthetic organisms	ko00710	23	200	278	8688
Glyoxylate and dicarboxylate metabolism	ko00630	5	171	278	8688
Peroxisome	ko04146	7	180	278	8688
Linoleic acid metabolism	ko00591	6	28	278	8688
Phenylpropanoid biosynthesis	ko00940	14	283	278	8688
Fatty acid biosynthesis	ko00061	3	92	278	8688
Ether lipid metabolism	ko00565	2	61	278	8688
Nucleotide excision repair	ko03420	7	143	278	8688
Starch and sucrose metabolism	ko00500	20	345	278	8688
Plant hormone signal transduction	ko04075	4	291	278	8688
Cyanoamino acid metabolism	ko00460	2	97	278	8688
Sphingolipid metabolism	ko00600	1	57	278	8688
mRNA surveillance pathway	ko03015	3	242	278	8688
Cutin, suberine and wax biosynthesis	ko00073	1	39	278	8688
Ubiquitin mediated proteolysis	ko04120	7	240	278	8688
Phenylalanine, tyrosine and tryptophan biosynthesis	ko00400	1	93	278	8688
Proteasome	ko03050	1	148	278	8688
Ribosome biogenesis in eukaryotes	ko03008	3	181	278	8688
Porphyrin and chlorophyll metabolism	ko00860	7	79	278	8688
Endocytosis	ko04144	2	280	278	8688
Pyrimidine metabolism	ko00240	8	218	278	8688
Flavonoid biosynthesis	ko00941	1	40	278	8688
Inositol phosphate metabolism	ko00562	4	102	278	8688
kMap: KEGG pathway name.
KPid: KEGG pathway ID.
mNum: unigene number in specified annotation KEGG pathways.
nNum: All unigene number in specified annotation KEGG pathways.
MNum: unigene number in all annotation KEGG pathways.
NNum: All unigene number in all annotation KEGG pathways.
