# Supplementary material for: De novo sequencing of the transcriptome reveals regulators of the floral transition in Fargesia macclureana (Poaceae)
Source: BMC Genomics. 2019 Dec 30;20:1035. doi: 10.1186/s12864-019-6418-2 (PMC6937737; doi:10.1186/s12864-019-6418-2)
Supplement: Supplementary file 11 — Additional file 11: Table S8. 9296 SSRs identified from 7668 unigenes. [file 12864_2019_6418_MOESM11_ESM.xlsx]

## Sheet: Bamboo.Unigene.1000.fa.SSR. (2
Table S8. 9,296 SSRs identified from 7,668 unigenes.
Gene_ID	SSR_nr	SSR_type	SSR	Size	SSR_Start	SSR_End
c100003.graph_c0	1	p3	(AGA)5	15	8	22
c100024.graph_c0	1	p1	(T)10	10	684	693
c100026.graph_c0	1	p1	(T)10	10	345	354
c100036.graph_c0	1	p3	(CCG)5	15	585	599
c100067.graph_c0	1	p2	(AC)6	12	125	136
c100067.graph_c0	2	p1	(A)10	10	1450	1459
c100068.graph_c0	1	p1	(A)10	10	18	27
c100072.graph_c0	1	p1	(T)10	10	538	547
c100092.graph_c0	1	p4	(CATT)5	20	164	183
c100115.graph_c0	1	p1	(A)10	10	419	428
c100115.graph_c0	2	p3	(GGA)5	15	957	971
c100133.graph_c0	1	p1	(T)10	10	84	93
c100138.graph_c0	1	p2	(AT)6	12	191	202
c100166.graph_c0	1	p2	(CT)6	12	46	57
c100179.graph_c0	1	p1	(A)10	10	2145	2154
c100187.graph_c0	1	p1	(A)10	10	1565	1574
c100195.graph_c2	1	p1	(T)14	14	841	854
c100201.graph_c1	1	p2	(TC)6	12	95	106
c100201.graph_c1	2	p3	(TAC)5	15	613	627
c100205.graph_c1	1	p1	(A)11	11	1118	1128
c100205.graph_c1	2	p1	(A)10	10	1886	1895
c100240.graph_c0	1	p2	(TA)6	12	333	344
c100247.graph_c0	1	p1	(A)11	11	317	327
c100249.graph_c0	1	p2	(GA)7	14	434	447
c100253.graph_c0	1	p1	(A)10	10	930	939
c100261.graph_c0	1	p2	(GT)8	16	292	307
c100264.graph_c0	1	c	(A)11cgggcatagctgtgcgtgttttgatacatctgatgtcacagagggtatattttgg(A)10	76	1537	1612
c100266.graph_c1	1	p1	(G)10	10	1750	1759
c100268.graph_c0	1	p3	(GGC)5	15	782	796
c100268.graph_c1	1	p3	(GGA)5	15	1179	1193
c100269.graph_c0	1	p2	(GA)6	12	731	742
c100278.graph_c0	1	p1	(A)14	14	1520	1533
c100305.graph_c0	1	p2	(CT)6	12	124	135
c100306.graph_c0	1	c	(A)10tatggtgacaaatacaagacgattttttcctcaaaaaaatacaagacgaattttttcagtaactttcttatatatgattcag(A)12	104	665	768
c100318.graph_c0	1	p2	(TG)7	14	1058	1071
c100319.graph_c1	1	c	(GAC)5gaggcggacatgtttgagggcgg(CGA)5	53	849	901
c100334.graph_c0	1	p2	(GT)6	12	594	605
c100346.graph_c0	1	p1	(T)11	11	29	39
c100359.graph_c0	1	p1	(A)10	10	132	141
c100365.graph_c0	1	p1	(A)10	10	388	397
c100367.graph_c0	1	p4	(GATG)5	20	772	791
c100371.graph_c0	1	p1	(T)10	10	1276	1285
c100378.graph_c1	1	p2	(TG)6	12	91	102
c100379.graph_c0	1	p1	(A)10	10	738	747
c100386.graph_c0	1	p1	(G)12	12	1401	1412
c100389.graph_c0	1	p3	(CCG)6	18	168	185
c100391.graph_c0	1	p3	(CAG)5	15	1	15
c100392.graph_c0	1	p1	(T)11	11	1722	1732
c100411.graph_c1	1	p2	(GT)6	12	752	763
c100412.graph_c0	1	p1	(A)10	10	120	129
c100415.graph_c1	1	p1	(A)10	10	1459	1468
c100420.graph_c0	1	p1	(T)14	14	1285	1298
c100423.graph_c1	1	p1	(A)16	16	72	87
c100427.graph_c0	1	p1	(T)11	11	896	906
c100427.graph_c0	2	p1	(T)10	10	2038	2047
c100433.graph_c0	1	p3	(CTG)6	18	995	1012
c100442.graph_c1	1	p1	(T)10	10	525	534
c100442.graph_c1	2	p1	(G)15	15	1134	1148
c100457.graph_c0	1	p3	(CGA)5	15	1139	1153
c100465.graph_c0	1	p1	(T)10	10	1913	1922
c100468.graph_c1	1	p1	(A)11	11	13	23
c100468.graph_c1	2	p2	(TC)7	14	1217	1230
c100471.graph_c0	1	p1	(T)11	11	1310	1320
c100472.graph_c0	1	p2	(CG)8	16	40	55
c100488.graph_c1	1	p1	(A)11	11	146	156
c100497.graph_c1	1	p1	(T)10	10	628	637
c100498.graph_c1	1	p1	(A)11	11	256	266
c100501.graph_c1	1	p1	(A)10	10	919	928
c100501.graph_c1	2	p1	(T)10	10	1467	1476
c100503.graph_c1	1	p2	(GA)9	18	1267	1284
c100518.graph_c0	1	p2	(AT)6	12	770	781
c100519.graph_c1	1	p3	(ATG)5	15	1685	1699
c100524.graph_c0	1	p1	(A)12	12	800	811
c100549.graph_c0	1	p1	(T)15	15	1710	1724
c100569.graph_c0	1	p3	(CCT)5	15	62	76
c100570.graph_c0	1	p2	(GA)9	18	947	964
c100574.graph_c0	1	p3	(GTG)5	15	1084	1098
c100577.graph_c0	1	p2	(CG)7	14	1819	1832
c100582.graph_c0	1	p3	(CCG)5	15	444	458
c100584.graph_c0	1	c	(GT)7gatagagaaatatcagaggaaaagaaaccgatcagg(GA)7	64	132	195
c100584.graph_c0	2	p2	(GA)7	14	476	489
c100587.graph_c0	1	p1	(A)10	10	235	244
c100588.graph_c2	1	p1	(A)11	11	133	143
c100588.graph_c2	2	p1	(A)11	11	261	271
c100589.graph_c0	1	p1	(T)10	10	949	958
c100590.graph_c0	1	p3	(CGA)5	15	166	180
c100590.graph_c0	2	p2	(GA)6	12	4377	4388
c100591.graph_c3	1	p3	(GCA)6	18	773	790
c100603.graph_c0	1	p2	(GC)6	12	1966	1977
c100607.graph_c0	1	p1	(T)10	10	455	464
c100610.graph_c0	1	p3	(CAC)7	21	228	248
c100625.graph_c0	1	p1	(T)10	10	547	556
c100625.graph_c0	2	p1	(T)10	10	818	827
c100641.graph_c1	1	p3	(CTT)5	15	1304	1318
c100642.graph_c0	1	c	(GA)7tcctgtagaagaacgcgt(GC)6	44	829	872
c100648.graph_c2	1	p2	(AG)7	14	1605	1618
c100654.graph_c0	1	p2	(AT)8	16	1524	1539
c100663.graph_c0	1	p1	(G)10	10	119	128
c100664.graph_c0	1	p1	(T)10	10	643	652
c100668.graph_c2	1	p2	(CT)6	12	967	978
c100676.graph_c0	1	p1	(A)11	11	637	647
c100683.graph_c3	1	p1	(A)10	10	1096	1105
c100687.graph_c0	1	p1	(A)15	15	84	98
c100690.graph_c0	1	p1	(T)10	10	593	602
c100691.graph_c0	1	p2	(AG)7	14	1047	1060
c100698.graph_c1	1	p1	(A)13	13	148	160
c100699.graph_c0	1	p2	(TC)7	14	252	265
c100700.graph_c0	1	p2	(GA)6	12	1383	1394
c100703.graph_c0	1	p3	(GTG)6	18	50	67
c100721.graph_c0	1	p3	(GCG)5	15	101	115
c100721.graph_c0	2	p1	(T)10	10	683	692
c100723.graph_c0	1	p3	(GTC)5	15	334	348
c100728.graph_c0	1	p2	(CG)6	12	160	171
c100737.graph_c0	1	p1	(T)12	12	254	265
c100739.graph_c0	1	p1	(A)11	11	137	147
c100751.graph_c1	1	p1	(A)10	10	271	280
c100752.graph_c1	1	p1	(T)11	11	103	113
c100756.graph_c0	1	p1	(A)10	10	652	661
c100759.graph_c0	1	p3	(GGC)5	15	187	201
c100762.graph_c0	1	p3	(GTC)5	15	1520	1534
c100767.graph_c0	1	p2	(GA)9	18	470	487
c100777.graph_c0	1	p2	(TA)9	18	246	263
c100778.graph_c0	1	p2	(TC)6	12	919	930
c100791.graph_c0	1	p1	(T)10	10	3	12
c100799.graph_c0	1	c	(CA)8gctacatacgctcacagctcacacttgctcaggcatttgcagctgatcgagcagctgcaatcagcacggctctggttcttgctgc(TCT)5	116	510	625
c100805.graph_c0	1	p1	(A)11	11	2558	2568
c100824.graph_c1	1	p1	(A)10	10	747	756
c100824.graph_c1	2	p1	(T)15	15	934	948
c100831.graph_c0	1	p1	(A)10	10	673	682
c100831.graph_c0	2	p1	(T)10	10	1540	1549
c100850.graph_c0	1	p2	(TC)9	18	1100	1117
c100850.graph_c1	1	p2	(GA)9	18	2587	2604
c100877.graph_c0	1	p3	(TTA)6	18	2039	2056
c100899.graph_c0	1	p2	(AG)6	12	543	554
c100903.graph_c1	1	p2	(GC)6	12	442	453
c100903.graph_c1	2	p3	(GCA)5	15	1688	1702
c100921.graph_c0	1	p2	(TG)6	12	261	272
c100934.graph_c1	1	p2	(CA)6	12	41	52
c100940.graph_c0	1	p3	(CGC)5	15	351	365
c100951.graph_c1	1	p1	(T)10	10	779	788
c100951.graph_c1	2	p1	(T)10	10	893	902
c100957.graph_c0	1	p1	(A)12	12	2114	2125
c100968.graph_c0	1	p3	(TCC)5	15	1055	1069
c100970.graph_c0	1	p1	(T)10	10	397	406
c100985.graph_c1	1	p1	(T)10	10	363	372
c100985.graph_c1	2	p3	(TTG)5	15	665	679
c100993.graph_c2	1	p2	(AG)9	18	507	524
c100997.graph_c0	1	p1	(A)10	10	294	303
c100997.graph_c0	2	c*	(CG)7(GCGT)6*	35	2473	2507
c101008.graph_c0	1	p1	(A)10	10	184	193
c101008.graph_c0	2	p1	(G)11	11	760	770
c101017.graph_c0	1	p1	(A)10	10	341	350
c101018.graph_c0	1	p1	(T)10	10	534	543
c101019.graph_c0	1	p1	(T)10	10	1454	1463
c101022.graph_c0	1	p1	(A)10	10	2612	2621
c101027.graph_c0	1	p2	(TC)10	20	3	22
c101048.graph_c0	1	p2	(GT)7	14	136	149
c101051.graph_c0	1	p1	(G)10	10	25	34
c101060.graph_c0	1	p1	(A)10	10	379	388
c101060.graph_c0	2	p1	(T)11	11	800	810
c101069.graph_c0	1	p2	(GA)8	16	174	189
c101071.graph_c0	1	p1	(A)10	10	501	510
c101076.graph_c0	1	p1	(A)14	14	1462	1475
c101077.graph_c1	1	p1	(T)10	10	334	343
c101082.graph_c0	1	p1	(A)10	10	70	79
c101082.graph_c0	2	p1	(T)11	11	268	278
c101083.graph_c0	1	p1	(T)14	14	1440	1453
c101095.graph_c0	1	p1	(T)10	10	859	868
c101096.graph_c0	1	p3	(AGG)5	15	280	294
c101099.graph_c0	1	p1	(T)12	12	1028	1039
c101105.graph_c0	1	p3	(GCC)5	15	1533	1547
c101125.graph_c0	1	p1	(A)10	10	908	917
c101131.graph_c0	1	p1	(T)15	15	359	373
c101135.graph_c0	1	p2	(TG)6	12	62	73
c101136.graph_c0	1	p1	(T)14	14	1	14
c101139.graph_c0	1	p1	(C)11	11	907	917
c101146.graph_c2	1	p3	(TAC)5	15	671	685
c101150.graph_c0	1	p1	(A)10	10	74	83
c101151.graph_c0	1	p2	(TG)7	14	658	671
c101152.graph_c0	1	p2	(CA)9	18	435	452
c101153.graph_c0	1	p2	(TC)8	16	1166	1181
c101157.graph_c2	1	p1	(T)12	12	1361	1372
c101160.graph_c0	1	p1	(T)11	11	667	677
c101160.graph_c0	2	p1	(A)10	10	1087	1096
c101160.graph_c1	1	p3	(ATT)5	15	428	442
c101164.graph_c0	1	c	(TCC)5(CT)8	31	10	40
c101168.graph_c0	1	p1	(T)10	10	1205	1214
c101169.graph_c0	1	p2	(AT)6	12	163	174
c101177.graph_c0	1	p1	(T)10	10	1013	1022
c101179.graph_c1	1	p3	(CGG)5	15	766	780
c101184.graph_c0	1	p2	(CT)8	16	54	69
c101187.graph_c0	1	p1	(T)15	15	2237	2251
c101189.graph_c0	1	p1	(A)10	10	1514	1523
c101190.graph_c0	1	p1	(A)11	11	681	691
c101196.graph_c0	1	p4	(TAGC)5	20	46	65
c101197.graph_c0	1	c	(T)10cttctctcttttttctctcta(T)10	41	238	278
c101197.graph_c0	2	p1	(T)16	16	901	916
c101199.graph_c0	1	p1	(T)11	11	1135	1145
c101200.graph_c1	1	p2	(TA)6	12	1115	1126
c101205.graph_c0	1	p2	(CT)8	16	5	20
c101212.graph_c1	1	p3	(TAA)7	21	764	784
c101220.graph_c0	1	p1	(A)10	10	77	86
c101220.graph_c0	2	p1	(T)10	10	257	266
c101223.graph_c0	1	p1	(A)10	10	112	121
c101224.graph_c0	1	p1	(T)10	10	919	928
c101225.graph_c0	1	p2	(AG)7	14	1177	1190
c101226.graph_c0	1	p1	(T)10	10	2671	2680
c101230.graph_c0	1	p3	(CGC)5	15	2040	2054
c101236.graph_c0	1	p2	(AC)6	12	57	68
c101239.graph_c1	1	p2	(CT)8	16	1247	1262
c101247.graph_c0	1	p3	(TTG)7	21	470	490
c101247.graph_c0	2	p3	(CAT)5	15	3271	3285
c101251.graph_c0	1	p1	(A)10	10	78	87
c101252.graph_c0	1	p3	(CGG)5	15	454	468
c101253.graph_c0	1	c	(CT)8ccctctctctcagacacacacgcacgcacacgcacgcgcg(CA)6	68	1	68
c101253.graph_c0	2	c	(A)10gaatacaattaatttgtctgtatgagttaacttgaaatcacttgtagcacgtactaacatgtacagctacaattctttccccat(A)11	105	639	743
c101256.graph_c0	1	p1	(A)11	11	12	22
c101257.graph_c0	1	p1	(T)11	11	751	761
c101259.graph_c2	1	p3	(AGT)5	15	1821	1835
c101266.graph_c0	1	p1	(T)14	14	771	784
c101271.graph_c0	1	p1	(T)10	10	1002	1011
c101279.graph_c0	1	p3	(CGG)5	15	1171	1185
c101287.graph_c0	1	p3	(GGC)5	15	984	998
c101290.graph_c0	1	p1	(T)10	10	2914	2923
c101290.graph_c0	2	p1	(A)10	10	3120	3129
c101294.graph_c0	1	p1	(C)15	15	242	256
c101299.graph_c0	1	p1	(T)10	10	1514	1523
c101306.graph_c1	1	p1	(A)17	17	1305	1321
c101312.graph_c0	1	p1	(A)11	11	652	662
c101314.graph_c0	1	p2	(CT)9	18	1193	1210
c101319.graph_c0	1	p1	(T)11	11	98	108
c101322.graph_c0	1	p2	(AC)6	12	1210	1221
c101323.graph_c0	1	p1	(T)10	10	32	41
c101325.graph_c1	1	p1	(A)10	10	262	271
c101329.graph_c0	1	c	(GA)8agctcaagctctcagacagagtgaagtcaaccaatctgaaacactaccttactacctaggtgtctagttaaattagtttgttgtcaagac(A)11	117	86	202
c101332.graph_c2	1	p2	(AT)6	12	1121	1132
c101341.graph_c0	1	p1	(A)11	11	796	806
c101346.graph_c0	1	p1	(T)10	10	472	481
c101353.graph_c0	1	p2	(CT)8	16	458	473
c101357.graph_c0	1	p3	(CAG)7	21	1	21
c101357.graph_c0	2	p2	(TA)6	12	1035	1046
c101357.graph_c0	3	p2	(GA)9	18	3374	3391
c101361.graph_c0	1	p1	(A)11	11	742	752
c101374.graph_c0	1	p1	(C)13	13	1608	1620
c101375.graph_c0	1	p3	(GGC)5	15	2886	2900
c101375.graph_c0	2	p3	(CGG)5	15	3209	3223
c101377.graph_c0	1	p2	(TG)6	12	966	977
c101382.graph_c0	1	p1	(A)11	11	743	753
c101385.graph_c0	1	p2	(TC)7	14	723	736
c101413.graph_c0	1	p1	(T)15	15	260	274
c101421.graph_c0	1	p1	(T)10	10	467	476
c101430.graph_c0	1	p1	(G)11	11	1307	1317
c101434.graph_c0	1	p2	(GA)8	16	1399	1414
c101440.graph_c1	1	p3	(GCC)6	18	1409	1426
c101444.graph_c0	1	p1	(A)12	12	44	55
c101444.graph_c0	2	p1	(A)12	12	290	301
c101465.graph_c1	1	p3	(CAG)5	15	296	310
c101467.graph_c0	1	p2	(TC)9	18	568	585
c101470.graph_c0	1	p1	(T)10	10	623	632
c101473.graph_c0	1	p2	(GA)9	18	3	20
c101473.graph_c0	2	p2	(GT)9	18	1017	1034
c101482.graph_c1	1	p2	(AG)7	14	98	111
c101486.graph_c0	1	p1	(A)10	10	417	426
c101489.graph_c0	1	p1	(T)10	10	1545	1554
c101490.graph_c0	1	p1	(A)10	10	805	814
c101494.graph_c0	1	p3	(TTG)6	18	601	618
c101494.graph_c0	2	p3	(GCG)6	18	984	1001
c101500.graph_c0	1	p1	(T)12	12	350	361
c101500.graph_c0	2	p1	(T)10	10	486	495
c101529.graph_c0	1	p1	(A)10	10	54	63
c101545.graph_c0	1	c	(GT)6ccgtgactccgtgtgcgcctctctgagcag(GA)8	58	53	110
c101549.graph_c3	1	p2	(CT)8	16	384	399
c101560.graph_c0	1	p1	(T)10	10	756	765
c101562.graph_c0	1	p1	(T)14	14	12	25
c101565.graph_c0	1	p2	(GA)6	12	1791	1802
c101585.graph_c0	1	p1	(A)10	10	409	418
c101589.graph_c0	1	p1	(A)10	10	483	492
c101596.graph_c0	1	p2	(TC)7	14	335	348
c101596.graph_c0	2	p2	(AT)7	14	1177	1190
c101596.graph_c0	3	p2	(AC)6	12	1800	1811
c101596.graph_c0	4	p3	(GCG)5	15	2736	2750
c101601.graph_c0	1	c	(A)10gctgggatttgcctcttctgctgcacctatctccaaacaggggctaatatatctcgagaacaactaaagcaaatattggcaacgcttc(T)10	108	101	208
c101602.graph_c0	1	p1	(A)11	11	1090	1100
c101613.graph_c0	1	p1	(T)10	10	778	787
c101628.graph_c0	1	p1	(T)16	16	1325	1340
c101629.graph_c0	1	p1	(T)10	10	1279	1288
c101634.graph_c0	1	p1	(T)13	13	1193	1205
c101638.graph_c1	1	p1	(A)10	10	561	570
c101644.graph_c0	1	p2	(TC)8	16	679	694
c101645.graph_c0	1	c	(TC)8aaactcttctctgtctctgttaatttcttgatgaggttggttgtgatggc(TA)6	78	958	1035
c101653.graph_c0	1	p1	(T)11	11	1485	1495
c101655.graph_c0	1	p2	(TA)6	12	1026	1037
c101656.graph_c0	1	p3	(GGC)5	15	196	210
c101664.graph_c0	1	p3	(CCT)5	15	1293	1307
c101675.graph_c0	1	p1	(T)10	10	211	220
c101675.graph_c0	2	p1	(T)10	10	1181	1190
c101679.graph_c0	1	p1	(A)10	10	633	642
c101679.graph_c0	2	p1	(C)13	13	1014	1026
c101682.graph_c0	1	p2	(CT)9	18	1	18
c101687.graph_c0	1	p1	(T)10	10	1396	1405
c101689.graph_c0	1	p3	(CTG)7	21	521	541
c101699.graph_c2	1	p3	(CAG)5	15	3080	3094
c101699.graph_c2	2	p3	(CAT)5	15	3256	3270
c101709.graph_c0	1	p1	(G)10	10	273	282
c101713.graph_c0	1	p1	(A)10	10	1554	1563
c101729.graph_c0	1	p1	(T)11	11	1821	1831
c101730.graph_c1	1	p1	(T)10	10	1062	1071
c101735.graph_c0	1	p1	(A)11	11	1737	1747
c101735.graph_c0	2	p1	(G)12	12	3201	3212
c101742.graph_c1	1	p2	(CG)6	12	942	953
c101748.graph_c0	1	p1	(T)10	10	172	181
c101750.graph_c0	1	p1	(A)11	11	895	905
c101754.graph_c0	1	p1	(T)10	10	1195	1204
c101754.graph_c0	2	p1	(A)11	11	1553	1563
c101761.graph_c0	1	p1	(A)11	11	79	89
c101770.graph_c0	1	p3	(GGA)5	15	211	225
c101775.graph_c2	1	p1	(T)10	10	356	365
c101778.graph_c0	1	p2	(CT)6	12	1033	1044
c101784.graph_c0	1	p1	(T)11	11	1127	1137
c101795.graph_c0	1	p1	(T)11	11	129	139
c101806.graph_c0	1	p3	(TTC)5	15	1466	1480
c101811.graph_c1	1	p2	(CA)6	12	357	368
c101815.graph_c0	1	p3	(GAG)5	15	1600	1614
c101815.graph_c0	2	p1	(T)10	10	2744	2753
c101821.graph_c1	1	p2	(AG)8	16	755	770
c101825.graph_c1	1	p3	(GCT)5	15	1315	1329
c101825.graph_c1	2	p2	(GC)6	12	1691	1702
c101828.graph_c0	1	p6	(TCTGGT)5	30	2820	2849
c101832.graph_c1	1	p3	(GCG)5	15	1722	1736
c101835.graph_c0	1	p2	(TC)6	12	2362	2373
c101836.graph_c1	1	p3	(GGC)5	15	1507	1521
c101841.graph_c1	1	p3	(AGC)5	15	888	902
c101846.graph_c0	1	p2	(GA)6	12	1002	1013
c101847.graph_c0	1	p3	(CCG)5	15	1315	1329
c101851.graph_c0	1	p2	(CG)6	12	503	514
c101852.graph_c0	1	p2	(AG)7	14	284	297
c101866.graph_c0	1	p1	(A)11	11	46	56
c101866.graph_c0	2	p3	(AGC)6	18	1350	1367
c101867.graph_c0	1	p1	(A)10	10	1487	1496
c101874.graph_c1	1	p1	(T)11	11	116	126
c101878.graph_c1	1	p1	(A)10	10	726	735
c101884.graph_c0	1	p1	(T)12	12	432	443
c101884.graph_c0	2	p1	(T)12	12	1548	1559
c101892.graph_c3	1	p1	(T)16	16	1255	1270
c101894.graph_c0	1	p3	(CGC)5	15	340	354
c101896.graph_c0	1	p1	(T)10	10	1512	1521
c101900.graph_c0	1	p3	(CGG)5	15	3743	3757
c101908.graph_c0	1	p2	(TG)7	14	1353	1366
c101909.graph_c0	1	p1	(A)11	11	746	756
c101921.graph_c0	1	p1	(A)10	10	86	95
c101921.graph_c0	2	p3	(GCG)5	15	750	764
c101921.graph_c0	3	p3	(GCA)5	15	1092	1106
c101923.graph_c1	1	p3	(CGG)5	15	990	1004
c101925.graph_c0	1	p1	(C)12	12	1261	1272
c101934.graph_c0	1	p1	(A)10	10	610	619
c101946.graph_c0	1	p2	(GC)6	12	194	205
c101946.graph_c0	2	p1	(A)10	10	560	569
c101947.graph_c0	1	p3	(GGT)5	15	564	578
c101948.graph_c0	1	p2	(GA)6	12	388	399
c101948.graph_c0	2	p1	(T)10	10	1176	1185
c101952.graph_c0	1	p1	(T)10	10	194	203
c101969.graph_c0	1	p1	(A)11	11	274	284
c101977.graph_c0	1	p2	(AT)7	14	560	573
c101977.graph_c0	2	p1	(T)10	10	1394	1403
c101978.graph_c0	1	p3	(AGG)5	15	656	670
c101979.graph_c0	1	p3	(CTG)6	18	1221	1238
c101989.graph_c0	1	p2	(CT)8	16	1167	1182
c101995.graph_c0	1	p4	(CATT)5	20	112	131
c102002.graph_c0	1	p3	(CCG)5	15	832	846
c102006.graph_c0	1	p1	(T)10	10	1106	1115
c102044.graph_c0	1	p2	(AT)6	12	1047	1058
c102049.graph_c0	1	p1	(T)12	12	752	763
c102055.graph_c0	1	p3	(GTC)5	15	843	857
c102064.graph_c0	1	p2	(TC)6	12	1098	1109
c102075.graph_c0	1	p3	(CGG)5	15	2040	2054
c102079.graph_c0	1	p1	(A)10	10	1153	1162
c102086.graph_c0	1	p2	(GA)10	20	2	21
c102088.graph_c0	1	p3	(GCC)5	15	1527	1541
c102089.graph_c0	1	p1	(A)12	12	298	309
c102093.graph_c0	1	p1	(T)11	11	922	932
c102094.graph_c0	1	p2	(CG)6	12	2448	2459
c102102.graph_c0	1	p2	(CT)9	18	440	457
c102107.graph_c0	1	p1	(T)11	11	195	205
c102115.graph_c0	1	p2	(AC)8	16	53	68
c102118.graph_c0	1	p1	(G)10	10	153	162
c102125.graph_c0	1	p1	(A)10	10	173	182
c102126.graph_c0	1	p1	(A)11	11	429	439
c102126.graph_c0	2	p2	(TA)6	12	776	787
c102129.graph_c0	1	p1	(G)13	13	79	91
c102130.graph_c0	1	p2	(CT)7	14	2870	2883
c102146.graph_c1	1	p1	(A)12	12	241	252
c102147.graph_c0	1	p1	(A)10	10	379	388
c102150.graph_c0	1	p3	(AAT)5	15	280	294
c102150.graph_c0	2	p2	(AT)6	12	817	828
c102156.graph_c0	1	p1	(T)15	15	3005	3019
c102166.graph_c0	1	p1	(T)10	10	212	221
c102171.graph_c2	1	p1	(T)10	10	761	770
c102174.graph_c0	1	p3	(GCG)6	18	524	541
c102178.graph_c0	1	p1	(A)10	10	476	485
c102185.graph_c0	1	p1	(T)10	10	575	584
c102192.graph_c0	1	c	(T)10gaacgacattcttgttcctactgtttctgtaatgataatctctgcaac(T)10	68	404	471
c102192.graph_c0	2	p1	(T)10	10	710	719
c102194.graph_c0	1	p1	(G)14	14	1006	1019
c102195.graph_c0	1	p2	(CG)6	12	483	494
c102200.graph_c2	1	p3	(ACC)6	18	76	93
c102200.graph_c2	2	p1	(T)11	11	2319	2329
c102208.graph_c2	1	p2	(GA)10	20	1	20
c102209.graph_c0	1	p1	(T)10	10	982	991
c102210.graph_c1	1	p1	(T)10	10	2016	2025
c102212.graph_c0	1	p1	(A)10	10	82	91
c102212.graph_c0	2	p2	(GA)7	14	713	726
c102238.graph_c0	1	p1	(T)13	13	263	275
c102239.graph_c0	1	p2	(AG)8	16	972	987
c102243.graph_c0	1	p1	(A)12	12	82	93
c102243.graph_c0	2	p3	(CGG)5	15	749	763
c102247.graph_c0	1	p3	(TCC)5	15	468	482
c102248.graph_c0	1	p1	(A)10	10	1870	1879
c102250.graph_c0	1	p1	(A)12	12	77	88
c102253.graph_c0	1	p2	(GA)6	12	977	988
c102256.graph_c0	1	p3	(GCT)6	18	481	498
c102257.graph_c0	1	p1	(T)10	10	1229	1238
c102264.graph_c1	1	p2	(TA)6	12	249	260
c102268.graph_c0	1	p3	(CCA)7	21	1572	1592
c102283.graph_c0	1	p1	(T)10	10	689	698
c102283.graph_c0	2	p1	(T)10	10	1126	1135
c102284.graph_c0	1	p3	(CAG)6	18	202	219
c102284.graph_c0	2	p3	(GCC)5	15	525	539
c102291.graph_c0	1	p2	(GA)6	12	1149	1160
c102295.graph_c0	1	p1	(T)18	18	1	18
c102295.graph_c0	2	p2	(TG)7	14	1546	1559
c102297.graph_c0	1	p3	(AAG)5	15	1437	1451
c102301.graph_c1	1	p2	(CT)6	12	19	30
c102302.graph_c0	1	c	(TC)6tgactaaatgaatcaa(TGAG)5gagg(GA)9	70	467	536
c102302.graph_c0	2	p2	(GT)8	16	760	775
c102305.graph_c0	1	p5	(TTATA)8	40	1619	1658
c102320.graph_c0	1	c	(T)10gtactgcattatttcacatcatttttttaatttatgtgtcacatcaag(T)10	68	487	554
c102322.graph_c1	1	p1	(T)15	15	931	945
c102335.graph_c0	1	c	(CAC)6tataaccgcctcctccatagccaccaccacctccatagccaccaccgccgcctcctccaaagccaccaccgccgccatag(CCA)5	113	917	1029
c102338.graph_c0	1	p1	(C)10	10	303	312
c102349.graph_c0	1	p3	(GCC)5	15	474	488
c102355.graph_c0	1	p1	(T)10	10	409	418
c102360.graph_c1	1	p1	(T)10	10	397	406
c102360.graph_c1	2	p1	(T)10	10	1649	1658
c102360.graph_c3	1	p1	(A)11	11	1429	1439
c102364.graph_c0	1	p3	(CGC)5	15	177	191
c102377.graph_c1	1	p1	(A)10	10	463	472
c102386.graph_c0	1	p3	(CCT)5	15	127	141
c102387.graph_c0	1	p2	(CA)6	12	169	180
c102387.graph_c0	2	p3	(CTG)6	18	939	956
c102388.graph_c2	1	p2	(AG)6	12	81	92
c102391.graph_c0	1	p3	(CGC)5	15	577	591
c102391.graph_c0	2	p2	(TC)6	12	2126	2137
c102404.graph_c0	1	p1	(A)14	14	1475	1488
c102410.graph_c0	1	p1	(T)13	13	848	860
c102412.graph_c1	1	p1	(A)12	12	329	340
c102413.graph_c0	1	p1	(T)15	15	644	658
c102413.graph_c0	2	p1	(T)10	10	1327	1336
c102418.graph_c0	1	p3	(AGC)5	15	1515	1529
c102425.graph_c0	1	p3	(CTG)5	15	2099	2113
c102425.graph_c0	2	p3	(ATT)5	15	2547	2561
c102433.graph_c0	1	p2	(CT)7	14	959	972
c102440.graph_c1	1	p2	(AT)8	16	809	824
c102447.graph_c0	1	p1	(T)10	10	233	242
c102450.graph_c0	1	p1	(A)11	11	681	691
c102451.graph_c1	1	p3	(CCA)7	21	1	21
c102453.graph_c0	1	p3	(CGC)6	18	475	492
c102453.graph_c0	2	p1	(T)10	10	1047	1056
c102454.graph_c0	1	p1	(T)10	10	1006	1015
c102459.graph_c0	1	p1	(T)10	10	569	578
c102460.graph_c0	1	p2	(TC)6	12	1081	1092
c102462.graph_c0	1	p1	(A)14	14	142	155
c102463.graph_c0	1	p1	(T)10	10	957	966
c102464.graph_c0	1	p2	(AG)6	12	677	688
c102466.graph_c0	1	p2	(AG)7	14	1505	1518
c102476.graph_c1	1	p1	(T)10	10	1240	1249
c102477.graph_c0	1	p2	(GA)6	12	43	54
c102482.graph_c0	1	p1	(G)12	12	1	12
c102488.graph_c0	1	p1	(A)11	11	1346	1356
c102502.graph_c1	1	p3	(GCC)5	15	205	219
c102505.graph_c0	1	p1	(T)10	10	262	271
c102511.graph_c0	1	p1	(T)10	10	392	401
c102514.graph_c0	1	c	(A)11g(A)10	22	54	75
c102520.graph_c1	1	p1	(A)15	15	1075	1089
c102520.graph_c1	2	p1	(A)12	12	3688	3699
c102522.graph_c0	1	p1	(A)10	10	1017	1026
c102524.graph_c0	1	p2	(GA)7	14	1640	1653
c102525.graph_c0	1	c	(CA)6acaaaaggaccttctctccctaccaactgcaagcctgcaactcaatcggtgagtgcaacgttatc(AT)7	91	1314	1404
c102530.graph_c0	1	p2	(GA)8	16	455	470
c102535.graph_c0	1	p1	(A)11	11	1632	1642
c102535.graph_c0	2	p1	(C)13	13	2500	2512
c102537.graph_c0	1	p1	(A)11	11	415	425
c102540.graph_c0	1	p2	(AC)9	18	145	162
c102541.graph_c0	1	p3	(GGC)5	15	2691	2705
c102542.graph_c1	1	p1	(A)10	10	1573	1582
c102553.graph_c1	1	p1	(A)10	10	145	154
c102565.graph_c0	1	p3	(GAA)6	18	1220	1237
c102566.graph_c0	1	p1	(A)12	12	1196	1207
c102570.graph_c0	1	p3	(CTC)5	15	328	342
c102573.graph_c1	1	c	(A)10gcgttactgtagcacggtttctggtactgtagcgagcacttggttactgtagcaatccggaaaaaaacttcctgaggtaaaaaaaagaag(A)10gaaagggcaaaag(A)12gaggaaaagaaaaggaaaacagagaagaag(A)10cacagag(A)10g(A)10	203	678	880
c102581.graph_c0	1	p3	(GGC)5	15	473	487
c102584.graph_c0	1	p1	(T)10	10	106	115
c102599.graph_c0	1	p1	(A)10	10	977	986
c102602.graph_c1	1	p1	(A)10	10	1067	1076
c102611.graph_c1	1	p2	(TA)7	14	35	48
c102611.graph_c1	2	p4	(ATCC)5	20	411	430
c102612.graph_c0	1	p1	(A)10	10	851	860
c102614.graph_c0	1	p1	(A)10	10	1008	1017
c102619.graph_c0	1	p3	(CGG)5	15	1162	1176
c102620.graph_c0	1	p3	(ACG)5	15	123	137
c102625.graph_c1	1	p1	(A)10	10	140	149
c102630.graph_c0	1	p1	(T)10	10	211	220
c102630.graph_c0	2	p1	(A)10	10	1370	1379
c102633.graph_c0	1	p1	(T)11	11	176	186
c102633.graph_c0	2	p4	(ATGA)5	20	896	915
c102638.graph_c0	1	p2	(GT)7	14	1031	1044
c102648.graph_c0	1	p2	(CT)9	18	140	157
c102652.graph_c0	1	p1	(T)13	13	1014	1026
c102666.graph_c0	1	p3	(CCT)5	15	1464	1478
c102674.graph_c1	1	p1	(T)10	10	353	362
c102674.graph_c1	2	p1	(A)10	10	818	827
c102676.graph_c1	1	p1	(A)10	10	1597	1606
c102678.graph_c0	1	p3	(AGG)5	15	1184	1198
c102683.graph_c0	1	p2	(AG)6	12	50	61
c102683.graph_c0	2	p2	(CT)6	12	234	245
c102684.graph_c0	1	p3	(AGC)6	18	2151	2168
c102688.graph_c0	1	p1	(T)11	11	1361	1371
c102697.graph_c0	1	p4	(GATC)5	20	1170	1189
c102698.graph_c0	1	p3	(GAC)5	15	473	487
c102702.graph_c0	1	p2	(AT)6	12	1723	1734
c102706.graph_c3	1	p1	(A)10	10	539	548
c102708.graph_c0	1	p3	(CCG)5	15	1649	1663
c102709.graph_c0	1	p1	(A)10	10	2115	2124
c102717.graph_c0	1	p3	(AGC)5	15	262	276
c102723.graph_c2	1	p1	(A)10	10	2148	2157
c102728.graph_c0	1	p1	(A)11	11	213	223
c102731.graph_c0	1	p1	(T)11	11	1073	1083
c102737.graph_c0	1	c	(CGC)5cgattccttggtctcgtggttggggttgggttc(AG)6	60	2059	2118
c102738.graph_c1	1	p1	(A)10	10	2686	2695
c102746.graph_c0	1	p1	(T)10	10	680	689
c102749.graph_c0	1	p1	(T)14	14	2	15
c102751.graph_c0	1	p1	(T)14	14	256	269
c102752.graph_c0	1	p3	(CGA)5	15	728	742
c102752.graph_c0	2	p2	(AG)9	18	1564	1581
c102753.graph_c1	1	p1	(A)11	11	22	32
c102755.graph_c0	1	p1	(T)10	10	126	135
c102762.graph_c0	1	p2	(GA)8	16	816	831
c102763.graph_c1	1	p2	(CT)7	14	2010	2023
c102763.graph_c1	2	p3	(CCG)5	15	2359	2373
c102766.graph_c0	1	p3	(GGC)5	15	865	879
c102766.graph_c0	2	p1	(T)10	10	1367	1376
c102767.graph_c0	1	p1	(C)15	15	102	116
c102783.graph_c1	1	p1	(A)10	10	895	904
c102788.graph_c1	1	p2	(AG)10	20	2	21
c102789.graph_c0	1	p3	(GCG)5	15	1815	1829
c102790.graph_c0	1	p2	(GC)6	12	892	903
c102807.graph_c1	1	p1	(C)10	10	548	557
c102809.graph_c0	1	p2	(AG)6	12	838	849
c102815.graph_c0	1	p1	(T)10	10	1239	1248
c102826.graph_c1	1	p2	(TG)6	12	3025	3036
c102827.graph_c0	1	p3	(TAC)5	15	409	423
c102832.graph_c0	1	p1	(A)10	10	748	757
c102833.graph_c1	1	p1	(A)16	16	668	683
c102839.graph_c0	1	p2	(GC)6	12	260	271
c102839.graph_c0	2	p2	(GA)7	14	1453	1466
c102842.graph_c0	1	p2	(CA)8	16	2252	2267
c102848.graph_c0	1	p3	(GGC)5	15	1130	1144
c102851.graph_c0	1	p1	(T)10	10	500	509
c102852.graph_c0	1	p3	(GGC)5	15	1357	1371
c102861.graph_c0	1	p1	(A)14	14	113	126
c102862.graph_c0	1	p2	(GA)6	12	298	309
c102862.graph_c0	2	p3	(AAG)5	15	1289	1303
c102874.graph_c1	1	p1	(T)10	10	825	834
c102876.graph_c0	1	p1	(A)10	10	763	772
c102878.graph_c0	1	p3	(AAG)5	15	1709	1723
c102881.graph_c0	1	c	(AG)6(A)10	22	1426	1447
c102890.graph_c2	1	p2	(GT)8	16	1120	1135
c102890.graph_c2	2	p2	(AG)6	12	1569	1580
c102897.graph_c0	1	p1	(A)10	10	538	547
c102898.graph_c0	1	p1	(T)10	10	124	133
c102912.graph_c0	1	p3	(AGC)5	15	1500	1514
c102913.graph_c0	1	p1	(T)11	11	614	624
c102914.graph_c0	1	p1	(A)11	11	87	97
c102923.graph_c0	1	p1	(A)14	14	604	617
c102941.graph_c0	1	p3	(TCT)5	15	2450	2464
c102943.graph_c1	1	p3	(CGC)5	15	427	441
c102948.graph_c0	1	p1	(A)10	10	60	69
c102948.graph_c0	2	p3	(GCG)5	15	822	836
c102956.graph_c0	1	p1	(A)10	10	300	309
c102956.graph_c0	2	p2	(GA)6	12	2052	2063
c102958.graph_c0	1	p3	(CGG)5	15	1186	1200
c102963.graph_c0	1	p1	(T)10	10	729	738
c102980.graph_c0	1	p1	(T)10	10	1156	1165
c102981.graph_c0	1	p2	(TC)6	12	93	104
c102981.graph_c0	2	p3	(ACG)5	15	1329	1343
c102989.graph_c0	1	p1	(A)10	10	1566	1575
c102995.graph_c0	1	p2	(AC)6	12	259	270
c102998.graph_c0	1	p2	(CT)7	14	8	21
c103002.graph_c0	1	p2	(TG)9	18	2530	2547
c103003.graph_c0	1	p3	(CGG)5	15	110	124
c103005.graph_c0	1	p3	(GAA)5	15	1102	1116
c103005.graph_c0	2	p2	(TA)7	14	1403	1416
c103008.graph_c0	1	p3	(GCC)5	15	131	145
c103017.graph_c2	1	p3	(GCC)5	15	211	225
c103017.graph_c2	2	p1	(T)11	11	1630	1640
c103018.graph_c0	1	p1	(A)14	14	1050	1063
c103022.graph_c0	1	p1	(A)10	10	456	465
c103023.graph_c0	1	p3	(CCT)5	15	280	294
c103023.graph_c0	2	p1	(T)10	10	2067	2076
c103024.graph_c0	1	p1	(A)10	10	1046	1055
c103028.graph_c0	1	p1	(T)10	10	706	715
c103043.graph_c0	1	p1	(T)15	15	4	18
c103045.graph_c0	1	p3	(AGC)6	18	1319	1336
c103052.graph_c0	1	p2	(GA)6	12	1835	1846
c103066.graph_c0	1	p1	(T)10	10	2786	2795
c103073.graph_c1	1	p1	(T)14	14	174	187
c103078.graph_c1	1	p1	(T)11	11	929	939
c103079.graph_c0	1	p1	(A)10	10	1435	1444
c103083.graph_c1	1	p1	(T)14	14	292	305
c103084.graph_c0	1	p2	(CT)8	16	1086	1101
c103085.graph_c0	1	p3	(GTG)5	15	54	68
c103086.graph_c0	1	p1	(A)10	10	199	208
c103087.graph_c0	1	p1	(T)10	10	811	820
c103089.graph_c4	1	p2	(AG)10	20	1	20
c103090.graph_c2	1	p2	(GA)7	14	1600	1613
c103091.graph_c0	1	p3	(GCA)6	18	1326	1343
c103091.graph_c0	2	p1	(T)10	10	2203	2212
c103092.graph_c0	1	p1	(A)10	10	817	826
c103100.graph_c0	1	p1	(A)11	11	142	152
c103104.graph_c0	1	p2	(CT)8	16	1361	1376
c103109.graph_c0	1	p2	(AC)7	14	277	290
c103109.graph_c0	2	p2	(GA)8	16	1034	1049
c103118.graph_c0	1	p1	(T)10	10	586	595
c103118.graph_c0	2	p1	(T)10	10	699	708
c103125.graph_c0	1	p1	(T)10	10	595	604
c103125.graph_c0	2	p1	(T)10	10	1112	1121
c103141.graph_c0	1	p1	(A)13	13	111	123
c103151.graph_c2	1	p1	(A)10	10	10	19
c103151.graph_c2	2	p1	(T)10	10	1429	1438
c103153.graph_c0	1	p1	(T)10	10	688	697
c103160.graph_c1	1	p3	(AGC)5	15	62	76
c103162.graph_c0	1	p3	(CCA)5	15	499	513
c103168.graph_c0	1	p1	(T)12	12	981	992
c103172.graph_c0	1	p3	(GCT)5	15	1281	1295
c103172.graph_c0	2	p1	(A)11	11	1473	1483
c103173.graph_c1	1	p1	(A)10	10	686	695
c103174.graph_c1	1	p3	(TCG)5	15	1784	1798
c103181.graph_c0	1	p3	(CTG)6	18	424	441
c103181.graph_c0	2	p2	(AG)6	12	969	980
c103184.graph_c1	1	p3	(TCC)5	15	315	329
c103184.graph_c1	2	p1	(T)10	10	3265	3274
c103188.graph_c0	1	p1	(A)10	10	847	856
c103189.graph_c0	1	p1	(T)11	11	943	953
c103190.graph_c0	1	p3	(ATA)5	15	1347	1361
c103191.graph_c0	1	p2	(TC)9	18	67	84
c103191.graph_c0	2	p1	(T)11	11	1738	1748
c103203.graph_c0	1	p1	(T)10	10	911	920
c103203.graph_c0	2	p1	(A)10	10	1116	1125
c103213.graph_c4	1	p1	(A)11	11	984	994
c103215.graph_c0	1	p1	(T)10	10	617	626
c103221.graph_c0	1	p1	(T)17	17	2388	2404
c103221.graph_c0	2	p1	(T)10	10	4388	4397
c103226.graph_c1	1	p3	(AAC)7	21	875	895
c103230.graph_c0	1	p2	(CT)8	16	125	140
c103236.graph_c1	1	p1	(A)11	11	3469	3479
c103239.graph_c2	1	p1	(T)10	10	1289	1298
c103247.graph_c0	1	p3	(AAC)5	15	583	597
c103252.graph_c0	1	p1	(T)10	10	87	96
c103252.graph_c0	2	p1	(A)10	10	920	929
c103275.graph_c0	1	p1	(A)10	10	1522	1531
c103279.graph_c0	1	p2	(GA)6	12	114	125
c103280.graph_c0	1	p1	(T)10	10	1005	1014
c103280.graph_c0	2	p1	(T)10	10	1226	1235
c103287.graph_c1	1	p2	(AC)6	12	321	332
c103288.graph_c1	1	p1	(T)12	12	1468	1479
c103292.graph_c0	1	p3	(GGA)7	21	1738	1758
c103294.graph_c0	1	p3	(GCG)6	18	161	178
c103294.graph_c0	2	p2	(TA)7	14	761	774
c103299.graph_c0	1	p3	(CCT)5	15	1153	1167
c103300.graph_c0	1	p1	(T)11	11	1678	1688
c103303.graph_c3	1	p1	(T)13	13	826	838
c103306.graph_c0	1	p2	(TA)6	12	16	27
c103307.graph_c1	1	p1	(T)10	10	198	207
c103310.graph_c1	1	p2	(CA)6	12	18	29
c103311.graph_c0	1	p1	(A)10	10	1542	1551
c103322.graph_c0	1	p1	(T)10	10	146	155
c103334.graph_c0	1	p2	(TC)6	12	1243	1254
c103341.graph_c0	1	p1	(A)10	10	146	155
c103344.graph_c0	1	p1	(T)11	11	965	975
c103347.graph_c0	1	p3	(CGC)5	15	926	940
c103364.graph_c1	1	p1	(C)12	12	1929	1940
c103366.graph_c0	1	p3	(GCG)5	15	3244	3258
c103368.graph_c0	1	p2	(GA)6	12	1	12
c103371.graph_c0	1	p1	(A)10	10	382	391
c103377.graph_c0	1	p2	(CT)8	16	1277	1292
c103377.graph_c2	1	p2	(TC)7	14	794	807
c103383.graph_c0	1	p1	(T)16	16	234	249
c103385.graph_c0	1	p2	(TG)9	18	635	652
c103390.graph_c3	1	p1	(T)10	10	1027	1036
c103393.graph_c5	1	p1	(T)10	10	1021	1030
c103396.graph_c0	1	p2	(TC)7	14	1457	1470
c103401.graph_c1	1	p2	(CT)7	14	595	608
c103401.graph_c1	2	p1	(C)14	14	1112	1125
c103403.graph_c1	1	p3	(GTG)5	15	738	752
c103407.graph_c0	1	p2	(CT)7	14	665	678
c103407.graph_c0	2	p1	(A)10	10	1526	1535
c103408.graph_c0	1	p2	(CT)7	14	847	860
c103409.graph_c0	1	p1	(A)10	10	450	459
c103409.graph_c0	2	p1	(A)11	11	716	726
c103415.graph_c0	1	p1	(A)10	10	1387	1396
c103419.graph_c0	1	p2	(TC)6	12	2331	2342
c103431.graph_c1	1	p3	(GGC)5	15	164	178
c103431.graph_c1	2	p3	(GGA)5	15	954	968
c103434.graph_c0	1	p3	(TCT)5	15	1125	1139
c103435.graph_c1	1	p1	(A)10	10	1461	1470
c103441.graph_c0	1	p1	(T)10	10	298	307
c103444.graph_c0	1	p3	(CCG)6	18	1947	1964
c103447.graph_c0	1	c*	(A)13(AT)6*	24	14	37
c103451.graph_c0	1	p3	(GCA)5	15	786	800
c103452.graph_c0	1	p1	(T)10	10	672	681
c103457.graph_c1	1	p1	(T)11	11	1384	1394
c103469.graph_c1	1	p2	(AC)7	14	1229	1242
c103470.graph_c0	1	p1	(A)10	10	364	373
c103482.graph_c0	1	p3	(GAA)5	15	1664	1678
c103482.graph_c2	1	p1	(A)10	10	421	430
c103484.graph_c0	1	p1	(A)10	10	980	989
c103490.graph_c0	1	p1	(A)11	11	1146	1156
c103493.graph_c0	1	c	(AG)7tattttcccacttgccgctgtctcccttgcaacaaccggtccaaccaccttgggctttttttggaagagagaggatggagaacatgtat(TTC)5	118	548	665
c103499.graph_c0	1	p1	(T)15	15	1	15
c103500.graph_c0	1	p1	(T)10	10	1110	1119
c103503.graph_c0	1	p1	(A)10	10	920	929
c103510.graph_c0	1	p3	(CCG)5	15	270	284
c103511.graph_c0	1	c	(CA)6gcctg(CA)9agacacagcaagcaa(AC)9	68	217	284
c103511.graph_c0	2	p2	(CT)6	12	628	639
c103514.graph_c1	1	p3	(CCT)5	15	143	157
c103518.graph_c1	1	p2	(GT)7	14	915	928
c103519.graph_c0	1	p1	(T)10	10	1259	1268
c103525.graph_c0	1	p3	(CGC)5	15	514	528
c103528.graph_c0	1	p3	(CGC)5	15	291	305
c103535.graph_c0	1	p1	(T)11	11	816	826
c103542.graph_c0	1	p1	(T)10	10	1864	1873
c103551.graph_c0	1	c	(CA)6cgctgactgacacaggttt(GC)7	45	1283	1327
c103553.graph_c0	1	p1	(T)10	10	50	59
c103556.graph_c0	1	p2	(GT)7	14	725	738
c103571.graph_c0	1	p1	(A)11	11	1454	1464
c103571.graph_c0	2	p2	(CG)6	12	2046	2057
c103589.graph_c2	1	p1	(T)10	10	436	445
c103593.graph_c3	1	p2	(GT)9	18	1460	1477
c103595.graph_c1	1	p2	(AG)9	18	1038	1055
c103599.graph_c0	1	p1	(A)10	10	1121	1130
c103599.graph_c0	2	p1	(A)10	10	1639	1648
c103599.graph_c0	3	p2	(GA)6	12	2069	2080
c103602.graph_c0	1	p2	(TC)7	14	772	785
c103607.graph_c0	1	p1	(A)11	11	77	87
c103620.graph_c1	1	p1	(A)10	10	2261	2270
c103625.graph_c1	1	p1	(A)10	10	273	282
c103627.graph_c0	1	p1	(T)10	10	148	157
c103630.graph_c0	1	p2	(GA)9	18	2801	2818
c103634.graph_c1	1	p2	(GA)7	14	1724	1737
c103650.graph_c0	1	p1	(A)10	10	228	237
c103661.graph_c0	1	p3	(TCC)6	18	266	283
c103668.graph_c0	1	p1	(A)10	10	460	469
c103672.graph_c1	1	p3	(GGC)5	15	117	131
c103677.graph_c0	1	p1	(T)10	10	583	592
c103687.graph_c0	1	p1	(T)11	11	841	851
c103693.graph_c0	1	p1	(A)11	11	11	21
c103693.graph_c0	2	p1	(A)17	17	2175	2191
c103697.graph_c0	1	p1	(A)10	10	1610	1619
c103698.graph_c0	1	p1	(A)11	11	22	32
c103706.graph_c0	1	p1	(A)11	11	1368	1378
c103724.graph_c1	1	p2	(AG)6	12	335	346
c103724.graph_c1	2	p2	(AT)9	18	1075	1092
c103725.graph_c1	1	p2	(GA)7	14	1449	1462
c103725.graph_c1	2	p1	(G)11	11	1730	1740
c103727.graph_c0	1	c	(A)10ttgctttttttt(A)10	32	1219	1250
c103731.graph_c0	1	p3	(CGG)5	15	1624	1638
c103735.graph_c1	1	p1	(T)10	10	562	571
c103737.graph_c1	1	p3	(GAT)5	15	724	738
c103738.graph_c0	1	p1	(A)12	12	680	691
c103741.graph_c0	1	p1	(T)10	10	297	306
c103742.graph_c0	1	p1	(T)10	10	1000	1009
c103748.graph_c1	1	p2	(GA)8	16	726	741
c103749.graph_c1	1	p1	(T)10	10	1363	1372
c103758.graph_c0	1	p3	(CGG)5	15	112	126
c103760.graph_c2	1	p1	(T)11	11	1245	1255
c103761.graph_c0	1	p2	(GA)8	16	33	48
c103761.graph_c0	2	p3	(GTG)6	18	235	252
c103767.graph_c0	1	p3	(GGA)5	15	951	965
c103776.graph_c2	1	p2	(GA)9	18	1	18
c103781.graph_c2	1	p1	(A)18	18	4	21
c103790.graph_c1	1	p1	(T)10	10	2253	2262
c103792.graph_c0	1	p1	(A)10	10	1061	1070
c103794.graph_c1	1	p1	(A)12	12	334	345
c103817.graph_c0	1	p2	(TC)8	16	1385	1400
c103818.graph_c0	1	p3	(CAG)5	15	888	902
c103818.graph_c0	2	p2	(GA)6	12	1610	1621
c103824.graph_c0	1	p1	(T)10	10	796	805
c103834.graph_c0	1	p1	(A)12	12	427	438
c103840.graph_c0	1	p1	(A)10	10	387	396
c103844.graph_c0	1	p1	(A)10	10	153	162
c103849.graph_c0	1	p2	(AT)6	12	1017	1028
c103849.graph_c0	2	p2	(GA)8	16	1363	1378
c103854.graph_c0	1	p2	(CT)6	12	1170	1181
c103863.graph_c1	1	p1	(T)10	10	32	41
c103865.graph_c0	1	p1	(A)14	14	565	578
c103865.graph_c0	2	p1	(T)11	11	1022	1032
c103865.graph_c0	3	p1	(A)10	10	1693	1702
c103881.graph_c0	1	p1	(A)10	10	924	933
c103884.graph_c0	1	p1	(T)13	13	201	213
c103887.graph_c0	1	p1	(T)10	10	383	392
c103887.graph_c0	2	p1	(A)10	10	1136	1145
c103888.graph_c0	1	p1	(T)11	11	1389	1399
c103892.graph_c1	1	c	(CGT)6(CAT)5	33	721	753
c103892.graph_c1	2	p1	(A)10	10	1790	1799
c103895.graph_c0	1	p3	(GAA)5	15	659	673
c103897.graph_c0	1	p1	(A)10	10	33	42
c103900.graph_c0	1	p1	(A)10	10	669	678
c103900.graph_c0	2	p1	(A)10	10	1074	1083
c103904.graph_c0	1	p1	(T)12	12	2095	2106
c103915.graph_c1	1	p3	(GCC)5	15	9	23
c103915.graph_c1	2	p1	(T)10	10	2766	2775
c103917.graph_c0	1	p2	(TG)7	14	203	216
c103933.graph_c0	1	p2	(GA)9	18	879	896
c103934.graph_c0	1	p1	(A)10	10	2026	2035
c103936.graph_c2	1	p1	(A)11	11	1107	1117
c103936.graph_c3	1	p3	(GGT)6	18	180	197
c103936.graph_c3	2	p3	(GAC)5	15	375	389
c103937.graph_c0	1	p1	(T)10	10	952	961
c103938.graph_c0	1	p3	(CGC)5	15	620	634
c103939.graph_c0	1	p1	(A)10	10	864	873
c103941.graph_c0	1	p1	(T)10	10	780	789
c103946.graph_c0	1	p3	(CTT)6	18	930	947
c103949.graph_c0	1	p3	(CGC)5	15	168	182
c103953.graph_c0	1	p1	(T)11	11	73	83
c103953.graph_c2	1	p1	(G)15	15	2843	2857
c103954.graph_c0	1	p1	(T)10	10	1343	1352
c103966.graph_c1	1	p3	(GAG)5	15	837	851
c103972.graph_c0	1	p3	(TTC)5	15	143	157
c103977.graph_c1	1	p1	(A)13	13	4101	4113
c103979.graph_c0	1	p1	(A)11	11	2484	2494
c103984.graph_c0	1	p2	(TC)7	14	486	499
c103988.graph_c2	1	p1	(T)10	10	3276	3285
c103998.graph_c0	1	p3	(GCC)5	15	332	346
c104005.graph_c3	1	p1	(T)11	11	1184	1194
c104017.graph_c0	1	p3	(CAG)5	15	315	329
c104020.graph_c0	1	p1	(A)15	15	885	899
c104026.graph_c0	1	p1	(G)11	11	1148	1158
c104029.graph_c1	1	p3	(GCC)5	15	1	15
c104030.graph_c0	1	p3	(GCG)5	15	983	997
c104030.graph_c0	2	p2	(AG)7	14	1787	1800
c104030.graph_c0	3	p2	(AC)7	14	1903	1916
c104042.graph_c0	1	p1	(T)15	15	953	967
c104044.graph_c0	1	p2	(GT)6	12	3061	3072
c104044.graph_c0	2	p1	(T)10	10	5513	5522
c104045.graph_c0	1	p1	(A)10	10	141	150
c104050.graph_c0	1	p2	(CT)6	12	2719	2730
c104052.graph_c0	1	p3	(CCG)6	18	608	625
c104054.graph_c1	1	p1	(T)12	12	1870	1881
c104055.graph_c0	1	p1	(A)11	11	448	458
c104058.graph_c0	1	p1	(A)11	11	310	320
c104061.graph_c1	1	p3	(GAC)7	21	643	663
c104067.graph_c0	1	p1	(T)10	10	1475	1484
c104069.graph_c2	1	p3	(GGT)5	15	180	194
c104074.graph_c0	1	p3	(CGG)5	15	34	48
c104076.graph_c3	1	p1	(A)10	10	406	415
c104077.graph_c0	1	p1	(T)11	11	1252	1262
c104079.graph_c0	1	p1	(T)10	10	80	89
c104091.graph_c0	1	p1	(T)10	10	257	266
c104094.graph_c1	1	p2	(GA)8	16	431	446
c104097.graph_c1	1	p3	(GCC)5	15	244	258
c104097.graph_c1	2	p3	(GGA)5	15	726	740
c104099.graph_c1	1	p1	(A)14	14	670	683
c104106.graph_c0	1	p1	(A)11	11	631	641
c104111.graph_c0	1	p1	(T)11	11	1726	1736
c104112.graph_c0	1	p2	(GC)6	12	2355	2366
c104114.graph_c2	1	p1	(A)10	10	1434	1443
c104115.graph_c0	1	p1	(A)10	10	2235	2244
c104117.graph_c1	1	p2	(AT)8	16	364	379
c104123.graph_c0	1	p2	(TA)6	12	2237	2248
c104126.graph_c0	1	p1	(A)10	10	206	215
c104128.graph_c0	1	p3	(AGG)5	15	155	169
c104128.graph_c0	2	p3	(GCA)5	15	491	505
c104133.graph_c0	1	p3	(CAA)5	15	2260	2274
c104138.graph_c0	1	p1	(T)13	13	597	609
c104139.graph_c0	1	p1	(T)12	12	925	936
c104144.graph_c0	1	p3	(GCT)5	15	66	80
c104146.graph_c0	1	p1	(A)12	12	2824	2835
c104148.graph_c0	1	c	(T)11ggatgagacc(G)10	31	1677	1707
c104156.graph_c0	1	p1	(T)11	11	155	165
c104163.graph_c0	1	p1	(T)12	12	1777	1788
c104165.graph_c1	1	p3	(TAG)5	15	178	192
c104175.graph_c0	1	p1	(T)10	10	1005	1014
c104182.graph_c0	1	p1	(A)10	10	100	109
c104183.graph_c4	1	p2	(TA)7	14	1008	1021
c104184.graph_c1	1	p3	(GGT)5	15	3080	3094
c104189.graph_c0	1	p3	(CTT)5	15	72	86
c104195.graph_c0	1	p2	(AT)6	12	1586	1597
c104199.graph_c0	1	p1	(T)10	10	3085	3094
c104203.graph_c0	1	p3	(GCG)5	15	373	387
c104207.graph_c1	1	p1	(A)10	10	349	358
c104207.graph_c1	2	p1	(A)11	11	734	744
c104211.graph_c0	1	p3	(GGC)5	15	2375	2389
c104213.graph_c1	1	c	(AC)9agg(CA)7	35	1171	1205
c104216.graph_c1	1	p2	(AG)7	14	6	19
c104216.graph_c1	2	p1	(T)10	10	2283	2292
c104221.graph_c0	1	c	(CCT)6cgct(GTC)5	37	805	841
c104228.graph_c0	1	p2	(GT)9	18	483	500
c104228.graph_c0	2	p3	(CGC)5	15	640	654
c104232.graph_c0	1	p1	(A)10	10	1054	1063
c104235.graph_c0	1	p1	(G)10	10	126	135
c104237.graph_c0	1	p3	(CCT)5	15	369	383
c104238.graph_c0	1	p4	(ATTT)5	20	324	343
c104240.graph_c0	1	p3	(TCT)5	15	461	475
c104240.graph_c0	2	p2	(CT)6	12	1935	1946
c104241.graph_c0	1	p1	(A)11	11	36	46
c104246.graph_c1	1	p1	(A)10	10	1568	1577
c104261.graph_c0	1	p2	(GA)8	16	1164	1179
c104266.graph_c0	1	p1	(T)11	11	69	79
c104270.graph_c1	1	p1	(A)10	10	2782	2791
c104274.graph_c0	1	p2	(TC)6	12	1650	1661
c104276.graph_c0	1	p3	(GCC)5	15	1077	1091
c104286.graph_c0	1	p2	(CA)6	12	1349	1360
c104287.graph_c1	1	p3	(GCC)6	18	637	654
c104300.graph_c0	1	c	(CA)8ctcacgccacgaattaggtgcctaaaaataataatacttatatgagacatctatcaggaaaacatttgccaccggataatatacgactaaacactg(CA)8	128	1	128
c104304.graph_c1	1	p3	(GCC)5	15	59	73
c104307.graph_c0	1	p3	(CCA)6	18	1254	1271
c104311.graph_c0	1	p1	(T)10	10	441	450
c104315.graph_c0	1	p1	(T)12	12	110	121
c104315.graph_c0	2	p3	(TTA)5	15	978	992
c104321.graph_c0	1	p1	(A)12	12	66	77
c104321.graph_c0	2	p1	(A)10	10	439	448
c104329.graph_c0	1	p1	(T)10	10	879	888
c104334.graph_c2	1	p3	(GGT)5	15	180	194
c104334.graph_c2	2	p3	(TGG)5	15	500	514
c104334.graph_c2	3	p3	(GGC)5	15	639	653
c104339.graph_c0	1	p1	(A)10	10	306	315
c104345.graph_c0	1	p3	(TGG)5	15	758	772
c104347.graph_c0	1	c	(GGC)5a(GAG)5	31	1249	1279
c104348.graph_c2	1	p1	(C)10	10	2036	2045
c104349.graph_c0	1	p3	(GCC)5	15	1139	1153
c104352.graph_c6	1	p2	(CG)7	14	217	230
c104354.graph_c0	1	p2	(GA)7	14	68	81
c104356.graph_c1	1	p1	(A)11	11	1205	1215
c104360.graph_c0	1	p2	(TA)7	14	978	991
c104362.graph_c1	1	p3	(CCA)6	18	1837	1854
c104366.graph_c0	1	p1	(A)14	14	662	675
c104372.graph_c1	1	p2	(CA)9	18	1	18
c104378.graph_c2	1	p4	(TGTA)5	20	49	68
c104378.graph_c2	2	p3	(CGC)5	15	640	654
c104380.graph_c0	1	p1	(T)10	10	1767	1776
c104385.graph_c0	1	p3	(GCA)5	15	1066	1080
c104386.graph_c0	1	p1	(A)15	15	1565	1579
c104387.graph_c0	1	p1	(A)11	11	1303	1313
c104389.graph_c1	1	p1	(A)10	10	118	127
c104392.graph_c0	1	p1	(A)10	10	120	129
c104395.graph_c0	1	p1	(A)11	11	737	747
c104397.graph_c1	1	p1	(A)10	10	317	326
c104398.graph_c0	1	p1	(A)10	10	1039	1048
c104399.graph_c0	1	p1	(T)10	10	1265	1274
c104399.graph_c0	2	p1	(A)10	10	1516	1525
c104403.graph_c3	1	p2	(AG)10	20	985	1004
c104415.graph_c0	1	p3	(CCA)6	18	575	592
c104426.graph_c0	1	p1	(A)14	14	467	480
c104426.graph_c0	2	p1	(A)10	10	758	767
c104435.graph_c0	1	p1	(A)10	10	855	864
c104436.graph_c1	1	p2	(AT)6	12	1083	1094
c104443.graph_c0	1	c	(CG)6cctagctagctacatgcaagctatgtaggcatgcactcgtgcgtgtatatatataaacatgacagacgcggacgcagcat(GC)6	104	1559	1662
c104449.graph_c0	1	p2	(GA)8	16	514	529
c104449.graph_c0	2	p1	(T)10	10	823	832
c104450.graph_c1	1	p3	(TTA)5	15	1014	1028
c104452.graph_c1	1	p1	(A)12	12	44	55
c104452.graph_c1	2	p1	(T)10	10	2680	2689
c104457.graph_c0	1	c	(TG)6(CA)6	24	213	236
c104463.graph_c0	1	p1	(T)13	13	127	139
c104464.graph_c0	1	p1	(T)10	10	636	645
c104465.graph_c0	1	p1	(T)10	10	1399	1408
c104468.graph_c0	1	p1	(T)10	10	1802	1811
c104470.graph_c0	1	p1	(A)10	10	170	179
c104488.graph_c0	1	p1	(A)10	10	1454	1463
c104493.graph_c2	1	p1	(T)10	10	1417	1426
c104493.graph_c2	2	p1	(T)10	10	1583	1592
c104495.graph_c1	1	c	(ATG)5ttgttgttgatgcagatcccattcttatgaagggattggggtgttgctgttatggtcgtgttgaagtcggttacctttcaatcaaagag(A)10	114	785	898
c104500.graph_c0	1	p3	(TAA)7	21	1258	1278
c104505.graph_c0	1	p2	(CT)9	18	175	192
c104505.graph_c0	2	p1	(T)14	14	1317	1330
c104510.graph_c1	1	p2	(TC)6	12	1224	1235
c104510.graph_c1	2	p1	(A)10	10	2186	2195
c104514.graph_c1	1	p1	(T)10	10	1373	1382
c104520.graph_c0	1	p3	(GCT)6	18	1686	1703
c104520.graph_c0	2	p1	(A)10	10	1878	1887
c104524.graph_c0	1	p1	(G)11	11	2357	2367
c104531.graph_c0	1	p1	(G)17	17	1	17
c104531.graph_c0	2	p2	(TC)6	12	348	359
c104534.graph_c0	1	p1	(A)11	11	9	19
c104535.graph_c1	1	p1	(C)16	16	7	22
c104537.graph_c1	1	p2	(CT)6	12	623	634
c104538.graph_c0	1	p1	(T)10	10	253	262
c104540.graph_c0	1	p3	(GGA)5	15	8	22
c104545.graph_c3	1	c	(CGC)5cacgccgcgcgccatctctccgcctcgcctgctcttccgcgc(CTG)6	75	1104	1178
c104561.graph_c0	1	p2	(GA)7	14	7	20
c104561.graph_c0	2	p1	(C)12	12	313	324
c104561.graph_c0	3	p1	(A)10	10	1685	1694
c104562.graph_c1	1	p1	(T)13	13	1887	1899
c104565.graph_c0	1	p1	(T)10	10	4215	4224
c104566.graph_c0	1	p1	(T)13	13	450	462
c104571.graph_c0	1	p1	(A)10	10	153	162
c104571.graph_c0	2	p1	(T)10	10	635	644
c104571.graph_c0	3	p1	(A)10	10	1024	1033
c104573.graph_c0	1	p1	(A)10	10	592	601
c104575.graph_c0	1	p2	(AT)8	16	758	773
c104576.graph_c0	1	p1	(A)10	10	1359	1368
c104580.graph_c0	1	p1	(A)11	11	1125	1135
c104581.graph_c1	1	p3	(GCA)5	15	438	452
c104582.graph_c0	1	p1	(T)10	10	1369	1378
c104583.graph_c0	1	p1	(A)11	11	35	45
c104583.graph_c0	2	p2	(TC)6	12	1895	1906
c104585.graph_c1	1	p2	(TA)10	20	1	20
c104588.graph_c0	1	p2	(CT)8	16	140	155
c104594.graph_c1	1	p4	(AAGA)5	20	1667	1686
c104600.graph_c0	1	p2	(CT)9	18	459	476
c104605.graph_c0	1	p1	(T)11	11	1555	1565
c104611.graph_c4	1	p1	(T)10	10	3329	3338
c104625.graph_c0	1	p2	(TG)8	16	242	257
c104626.graph_c0	1	p1	(A)11	11	240	250
c104631.graph_c1	1	p1	(T)11	11	124	134
c104633.graph_c2	1	p1	(T)11	11	36	46
c104667.graph_c0	1	p2	(GA)8	16	117	132
c104668.graph_c0	1	p1	(T)10	10	131	140
c104671.graph_c0	1	p1	(A)10	10	569	578
c104672.graph_c0	1	p3	(CGC)5	15	1329	1343
c104680.graph_c0	1	p3	(GCG)5	15	647	661
c104680.graph_c0	2	p2	(CT)7	14	912	925
c104681.graph_c0	1	p1	(A)10	10	53	62
c104681.graph_c0	2	p1	(A)10	10	474	483
c104682.graph_c0	1	p1	(A)11	11	315	325
c104687.graph_c0	1	p3	(TCT)5	15	964	978
c104696.graph_c0	1	p3	(GGC)5	15	113	127
c104701.graph_c1	1	p1	(T)10	10	438	447
c104701.graph_c1	2	p1	(A)11	11	672	682
c104702.graph_c0	1	p1	(T)11	11	1768	1778
c104705.graph_c0	1	p3	(TTA)6	18	837	854
c104706.graph_c0	1	p3	(CCG)5	15	4959	4973
c104708.graph_c0	1	p3	(CGG)5	15	135	149
c104709.graph_c0	1	p1	(T)10	10	2614	2623
c104710.graph_c1	1	p3	(GTG)6	18	561	578
c104710.graph_c1	2	p2	(CT)7	14	1496	1509
c104710.graph_c1	3	p4	(GATG)5	20	1846	1865
c104714.graph_c0	1	p1	(T)11	11	164	174
c104714.graph_c0	2	p1	(T)10	10	536	545
c104723.graph_c1	1	p3	(TCT)5	15	15	29
c104723.graph_c1	2	p2	(AC)7	14	500	513
c104725.graph_c0	1	p3	(GCG)5	15	868	882
c104726.graph_c0	1	p1	(T)12	12	1306	1317
c104728.graph_c1	1	p2	(TG)6	12	44	55
c104735.graph_c0	1	p2	(GA)9	18	434	451
c104736.graph_c2	1	p2	(GA)6	12	590	601
c104738.graph_c5	1	p1	(A)10	10	924	933
c104739.graph_c0	1	p1	(A)10	10	1491	1500
c104743.graph_c2	1	p1	(A)10	10	924	933
c104748.graph_c2	1	p1	(T)10	10	94	103
c104751.graph_c2	1	p1	(T)11	11	1350	1360
c104753.graph_c2	1	c	(CGT)5tgagacgcctaaacaaac(A)10	43	1448	1490
c104754.graph_c0	1	p3	(CTC)5	15	362	376
c104768.graph_c0	1	p4	(GAAG)5	20	59	78
c104776.graph_c0	1	p2	(CT)8	16	16	31
c104786.graph_c0	1	p3	(GCG)5	15	190	204
c104789.graph_c0	1	p1	(T)10	10	815	824
c104789.graph_c0	2	p3	(TGG)5	15	1777	1791
c104793.graph_c0	1	p1	(C)11	11	1211	1221
c104794.graph_c0	1	p2	(CT)6	12	1055	1066
c104796.graph_c0	1	p3	(TAC)5	15	579	593
c104802.graph_c1	1	p1	(T)10	10	346	355
c104802.graph_c2	1	p2	(AC)11	22	1	22
c104803.graph_c0	1	p1	(T)15	15	1407	1421
c104806.graph_c0	1	p2	(GA)6	12	1741	1752
c104809.graph_c0	1	p1	(C)12	12	699	710
c104812.graph_c0	1	p2	(AC)7	14	118	131
c104817.graph_c1	1	p1	(A)10	10	1207	1216
c104817.graph_c1	2	p3	(TCG)6	18	2103	2120
c104822.graph_c0	1	p3	(CGG)5	15	302	316
c104826.graph_c1	1	p3	(TCT)5	15	1043	1057
c104831.graph_c0	1	p2	(CT)6	12	733	744
c104832.graph_c0	1	p2	(CT)8	16	310	325
c104833.graph_c0	1	p1	(A)14	14	151	164
c104835.graph_c0	1	p2	(AG)7	14	615	628
c104837.graph_c0	1	p1	(T)14	14	2	15
c104838.graph_c0	1	p3	(GGA)5	15	1161	1175
c104848.graph_c0	1	p1	(T)11	11	57	67
c104849.graph_c0	1	c	(CT)7ccattattt(TC)6	35	13	47
c104849.graph_c0	2	p1	(T)10	10	185	194
c104850.graph_c0	1	p2	(AC)7	14	653	666
c104859.graph_c0	1	p3	(TCC)5	15	697	711
c104866.graph_c3	1	p3	(CGG)6	18	383	400
c104866.graph_c3	2	p2	(GA)8	16	798	813
c104866.graph_c3	3	p2	(TA)6	12	1035	1046
c104871.graph_c0	1	p2	(CT)6	12	203	214
c104873.graph_c1	1	p3	(CGC)5	15	34	48
c104873.graph_c1	2	p2	(AC)6	12	3126	3137
c104880.graph_c2	1	p1	(T)11	11	1223	1233
c104882.graph_c0	1	p2	(GA)6	12	1237	1248
c104883.graph_c0	1	p3	(CGT)6	18	1	18
c104883.graph_c0	2	p3	(CTC)6	18	191	208
c104883.graph_c1	1	p4	(CCAG)6	24	71	94
c104884.graph_c4	1	p1	(A)10	10	180	189
c104884.graph_c4	2	p3	(GCG)6	18	1345	1362
c104891.graph_c0	1	p1	(A)10	10	55	64
c104891.graph_c0	2	p3	(GCC)5	15	362	376
c104891.graph_c0	3	p1	(T)10	10	2093	2102
c104901.graph_c0	1	c*	(CTC)5(CT)6*	24	2	25
c104903.graph_c1	1	p2	(AG)9	18	724	741
c104905.graph_c1	1	p1	(A)10	10	323	332
c104920.graph_c0	1	p1	(A)10	10	1064	1073
c104920.graph_c0	2	p1	(T)11	11	1198	1208
c104921.graph_c0	1	p1	(A)10	10	56	65
c104926.graph_c1	1	p1	(T)12	12	1138	1149
c104935.graph_c0	1	p1	(A)11	11	213	223
c104935.graph_c0	2	p3	(CCG)5	15	1522	1536
c104938.graph_c0	1	p1	(T)10	10	1036	1045
c104955.graph_c0	1	p1	(T)11	11	937	947
c104955.graph_c0	2	p1	(T)10	10	1171	1180
c104956.graph_c0	1	p1	(A)10	10	1287	1296
c104958.graph_c0	1	p3	(AGG)6	18	2964	2981
c104959.graph_c0	1	c	(CT)8ccctctcctgcgcatagccgacctcgccacctctccgcctgcgtggccgccgttgccgcctg(CT)8	94	1	94
c104959.graph_c0	2	p3	(CAC)7	21	740	760
c104961.graph_c1	1	p1	(A)14	14	501	514
c104973.graph_c0	1	p1	(A)10	10	612	621
c104978.graph_c0	1	p4	(TCTT)5	20	2309	2328
c104979.graph_c0	1	p1	(T)10	10	664	673
c104980.graph_c1	1	p3	(CTC)5	15	91	105
c104986.graph_c2	1	p1	(T)10	10	1671	1680
c104988.graph_c2	1	p2	(GC)7	14	186	199
c104991.graph_c0	1	p1	(A)14	14	10	23
c104996.graph_c0	1	p1	(A)10	10	1087	1096
c105014.graph_c1	1	c	(GGA)6cgggttcatggggaaaagcgggagacgcggaaagggagaggagaggtgtgggga(GAG)5	87	2107	2193
c105024.graph_c0	1	p2	(AC)6	12	569	580
c105029.graph_c1	1	p1	(A)10	10	27	36
c105033.graph_c0	1	p3	(CGC)5	15	342	356
c105035.graph_c0	1	c	(T)11gt(A)10	23	24	46
c105038.graph_c0	1	p3	(CGC)5	15	470	484
c105046.graph_c0	1	p3	(CTC)6	18	914	931
c105049.graph_c0	1	p3	(CGG)6	18	208	225
c105050.graph_c1	1	p3	(AGC)5	15	2262	2276
c105056.graph_c0	1	c	(A)10ctga(T)10	24	882	905
c105056.graph_c0	2	p1	(T)10	10	1078	1087
c105058.graph_c1	1	p1	(T)10	10	2808	2817
c105065.graph_c0	1	p2	(TG)6	12	1078	1089
c105067.graph_c2	1	p2	(CA)6	12	624	635
c105070.graph_c0	1	p3	(GAT)5	15	444	458
c105074.graph_c0	1	p2	(AG)6	12	542	553
c105080.graph_c1	1	p1	(C)11	11	2125	2135
c105093.graph_c0	1	p1	(A)11	11	1196	1206
c105094.graph_c0	1	p1	(A)10	10	1417	1426
c105095.graph_c0	1	p1	(A)10	10	890	899
c105097.graph_c0	1	p2	(AC)6	12	324	335
c105097.graph_c0	2	p4	(GAAA)5	20	528	547
c105101.graph_c2	1	p2	(AT)6	12	302	313
c105102.graph_c0	1	p2	(TG)6	12	1372	1383
c105106.graph_c1	1	p1	(A)11	11	220	230
c105108.graph_c0	1	p3	(GGT)6	18	2491	2508
c105110.graph_c0	1	p2	(AT)7	14	12	25
c105112.graph_c0	1	p3	(CCG)6	18	342	359
c105117.graph_c0	1	p1	(T)10	10	923	932
c105118.graph_c0	1	p1	(A)10	10	3040	3049
c105128.graph_c1	1	p3	(TCC)6	18	61	78
c105128.graph_c1	2	p1	(A)10	10	534	543
c105129.graph_c0	1	p1	(T)10	10	1128	1137
c105129.graph_c0	2	p1	(A)10	10	1252	1261
c105140.graph_c0	1	p3	(GCA)5	15	50	64
c105141.graph_c0	1	p3	(TGT)5	15	2269	2283
c105142.graph_c1	1	p1	(T)10	10	1210	1219
c105144.graph_c0	1	p2	(GA)8	16	213	228
c105147.graph_c0	1	p2	(AT)6	12	743	754
c105149.graph_c0	1	p3	(CGA)5	15	1017	1031
c105153.graph_c0	1	p1	(T)12	12	1652	1663
c105156.graph_c0	1	p3	(CGG)5	15	2792	2806
c105158.graph_c1	1	p1	(A)10	10	207	216
c105158.graph_c1	2	p3	(TCC)7	21	2674	2694
c105160.graph_c0	1	p1	(A)10	10	347	356
c105160.graph_c0	2	p2	(AT)9	18	739	756
c105161.graph_c0	1	p4	(GCCT)5	20	1268	1287
c105166.graph_c1	1	p2	(TC)7	14	6	19
c105172.graph_c0	1	p1	(T)11	11	182	192
c105175.graph_c0	1	p3	(GCT)5	15	1785	1799
c105175.graph_c0	2	p3	(GGT)5	15	2269	2283
c105177.graph_c1	1	p1	(A)11	11	1159	1169
c105180.graph_c0	1	p1	(T)10	10	266	275
c105185.graph_c0	1	p1	(A)10	10	1919	1928
c105188.graph_c0	1	p1	(A)12	12	933	944
c105196.graph_c0	1	p1	(T)10	10	1937	1946
c105199.graph_c0	1	c	(T)10gggt(G)10	24	974	997
c105200.graph_c0	1	p1	(A)10	10	596	605
c105209.graph_c0	1	p3	(CCG)6	18	69	86
c105209.graph_c1	1	p2	(CT)6	12	1228	1239
c105217.graph_c0	1	p1	(A)10	10	1071	1080
c105221.graph_c0	1	p2	(CT)7	14	382	395
c105226.graph_c0	1	p2	(AT)7	14	4220	4233
c105228.graph_c1	1	p1	(T)11	11	1372	1382
c105231.graph_c0	1	c	(CGG)5cttcgaggaaggtgacataggattcgagatcaggcggcgctgcagcaagttctccgtgctcgccgcactcttcgg(CCA)6	108	110	217
c105234.graph_c0	1	p1	(T)10	10	1244	1253
c105238.graph_c0	1	p3	(ATC)5	15	595	609
c105240.graph_c0	1	p3	(GAG)5	15	1415	1429
c105245.graph_c0	1	p3	(GGT)6	18	187	204
c105246.graph_c0	1	p4	(GAAC)5	20	1181	1200
c105256.graph_c0	1	p3	(CGC)6	18	964	981
c105262.graph_c0	1	p1	(T)10	10	1202	1211
c105265.graph_c0	1	p1	(T)11	11	36	46
c105270.graph_c1	1	p1	(A)12	12	1908	1919
c105277.graph_c0	1	p2	(TA)6	12	314	325
c105279.graph_c0	1	p1	(T)10	10	908	917
c105280.graph_c0	1	p1	(G)10	10	1385	1394
c105280.graph_c0	2	p2	(GA)6	12	2547	2558
c105282.graph_c0	1	p1	(A)10	10	1006	1015
c105283.graph_c1	1	p2	(GC)6	12	1093	1104
c105284.graph_c0	1	p1	(A)10	10	219	228
c105286.graph_c0	1	p1	(G)11	11	690	700
c105291.graph_c0	1	p1	(A)10	10	53	62
c105292.graph_c0	1	p1	(T)11	11	368	378
c105295.graph_c1	1	p1	(T)11	11	39	49
c105298.graph_c1	1	p3	(GGC)5	15	1705	1719
c105299.graph_c0	1	p1	(T)13	13	1276	1288
c105300.graph_c0	1	p1	(T)10	10	309	318
c105300.graph_c0	2	p1	(A)10	10	741	750
c105309.graph_c0	1	p2	(CT)9	18	3	20
c105309.graph_c0	2	p5	(CATTA)5	25	2567	2591
c105320.graph_c0	1	p1	(T)10	10	1003	1012
c105322.graph_c0	1	p2	(GA)6	12	1309	1320
c105328.graph_c0	1	p1	(T)11	11	1287	1297
c105335.graph_c1	1	p1	(A)10	10	522	531
c105335.graph_c1	2	p1	(A)10	10	1823	1832
c105335.graph_c2	1	p3	(GCC)5	15	14	28
c105345.graph_c0	1	p1	(A)10	10	1460	1469
c105350.graph_c0	1	p1	(A)10	10	2783	2792
c105353.graph_c0	1	p1	(A)10	10	360	369
c105358.graph_c1	1	p1	(T)10	10	603	612
c105359.graph_c1	1	p1	(T)10	10	282	291
c105370.graph_c1	1	p1	(T)11	11	603	613
c105376.graph_c0	1	p3	(GGC)5	15	360	374
c105377.graph_c1	1	p1	(A)10	10	1284	1293
c105380.graph_c0	1	c	(A)10caaatctttcgaggaaatcatggcgtggcagcaagcgatggatggatcccacgccggcgggagcca(GGC)5	91	231	321
c105381.graph_c0	1	p1	(T)10	10	1260	1269
c105383.graph_c0	1	p1	(A)11	11	1190	1200
c105389.graph_c0	1	p2	(CT)8	16	284	299
c105389.graph_c0	2	p1	(T)12	12	2295	2306
c105391.graph_c0	1	p1	(A)10	10	1826	1835
c105392.graph_c0	1	p1	(T)10	10	817	826
c105396.graph_c0	1	p1	(T)15	15	292	306
c105397.graph_c1	1	p3	(GGC)5	15	591	605
c105398.graph_c0	1	p3	(CTC)5	15	916	930
c105402.graph_c0	1	c	(GAG)5gatttcatcggga(TC)7	42	71	112
c105412.graph_c0	1	p1	(T)10	10	1	10
c105412.graph_c0	2	p2	(AG)6	12	1766	1777
c105412.graph_c0	3	p3	(AGA)5	15	1910	1924
c105415.graph_c2	1	p3	(CAC)5	15	1135	1149
c105417.graph_c0	1	p3	(CTC)5	15	889	903
c105423.graph_c0	1	p2	(CT)7	14	891	904
c105435.graph_c1	1	p1	(A)10	10	375	384
c105436.graph_c0	1	p4	(AAGA)12	48	1453	1500
c105443.graph_c1	1	p1	(T)10	10	2345	2354
c105444.graph_c1	1	p3	(CGC)5	15	2100	2114
c105460.graph_c0	1	p1	(T)11	11	1479	1489
c105461.graph_c0	1	p3	(CGC)5	15	258	272
c105463.graph_c0	1	p1	(A)10	10	3625	3634
c105466.graph_c0	1	p1	(T)10	10	1047	1056
c105469.graph_c2	1	p1	(T)10	10	258	267
c105472.graph_c0	1	p3	(AGC)5	15	183	197
c105472.graph_c0	2	p3	(CGC)6	18	944	961
c105477.graph_c1	1	p2	(CT)10	20	972	991
c105483.graph_c2	1	p1	(T)17	17	3	19
c105499.graph_c0	1	p1	(A)10	10	239	248
c105513.graph_c0	1	p1	(A)11	11	504	514
c105524.graph_c1	1	p2	(AG)7	14	851	864
c105525.graph_c0	1	p1	(T)10	10	342	351
c105528.graph_c0	1	p1	(T)10	10	1179	1188
c105528.graph_c0	2	p1	(C)10	10	1537	1546
c105530.graph_c0	1	p2	(CT)6	12	679	690
c105532.graph_c1	1	p2	(TA)6	12	1820	1831
c105534.graph_c0	1	p3	(GCG)6	18	1	18
c105534.graph_c0	2	p1	(T)10	10	3144	3153
c105544.graph_c0	1	p2	(CG)7	14	731	744
c105545.graph_c0	1	p1	(T)10	10	2834	2843
c105548.graph_c1	1	p1	(T)13	13	2192	2204
c105552.graph_c0	1	p1	(T)10	10	176	185
c105552.graph_c1	1	p3	(CGC)6	18	1002	1019
c105553.graph_c0	1	p2	(CT)6	12	514	525
c105555.graph_c1	1	p3	(GCG)5	15	131	145
c105555.graph_c2	1	p3	(CGC)5	15	560	574
c105560.graph_c0	1	p2	(AG)8	16	2030	2045
c105561.graph_c0	1	p1	(T)10	10	2232	2241
c105575.graph_c0	1	p3	(TTC)6	18	142	159
c105576.graph_c0	1	p1	(A)10	10	1230	1239
c105580.graph_c0	1	p1	(T)11	11	1900	1910
c105589.graph_c2	1	p2	(TC)10	20	1	20
c105591.graph_c0	1	p1	(T)10	10	1268	1277
c105594.graph_c0	1	p1	(A)12	12	2504	2515
c105597.graph_c1	1	p1	(T)10	10	1427	1436
c105600.graph_c0	1	p1	(T)10	10	1308	1317
c105602.graph_c0	1	p3	(ATT)5	15	2391	2405
c105604.graph_c0	1	p2	(AG)6	12	1054	1065
c105616.graph_c0	1	p1	(A)11	11	49	59
c105617.graph_c0	1	p1	(A)10	10	114	123
c105620.graph_c0	1	p2	(CT)8	16	154	169
c105629.graph_c0	1	p2	(TC)8	16	239	254
c105634.graph_c1	1	p2	(GA)7	14	1808	1821
c105635.graph_c0	1	p3	(CAG)6	18	136	153
c105652.graph_c0	1	p1	(A)10	10	63	72
c105652.graph_c0	2	p1	(A)12	12	438	449
c105653.graph_c2	1	p2	(GT)6	12	928	939
c105673.graph_c0	1	p3	(AGG)5	15	1525	1539
c105674.graph_c1	1	p1	(T)13	13	927	939
c105683.graph_c0	1	p2	(GA)7	14	1423	1436
c105684.graph_c0	1	p4	(GCAG)5	20	1359	1378
c105684.graph_c2	1	p2	(AG)8	16	35	50
c105688.graph_c2	1	p1	(T)10	10	350	359
c105696.graph_c0	1	c	(CAG)7atgtatcttat(GCA)6	50	1	50
c105696.graph_c1	1	p1	(A)10	10	794	803
c105699.graph_c0	1	p1	(A)11	11	1764	1774
c105700.graph_c0	1	p2	(TC)9	18	499	516
c105700.graph_c0	2	p3	(TTC)5	15	817	831
c105702.graph_c0	1	p1	(A)13	13	55	67
c105711.graph_c2	1	p1	(T)10	10	815	824
c105713.graph_c0	1	p2	(AG)6	12	663	674
c105714.graph_c0	1	p1	(A)10	10	894	903
c105726.graph_c2	1	p1	(T)11	11	2729	2739
c105728.graph_c0	1	p2	(CA)6	12	396	407
c105735.graph_c1	1	p3	(GCG)5	15	306	320
c105735.graph_c1	2	p3	(TGC)5	15	1637	1651
c105740.graph_c0	1	p1	(A)10	10	374	383
c105740.graph_c0	2	p1	(T)12	12	782	793
c105743.graph_c0	1	p1	(T)10	10	1314	1323
c105749.graph_c0	1	p3	(GCT)5	15	1265	1279
c105749.graph_c0	2	p3	(AGC)5	15	1443	1457
c105755.graph_c0	1	p1	(A)10	10	1016	1025
c105757.graph_c0	1	p1	(T)10	10	725	734
c105758.graph_c0	1	p1	(T)10	10	742	751
c105766.graph_c0	1	p1	(A)10	10	199	208
c105771.graph_c0	1	p1	(T)10	10	86	95
c105771.graph_c0	2	p3	(AAT)5	15	1054	1068
c105772.graph_c0	1	p1	(T)10	10	273	282
c105774.graph_c0	1	p2	(CT)6	12	84	95
c105774.graph_c0	2	p1	(A)10	10	1717	1726
c105775.graph_c0	1	p5	(GGTCA)5	25	684	708
c105778.graph_c0	1	p1	(T)10	10	835	844
c105781.graph_c0	1	p1	(T)10	10	111	120
c105781.graph_c0	2	p1	(T)10	10	801	810
c105782.graph_c0	1	p3	(ACG)5	15	195	209
c105783.graph_c0	1	c	(T)11cgagagaggatggtagtgtttat(G)14	48	775	822
c105784.graph_c1	1	p2	(TA)6	12	149	160
c105784.graph_c1	2	p1	(A)11	11	500	510
c105792.graph_c0	1	p3	(GGC)5	15	1282	1296
c105793.graph_c0	1	p3	(GAC)5	15	478	492
c105796.graph_c0	1	p1	(T)14	14	365	378
c105798.graph_c0	1	p3	(AAG)5	15	196	210
c105798.graph_c0	2	p3	(CCG)5	15	494	508
c105802.graph_c0	1	p2	(TC)8	16	3537	3552
c105803.graph_c1	1	p1	(T)10	10	2445	2454
c105808.graph_c1	1	p1	(A)10	10	1283	1292
c105814.graph_c0	1	p1	(G)12	12	1658	1669
c105814.graph_c0	2	p3	(CCG)5	15	2969	2983
c105815.graph_c0	1	p1	(A)10	10	1827	1836
c105816.graph_c2	1	p2	(GA)10	20	3	22
c105817.graph_c0	1	p3	(CGC)5	15	918	932
c105818.graph_c0	1	p2	(TC)9	18	553	570
c105819.graph_c0	1	p3	(GGC)6	18	62	79
c105819.graph_c0	2	p3	(TAC)6	18	1648	1665
c105822.graph_c0	1	p1	(A)10	10	860	869
c105824.graph_c1	1	p2	(GC)6	12	3147	3158
c105828.graph_c3	1	p3	(GCG)5	15	1291	1305
c105835.graph_c0	1	c	(GA)7gtagcttggtggtgcaagtgggaggtgtgggggcagatatagtggccttt(TTG)5	79	1730	1808
c105839.graph_c1	1	p1	(T)13	13	770	782
c105839.graph_c1	2	p1	(A)10	10	1154	1163
c105839.graph_c1	3	p1	(T)10	10	1460	1469
c105839.graph_c1	4	p3	(GCA)5	15	2817	2831
c105847.graph_c1	1	p1	(A)10	10	37	46
c105848.graph_c0	1	p2	(AG)8	16	2593	2608
c105854.graph_c2	1	p1	(A)10	10	1303	1312
c105854.graph_c2	2	p3	(GCA)6	18	2709	2726
c105856.graph_c1	1	p2	(AC)7	14	140	153
c105857.graph_c0	1	p3	(GGA)5	15	1003	1017
c105859.graph_c0	1	p1	(A)12	12	1025	1036
c105862.graph_c1	1	c	(A)11gaacgaaagtagagggccatcaaaaggatcctcaccaaaaaaacgaaaagagccagcaccgtgggtaag(A)10	90	2080	2169
c105866.graph_c0	1	p1	(T)10	10	233	242
c105874.graph_c0	1	p1	(A)10	10	1960	1969
c105875.graph_c0	1	p2	(AG)8	16	20	35
c105875.graph_c0	2	p2	(GT)6	12	232	243
c105875.graph_c0	3	p1	(T)10	10	613	622
c105875.graph_c0	4	p1	(A)10	10	751	760
c105878.graph_c2	1	p3	(CAG)5	15	281	295
c105879.graph_c0	1	p1	(T)10	10	1841	1850
c105888.graph_c0	1	p1	(A)10	10	614	623
c105899.graph_c0	1	p4	(AAGG)5	20	1023	1042
c105899.graph_c0	2	p3	(CCT)5	15	1650	1664
c105904.graph_c0	1	p1	(T)10	10	2105	2114
c105909.graph_c0	1	p1	(A)12	12	816	827
c105909.graph_c0	2	p1	(A)10	10	1742	1751
c105909.graph_c0	3	p2	(TA)6	12	2453	2464
c105911.graph_c2	1	p1	(A)10	10	160	169
c105913.graph_c1	1	p1	(A)10	10	1554	1563
c105914.graph_c0	1	p1	(A)10	10	201	210
c105932.graph_c0	1	p3	(TGG)7	21	1462	1482
c105937.graph_c1	1	p2	(AG)8	16	126	141
c105939.graph_c0	1	p2	(GC)6	12	98	109
c105940.graph_c0	1	p1	(T)10	10	285	294
c105942.graph_c0	1	p1	(A)12	12	829	840
c105942.graph_c0	2	p1	(A)11	11	967	977
c105943.graph_c0	1	p2	(CA)6	12	1418	1429
c105944.graph_c0	1	p2	(CT)7	14	423	436
c105944.graph_c0	2	p1	(T)10	10	752	761
c105945.graph_c0	1	p3	(CCT)5	15	130	144
c105946.graph_c0	1	p3	(CTT)6	18	1309	1326
c105947.graph_c0	1	p2	(TC)8	16	674	689
c105947.graph_c1	1	p3	(CCG)5	15	209	223
c105949.graph_c1	1	p3	(CGT)5	15	617	631
c105950.graph_c0	1	p3	(GCA)5	15	852	866
c105958.graph_c1	1	p2	(CT)8	16	946	961
c105973.graph_c0	1	p2	(GT)6	12	5315	5326
c105977.graph_c0	1	p2	(GC)7	14	5212	5225
c105978.graph_c0	1	p3	(ACA)6	18	1543	1560
c105978.graph_c0	2	p1	(T)11	11	1917	1927
c105983.graph_c0	1	p1	(T)10	10	1283	1292
c105985.graph_c0	1	p3	(GCT)5	15	1078	1092
c105987.graph_c0	1	p3	(TAG)6	18	6	23
c105987.graph_c0	2	p1	(A)11	11	699	709
c105988.graph_c0	1	p2	(TC)8	16	938	953
c105989.graph_c0	1	p1	(A)10	10	2445	2454
c105992.graph_c0	1	p3	(GTT)5	15	1327	1341
c105996.graph_c0	1	p1	(T)10	10	1079	1088
c105998.graph_c0	1	p1	(T)10	10	1227	1236
c105999.graph_c0	1	p1	(A)10	10	241	250
c106006.graph_c1	1	p2	(AT)6	12	137	148
c106009.graph_c0	1	p1	(A)10	10	461	470
c106015.graph_c0	1	p3	(GCC)5	15	942	956
c106018.graph_c0	1	p1	(T)10	10	662	671
c106020.graph_c0	1	p3	(GGC)5	15	1865	1879
c106021.graph_c0	1	p2	(TC)9	18	1412	1429
c106022.graph_c1	1	p2	(AC)11	22	3	24
c106023.graph_c1	1	c	(GCC)5cacgccacccacttcctcctcctcccatccatcgccacccgccgccggggccgccgcttctcccaaa(CT)9	100	1282	1381
c106025.graph_c0	1	p3	(GAG)5	15	2641	2655
c106026.graph_c0	1	p3	(CTG)5	15	1446	1460
c106027.graph_c1	1	p1	(A)10	10	95	104
c106027.graph_c1	2	p3	(CGG)5	15	352	366
c106028.graph_c2	1	p1	(A)10	10	199	208
c106029.graph_c1	1	p1	(A)10	10	278	287
c106034.graph_c0	1	p2	(CT)9	18	238	255
c106038.graph_c0	1	p2	(TC)9	18	1453	1470
c106041.graph_c0	1	p3	(TAG)6	18	746	763
c106041.graph_c0	2	p1	(T)10	10	1006	1015
c106041.graph_c0	3	p1	(A)11	11	1304	1314
c106041.graph_c3	1	p1	(A)10	10	141	150
c106046.graph_c0	1	p2	(AG)8	16	104	119
c106048.graph_c0	1	p1	(A)10	10	871	880
c106050.graph_c0	1	p3	(CTT)5	15	559	573
c106050.graph_c0	2	p3	(GGC)5	15	1746	1760
c106052.graph_c0	1	p2	(AC)6	12	711	722
c106059.graph_c0	1	p2	(GA)8	16	1	16
c106059.graph_c0	2	p3	(CGG)6	18	211	228
c106067.graph_c1	1	p1	(A)10	10	821	830
c106068.graph_c0	1	p3	(GCG)7	21	723	743
c106075.graph_c0	1	p2	(AT)9	18	1853	1870
c106076.graph_c0	1	p1	(A)11	11	375	385
c106077.graph_c0	1	p2	(TC)6	12	34	45
c106077.graph_c0	2	p2	(TA)6	12	802	813
c106079.graph_c0	1	c	(A)10ttacaggaactacacagagggtccggtcaattcaggtgccatatttag(A)11	69	996	1064
c106080.graph_c0	1	p1	(A)10	10	418	427
c106081.graph_c2	1	p2	(CT)7	14	148	161
c106083.graph_c1	1	p1	(A)10	10	288	297
c106097.graph_c0	1	p3	(GCA)5	15	1976	1990
c106098.graph_c1	1	p1	(A)13	13	1116	1128
c106110.graph_c1	1	p1	(A)10	10	1678	1687
c106110.graph_c1	2	p3	(CGC)5	15	1954	1968
c106112.graph_c0	1	p3	(CCT)5	15	14	28
c106121.graph_c0	1	p2	(GC)6	12	2300	2311
c106124.graph_c0	1	p2	(CG)6	12	199	210
c106126.graph_c1	1	p3	(GCG)6	18	1921	1938
c106133.graph_c0	1	p1	(T)10	10	1053	1062
c106133.graph_c0	2	p1	(A)12	12	1808	1819
c106135.graph_c0	1	p1	(T)11	11	1957	1967
c106144.graph_c0	1	p2	(TC)7	14	212	225
c106145.graph_c0	1	p1	(A)10	10	157	166
c106146.graph_c0	1	p2	(CT)6	12	645	656
c106148.graph_c3	1	p3	(GCG)5	15	2114	2128
c106149.graph_c0	1	p1	(A)10	10	533	542
c106149.graph_c0	2	p1	(T)10	10	793	802
c106149.graph_c0	3	p3	(TTC)7	21	2095	2115
c106149.graph_c0	4	p1	(T)10	10	2258	2267
c106150.graph_c5	1	p2	(AT)9	18	7	24
c106150.graph_c5	2	p1	(T)10	10	550	559
c106153.graph_c0	1	p3	(GAA)6	18	1909	1926
c106154.graph_c0	1	p2	(CT)7	14	1	14
c106159.graph_c1	1	p2	(TC)6	12	467	478
c106160.graph_c0	1	p1	(A)10	10	117	126
c106162.graph_c1	1	p1	(T)10	10	109	118
c106163.graph_c1	1	p1	(T)10	10	744	753
c106164.graph_c0	1	p1	(G)12	12	2460	2471
c106168.graph_c0	1	p3	(GGC)5	15	1289	1303
c106171.graph_c3	1	p3	(TCC)5	15	156	170
c106171.graph_c3	2	p3	(CGG)5	15	317	331
c106173.graph_c2	1	p2	(TA)6	12	1084	1095
c106188.graph_c0	1	p2	(TC)7	14	1116	1129
c106195.graph_c0	1	p1	(A)10	10	552	561
c106196.graph_c0	1	p1	(C)12	12	101	112
c106196.graph_c0	2	p1	(T)10	10	2631	2640
c106197.graph_c0	1	p1	(A)15	15	1118	1132
c106207.graph_c0	1	p3	(CAG)5	15	881	895
c106208.graph_c2	1	p1	(T)10	10	1923	1932
c106209.graph_c0	1	p1	(T)15	15	1714	1728
c106211.graph_c0	1	p3	(GCG)5	15	1667	1681
c106216.graph_c0	1	p1	(T)11	11	227	237
c106226.graph_c0	1	p2	(TC)6	12	118	129
c106230.graph_c0	1	p1	(A)11	11	35	45
c106232.graph_c1	1	p2	(TA)6	12	225	236
c106237.graph_c0	1	p1	(T)11	11	318	328
c106245.graph_c0	1	p1	(A)10	10	255	264
c106245.graph_c0	2	p3	(CGG)5	15	1515	1529
c106247.graph_c0	1	p1	(A)10	10	92	101
c106251.graph_c0	1	p1	(A)14	14	1504	1517
c106253.graph_c1	1	p1	(A)11	11	819	829
c106253.graph_c1	2	p1	(T)11	11	1333	1343
c106253.graph_c1	3	p1	(T)10	10	1636	1645
c106259.graph_c0	1	p1	(A)10	10	68	77
c106261.graph_c0	1	p1	(A)10	10	2476	2485
c106269.graph_c1	1	p3	(GCC)5	15	1559	1573
c106270.graph_c0	1	p1	(T)11	11	973	983
c106271.graph_c2	1	p1	(A)12	12	2657	2668
c106273.graph_c0	1	p1	(A)10	10	219	228
c106274.graph_c2	1	p3	(TAC)5	15	97	111
c106275.graph_c1	1	p1	(A)10	10	489	498
c106282.graph_c0	1	p1	(T)10	10	12	21
c106284.graph_c2	1	p2	(TC)10	20	1	20
c106284.graph_c2	2	p3	(CGA)5	15	728	742
c106284.graph_c2	3	p1	(A)11	11	1460	1470
c106288.graph_c0	1	p1	(A)10	10	1636	1645
c106291.graph_c0	1	p1	(A)12	12	166	177
c106291.graph_c0	2	p1	(T)10	10	355	364
c106291.graph_c0	3	p1	(A)10	10	480	489
c106292.graph_c1	1	p1	(T)10	10	2557	2566
c106298.graph_c0	1	p2	(TG)6	12	1940	1951
c106304.graph_c0	1	p1	(T)14	14	4057	4070
c106312.graph_c2	1	p2	(CT)7	14	1773	1786
c106317.graph_c0	1	p1	(A)10	10	3479	3488
c106319.graph_c0	1	p1	(A)10	10	2287	2296
c106319.graph_c0	2	p1	(T)10	10	2444	2453
c106323.graph_c0	1	p1	(T)10	10	146	155
c106323.graph_c0	2	p3	(CCT)5	15	330	344
c106323.graph_c0	3	p1	(A)10	10	1458	1467
c106324.graph_c0	1	p2	(AG)9	18	1	18
c106326.graph_c0	1	p1	(A)10	10	1476	1485
c106329.graph_c0	1	p3	(CGC)5	15	1068	1082
c106335.graph_c0	1	p1	(A)10	10	2501	2510
c106338.graph_c0	1	p2	(TA)9	18	67	84
c106338.graph_c0	2	p1	(T)10	10	863	872
c106346.graph_c0	1	c	(AT)8aggaggttaggagatgagtgtactgcactgggtccctc(AT)6	66	1021	1086
c106347.graph_c1	1	p2	(CT)9	18	657	674
c106349.graph_c0	1	p1	(A)16	16	1096	1111
c106373.graph_c1	1	p1	(A)13	13	992	1004
c106379.graph_c1	1	p2	(CT)7	14	280	293
c106387.graph_c0	1	p1	(T)11	11	103	113
c106392.graph_c0	1	p2	(GC)6	12	8	19
c106392.graph_c0	2	p2	(CG)6	12	284	295
c106394.graph_c0	1	p1	(T)11	11	1602	1612
c106400.graph_c0	1	p1	(A)10	10	340	349
c106409.graph_c0	1	p3	(CCG)5	15	2182	2196
c106411.graph_c0	1	p3	(GAC)5	15	3669	3683
c106415.graph_c0	1	p1	(T)10	10	906	915
c106418.graph_c0	1	p1	(T)10	10	225	234
c106419.graph_c3	1	p1	(A)10	10	221	230
c106419.graph_c3	2	p3	(TCC)5	15	948	962
c106423.graph_c0	1	p1	(T)10	10	1605	1614
c106424.graph_c0	1	p2	(CG)6	12	1534	1545
c106424.graph_c0	2	p1	(A)10	10	1774	1783
c106428.graph_c0	1	p2	(CT)6	12	2288	2299
c106430.graph_c0	1	p1	(T)10	10	1872	1881
c106435.graph_c2	1	p1	(T)11	11	548	558
c106450.graph_c0	1	p1	(A)14	14	4	17
c106450.graph_c0	2	p1	(A)11	11	160	170
c106450.graph_c0	3	p1	(T)11	11	2247	2257
c106457.graph_c0	1	p1	(T)10	10	1477	1486
c106469.graph_c0	1	p3	(CCT)5	15	1430	1444
c106469.graph_c0	2	p2	(TC)8	16	1556	1571
c106472.graph_c0	1	p2	(AG)8	16	1812	1827
c106474.graph_c0	1	p2	(AC)7	14	306	319
c106477.graph_c0	1	p2	(TA)7	14	682	695
c106480.graph_c1	1	p2	(CT)9	18	696	713
c106480.graph_c1	2	p1	(T)11	11	815	825
c106483.graph_c0	1	p1	(T)11	11	260	270
c106488.graph_c0	1	p1	(T)11	11	598	608
c106492.graph_c0	1	p2	(AC)8	16	5	20
c106500.graph_c0	1	p2	(GA)9	18	3	20
c106500.graph_c0	2	p2	(AG)6	12	180	191
c106508.graph_c0	1	p2	(GA)6	12	600	611
c106508.graph_c0	2	p1	(A)10	10	826	835
c106512.graph_c0	1	p1	(T)10	10	1913	1922
c106512.graph_c1	1	p1	(A)10	10	854	863
c106515.graph_c0	1	p1	(T)10	10	1272	1281
c106520.graph_c1	1	p2	(AG)7	14	1749	1762
c106521.graph_c0	1	p3	(CGC)6	18	2179	2196
c106522.graph_c1	1	p2	(GA)9	18	3083	3100
c106531.graph_c0	1	p1	(A)11	11	8	18
c106532.graph_c0	1	p2	(CT)8	16	2729	2744
c106533.graph_c0	1	p3	(GAG)5	15	1597	1611
c106538.graph_c0	1	p3	(CGT)5	15	1177	1191
c106540.graph_c0	1	p2	(AC)8	16	958	973
c106542.graph_c2	1	p2	(AG)7	14	136	149
c106545.graph_c0	1	p1	(A)10	10	1122	1131
c106545.graph_c0	2	p1	(A)10	10	1539	1548
c106545.graph_c0	3	p2	(TG)9	18	1889	1906
c106547.graph_c0	1	p1	(A)13	13	11	23
c106547.graph_c0	2	p1	(T)11	11	1434	1444
c106547.graph_c0	3	p1	(T)10	10	1912	1921
c106553.graph_c0	1	p1	(A)10	10	160	169
c106555.graph_c2	1	p1	(A)10	10	41	50
c106565.graph_c1	1	p3	(GGA)5	15	1380	1394
c106569.graph_c0	1	p1	(T)10	10	255	264
c106572.graph_c0	1	c	(AG)7ttctgcattgaagagttcca(T)10	44	2516	2559
c106573.graph_c0	1	p1	(C)10	10	473	482
c106573.graph_c0	2	p2	(GA)6	12	2013	2024
c106576.graph_c2	1	p2	(GT)9	18	2183	2200
c106581.graph_c1	1	p1	(A)12	12	1095	1106
c106585.graph_c0	1	p1	(T)10	10	1509	1518
c106590.graph_c0	1	p2	(GA)9	18	210	227
c106600.graph_c2	1	p3	(GCG)6	18	387	404
c106601.graph_c0	1	p3	(CTG)5	15	1272	1286
c106601.graph_c0	2	p3	(CCG)5	15	1390	1404
c106602.graph_c0	1	p3	(GCG)5	15	2	16
c106611.graph_c0	1	p1	(A)11	11	231	241
c106611.graph_c0	2	p2	(AT)9	18	1064	1081
c106614.graph_c0	1	p2	(AC)6	12	184	195
c106614.graph_c0	2	p2	(AT)6	12	1297	1308
c106616.graph_c0	1	p1	(T)10	10	769	778
c106622.graph_c1	1	c	(ATA)5actagattgaatt(A)10	38	62	99
c106622.graph_c1	2	p2	(CT)6	12	715	726
c106622.graph_c1	3	p3	(GGA)5	15	917	931
c106625.graph_c0	1	p1	(C)10	10	1683	1692
c106626.graph_c0	1	p1	(A)16	16	1517	1532
c106627.graph_c0	1	p2	(AT)8	16	52	67
c106628.graph_c0	1	p3	(TGC)5	15	843	857
c106634.graph_c0	1	p2	(TC)8	16	207	222
c106635.graph_c1	1	p1	(T)11	11	535	545
c106636.graph_c0	1	p1	(A)10	10	254	263
c106644.graph_c0	1	p1	(T)11	11	1684	1694
c106649.graph_c2	1	p2	(TA)6	12	417	428
c106651.graph_c0	1	p3	(CAA)6	18	536	553
c106654.graph_c0	1	p1	(T)11	11	1372	1382
c106666.graph_c2	1	p4	(GGCT)5	20	46	65
c106674.graph_c1	1	p4	(AAAG)5	20	498	517
c106674.graph_c1	2	p1	(T)10	10	1649	1658
c106675.graph_c1	1	p3	(TGG)5	15	453	467
c106676.graph_c1	1	p1	(T)11	11	159	169
c106683.graph_c0	1	p2	(TC)8	16	171	186
c106686.graph_c0	1	p2	(GA)9	18	1159	1176
c106688.graph_c0	1	p1	(A)10	10	3661	3670
c106691.graph_c0	1	p1	(A)10	10	2446	2455
c106692.graph_c1	1	p1	(T)10	10	901	910
c106693.graph_c0	1	p2	(TC)6	12	794	805
c106694.graph_c0	1	p1	(T)11	11	2509	2519
c106694.graph_c0	2	p1	(T)14	14	2889	2902
c106699.graph_c0	1	p2	(TC)9	18	2548	2565
c106704.graph_c0	1	p2	(CA)10	20	331	350
c106705.graph_c0	1	p1	(T)11	11	36	46
c106705.graph_c0	2	p2	(AG)7	14	631	644
c106707.graph_c1	1	p1	(T)10	10	1845	1854
c106711.graph_c0	1	p2	(TC)8	16	2197	2212
c106725.graph_c0	1	p3	(GCG)5	15	194	208
c106725.graph_c0	2	p1	(T)10	10	1333	1342
c106727.graph_c1	1	p3	(TCG)6	18	336	353
c106731.graph_c1	1	p1	(T)10	10	1171	1180
c106732.graph_c0	1	p3	(CTG)5	15	443	457
c106737.graph_c0	1	p2	(TC)6	12	2219	2230
c106747.graph_c0	1	p1	(A)10	10	1274	1283
c106748.graph_c0	1	p1	(A)10	10	1020	1029
c106748.graph_c0	2	p3	(AAC)6	18	1779	1796
c106751.graph_c2	1	p2	(AC)10	20	1	20
c106754.graph_c0	1	p3	(GAA)5	15	99	113
c106761.graph_c1	1	p3	(GCT)6	18	1239	1256
c106764.graph_c0	1	p1	(T)12	12	905	916
c106765.graph_c0	1	p1	(T)10	10	401	410
c106769.graph_c0	1	p1	(A)10	10	1270	1279
c106777.graph_c0	1	p3	(CTG)5	15	1281	1295
c106778.graph_c1	1	p3	(ATT)5	15	2635	2649
c106781.graph_c0	1	p3	(ACC)6	18	1315	1332
c106784.graph_c0	1	p2	(GT)6	12	583	594
c106796.graph_c0	1	p2	(GA)7	14	1371	1384
c106799.graph_c0	1	p1	(A)10	10	78	87
c106799.graph_c0	2	p3	(GAA)5	15	294	308
c106799.graph_c0	3	c	(GAG)5ggacgcgtgggaggaggaggcgaagaggggaggagccatcagtgttgttccagtacccactccactaggcacgtcgcgtgcgggg(GGA)7	121	2503	2623
c106803.graph_c0	1	p1	(T)10	10	659	668
c106804.graph_c1	1	p1	(T)11	11	1434	1444
c106804.graph_c3	1	p1	(T)12	12	1413	1424
c106805.graph_c0	1	p3	(CGT)5	15	1018	1032
c106810.graph_c0	1	p1	(T)10	10	420	429
c106815.graph_c0	1	p3	(CGG)5	15	992	1006
c106821.graph_c0	1	c	(GCC)5gatcgaccaggactcacccggcgccggcgagggcgagtcggcgcatcgtaagataccgttcaagatcgatttgtcacaggaccttcaggagcaaaaga(AGC)6	131	1120	1250
c106823.graph_c0	1	p1	(T)10	10	643	652
c106826.graph_c0	1	c	(T)11ctcttgggttttttcttctcagaactagagctaaaaatggtaatgtagtagaagcctgatcttttt(TC)7	91	347	437
c106830.graph_c1	1	p3	(CCG)5	15	124	138
c106831.graph_c0	1	p3	(CTT)5	15	1115	1129
c106832.graph_c0	1	p2	(TA)9	18	34	51
c106834.graph_c0	1	p2	(GA)6	12	370	381
c106834.graph_c1	1	p3	(GCC)5	15	890	904
c106835.graph_c0	1	p3	(CAA)5	15	1191	1205
c106848.graph_c0	1	p2	(TC)7	14	1872	1885
c106851.graph_c0	1	p1	(T)11	11	58	68
c106862.graph_c0	1	p4	(GATC)5	20	359	378
c106867.graph_c0	1	p1	(T)10	10	436	445
c106881.graph_c0	1	p1	(A)10	10	1194	1203
c106885.graph_c0	1	p1	(T)10	10	803	812
c106887.graph_c0	1	p2	(TC)6	12	174	185
c106892.graph_c1	1	p2	(GA)7	14	4143	4156
c106896.graph_c1	1	p1	(T)12	12	151	162
c106899.graph_c2	1	p1	(A)10	10	685	694
c106900.graph_c4	1	p3	(AGC)5	15	167	181
c106907.graph_c0	1	p1	(A)11	11	328	338
c106914.graph_c0	1	p3	(GAC)6	18	1726	1743
c106926.graph_c0	1	p1	(T)10	10	530	539
c106927.graph_c0	1	p2	(AT)7	14	154	167
c106927.graph_c0	2	c	(GA)7tggggaagaagtggagaggagaggagaggagatt(G)12	60	1081	1140
c106928.graph_c0	1	p2	(GC)6	12	396	407
c106928.graph_c0	2	p3	(GGC)5	15	544	558
c106933.graph_c0	1	p1	(A)10	10	1362	1371
c106936.graph_c1	1	p1	(T)10	10	689	698
c106951.graph_c2	1	p2	(AG)8	16	125	140
c106952.graph_c0	1	p1	(T)10	10	1636	1645
c106956.graph_c1	1	p2	(CT)10	20	1	20
c106959.graph_c0	1	p3	(CAC)5	15	1133	1147
c106962.graph_c0	1	p1	(A)11	11	877	887
c106964.graph_c0	1	p1	(T)12	12	2029	2040
c106966.graph_c0	1	p1	(T)10	10	253	262
c106967.graph_c3	1	p3	(CGG)6	18	1129	1146
c106972.graph_c1	1	p1	(A)14	14	10	23
c106972.graph_c1	2	c	(T)10ctcgacaaagaaataggctctttttttatt(A)10	50	646	695
c106974.graph_c0	1	p3	(CTC)5	15	342	356
c106975.graph_c0	1	p3	(CGC)5	15	355	369
c106976.graph_c0	1	p3	(ATG)6	18	169	186
c106977.graph_c0	1	p1	(T)10	10	627	636
c106980.graph_c0	1	p1	(A)10	10	131	140
c106994.graph_c0	1	p2	(TA)6	12	147	158
c106998.graph_c0	1	p3	(TGG)5	15	80	94
c106999.graph_c0	1	p3	(TCG)7	21	459	479
c107002.graph_c1	1	p3	(CCT)5	15	1058	1072
c107013.graph_c0	1	c	(A)11ctcagttacaaccagggttttttgtatcggagactttttttaacgc(G)10	67	1156	1222
c107018.graph_c1	1	p3	(GTA)5	15	1056	1070
c107021.graph_c0	1	p2	(AT)6	12	385	396
c107025.graph_c0	1	p1	(T)15	15	394	408
c107029.graph_c1	1	p3	(GCT)6	18	155	172
c107029.graph_c1	2	p1	(A)16	16	656	671
c107036.graph_c0	1	p2	(AG)6	12	693	704
c107037.graph_c0	1	p3	(CCT)6	18	8	25
c107047.graph_c1	1	p2	(CA)6	12	20	31
c107047.graph_c2	1	p1	(T)11	11	1793	1803
c107052.graph_c0	1	p2	(AG)7	14	884	897
c107054.graph_c0	1	p3	(AGC)5	15	4586	4600
c107056.graph_c2	1	p1	(A)10	10	1874	1883
c107061.graph_c0	1	p2	(GA)8	16	1019	1034
c107065.graph_c1	1	p3	(GCA)5	15	15	29
c107065.graph_c1	2	p3	(GCT)5	15	853	867
c107065.graph_c1	3	p3	(TTC)5	15	1395	1409
c107071.graph_c0	1	p2	(TC)6	12	1073	1084
c107072.graph_c0	1	p3	(GGC)5	15	309	323
c107074.graph_c0	1	p1	(A)11	11	790	800
c107077.graph_c1	1	p1	(A)10	10	846	855
c107078.graph_c0	1	p1	(A)11	11	740	750
c107083.graph_c0	1	p2	(TC)7	14	2898	2911
c107087.graph_c0	1	p2	(TG)6	12	685	696
c107092.graph_c0	1	p2	(TA)6	12	417	428
c107098.graph_c0	1	p3	(TTC)5	15	987	1001
c107098.graph_c0	2	p1	(G)10	10	1466	1475
c107099.graph_c0	1	p1	(A)16	16	698	713
c107104.graph_c0	1	p1	(A)13	13	930	942
c107104.graph_c0	2	p2	(GA)8	16	2147	2162
c107112.graph_c0	1	p3	(GCG)5	15	806	820
c107112.graph_c0	2	c	(A)10taacttgtatctgttgttcgttaagcc(T)11	48	1632	1679
c107116.graph_c1	1	p2	(TC)6	12	1482	1493
c107117.graph_c2	1	p3	(GCG)5	15	90	104
c107121.graph_c0	1	p1	(A)10	10	46	55
c107121.graph_c0	2	p3	(GAG)5	15	724	738
c107121.graph_c0	3	p3	(CTT)7	21	1139	1159
c107123.graph_c1	1	p3	(ACG)5	15	1449	1463
c107123.graph_c1	2	p3	(GAC)5	15	1676	1690
c107123.graph_c3	1	p1	(T)10	10	655	664
c107130.graph_c0	1	p1	(A)10	10	183	192
c107130.graph_c0	2	p1	(T)10	10	905	914
c107130.graph_c0	3	p1	(T)10	10	1334	1343
c107132.graph_c0	1	p1	(T)10	10	2076	2085
c107135.graph_c0	1	p1	(A)10	10	1415	1424
c107141.graph_c0	1	p3	(GGC)5	15	748	762
c107147.graph_c1	1	p3	(GCG)5	15	2148	2162
c107148.graph_c1	1	p3	(GGC)5	15	693	707
c107151.graph_c0	1	p3	(CCG)5	15	1482	1496
c107152.graph_c0	1	p2	(CT)6	12	98	109
c107157.graph_c0	1	p3	(GCC)5	15	2307	2321
c107163.graph_c0	1	p1	(T)10	10	192	201
c107165.graph_c0	1	p1	(T)10	10	2055	2064
c107168.graph_c0	1	p3	(ACT)5	15	755	769
c107168.graph_c0	2	p1	(A)10	10	1339	1348
c107170.graph_c1	1	p3	(GGA)6	18	2086	2103
c107171.graph_c1	1	p2	(TA)7	14	24	37
c107172.graph_c0	1	p2	(TA)8	16	663	678
c107180.graph_c0	1	p2	(CT)7	14	185	198
c107184.graph_c0	1	p1	(T)11	11	788	798
c107188.graph_c1	1	p2	(AG)6	12	211	222
c107196.graph_c0	1	p3	(GCC)5	15	214	228
c107197.graph_c0	1	p2	(TC)7	14	1444	1457
c107202.graph_c2	1	p1	(C)16	16	1	16
c107206.graph_c1	1	p1	(A)10	10	1775	1784
c107213.graph_c0	1	p1	(T)12	12	124	135
c107218.graph_c0	1	p1	(T)11	11	85	95
c107218.graph_c0	2	p1	(G)13	13	809	821
c107220.graph_c0	1	p1	(T)10	10	1987	1996
c107227.graph_c0	1	p2	(TC)8	16	1	16
c107231.graph_c3	1	p2	(CT)6	12	100	111
c107232.graph_c0	1	c	(AAG)6gtgtgtttgtgt(AG)6	42	1113	1154
c107232.graph_c0	2	p2	(GA)9	18	1720	1737
c107233.graph_c3	1	p3	(TCG)6	18	997	1014
c107240.graph_c0	1	p2	(AT)8	16	520	535
c107244.graph_c0	1	p1	(T)10	10	960	969
c107245.graph_c0	1	p1	(A)11	11	373	383
c107251.graph_c0	1	p3	(CGC)7	21	79	99
c107252.graph_c0	1	p2	(GA)6	12	2018	2029
c107254.graph_c0	1	p1	(T)11	11	236	246
c107254.graph_c0	2	p1	(G)10	10	376	385
c107254.graph_c0	3	p3	(AGA)5	15	1111	1125
c107259.graph_c0	1	p1	(T)11	11	1360	1370
c107259.graph_c0	2	p1	(A)10	10	1976	1985
c107261.graph_c0	1	p4	(CGTG)5	20	202	221
c107261.graph_c0	2	p1	(A)10	10	2258	2267
c107262.graph_c0	1	c	(A)10ctattttaacatctgc(A)14	40	1007	1046
c107263.graph_c0	1	p2	(AT)6	12	421	432
c107263.graph_c1	1	p1	(A)10	10	77	86
c107264.graph_c0	1	p2	(GA)10	20	99	118
c107271.graph_c0	1	p3	(GGC)5	15	1027	1041
c107274.graph_c1	1	p3	(CGA)6	18	1177	1194
c107277.graph_c1	1	p2	(AG)6	12	35	46
c107280.graph_c0	1	p1	(T)13	13	889	901
c107281.graph_c1	1	c	(CT)6tgagtctcactggccggcggggcgtgccctacctcgccgccggccggtgaaaacagggacagagatggccaaggctagc(AAG)6	109	573	681
c107283.graph_c2	1	p3	(ACA)5	15	926	940
c107284.graph_c0	1	p1	(A)12	12	999	1010
c107285.graph_c0	1	p1	(A)10	10	61	70
c107285.graph_c0	2	p3	(CAG)5	15	930	944
c107286.graph_c3	1	p1	(G)18	18	1459	1476
c107289.graph_c0	1	p3	(TGC)5	15	10	24
c107289.graph_c0	2	p3	(GGC)6	18	252	269
c107294.graph_c0	1	p3	(CCT)5	15	899	913
c107296.graph_c0	1	p2	(CG)6	12	507	518
c107296.graph_c0	2	p3	(GCA)6	18	1729	1746
c107299.graph_c0	1	p3	(GCG)5	15	488	502
c107306.graph_c0	1	p3	(GCG)5	15	311	325
c107309.graph_c0	1	p2	(GA)7	14	1295	1308
c107312.graph_c0	1	p3	(GCG)5	15	127	141
c107315.graph_c0	1	p2	(TC)7	14	403	416
c107316.graph_c0	1	p1	(G)11	11	678	688
c107320.graph_c0	1	p1	(T)11	11	1684	1694
c107333.graph_c4	1	p3	(GCG)6	18	320	337
c107333.graph_c4	2	p1	(T)10	10	832	841
c107338.graph_c0	1	p3	(TCG)5	15	1885	1899
c107345.graph_c0	1	p2	(GA)6	12	42	53
c107345.graph_c0	2	p2	(TA)7	14	585	598
c107347.graph_c0	1	p2	(AG)8	16	1298	1313
c107350.graph_c0	1	p1	(A)10	10	2274	2283
c107359.graph_c1	1	p1	(A)10	10	927	936
c107362.graph_c0	1	p2	(CG)6	12	2724	2735
c107362.graph_c0	2	p1	(T)11	11	2974	2984
c107364.graph_c0	1	p2	(CT)6	12	2434	2445
c107364.graph_c0	2	p1	(T)11	11	2709	2719
c107366.graph_c1	1	p2	(GC)7	14	1395	1408
c107373.graph_c1	1	p1	(T)10	10	608	617
c107374.graph_c1	1	p3	(GCG)5	15	134	148
c107382.graph_c0	1	p2	(GC)6	12	442	453
c107385.graph_c1	1	p2	(AG)8	16	1929	1944
c107388.graph_c1	1	p1	(A)11	11	2151	2161
c107390.graph_c2	1	p3	(AAT)6	18	154	171
c107390.graph_c2	2	p1	(T)13	13	1813	1825
c107395.graph_c0	1	p1	(A)11	11	1179	1189
c107398.graph_c0	1	p1	(A)11	11	1058	1068
c107401.graph_c0	1	p1	(A)10	10	1437	1446
c107405.graph_c1	1	p2	(TC)6	12	527	538
c107405.graph_c1	2	p3	(TGC)5	15	1499	1513
c107408.graph_c1	1	p1	(T)17	17	1	17
c107408.graph_c1	2	p1	(A)13	13	786	798
c107411.graph_c5	1	p2	(CT)8	16	1996	2011
c107414.graph_c1	1	p1	(T)10	10	1262	1271
c107414.graph_c1	2	p1	(A)10	10	3021	3030
c107415.graph_c1	1	p1	(A)12	12	1104	1115
c107418.graph_c0	1	p2	(TC)7	14	309	322
c107418.graph_c0	2	p1	(A)12	12	742	753
c107419.graph_c0	1	p2	(TA)8	16	1118	1133
c107429.graph_c0	1	p1	(T)10	10	870	879
c107432.graph_c0	1	p1	(T)10	10	1629	1638
c107448.graph_c0	1	p3	(GCC)5	15	1806	1820
c107453.graph_c0	1	p2	(AG)7	14	185	198
c107453.graph_c0	2	p3	(TGC)7	21	1177	1197
c107453.graph_c0	3	p3	(AGC)5	15	1990	2004
c107457.graph_c1	1	p3	(GGA)6	18	599	616
c107457.graph_c1	2	p3	(AGC)5	15	954	968
c107458.graph_c0	1	p3	(GCC)5	15	428	442
c107465.graph_c0	1	p1	(T)10	10	2235	2244
c107476.graph_c1	1	p3	(GCG)5	15	1346	1360
c107479.graph_c0	1	p1	(A)10	10	1972	1981
c107480.graph_c1	1	p1	(A)11	11	126	136
c107482.graph_c0	1	p2	(GA)9	18	1229	1246
c107486.graph_c0	1	p1	(A)10	10	1106	1115
c107488.graph_c0	1	p1	(T)13	13	1967	1979
c107501.graph_c0	1	p2	(CT)6	12	2397	2408
c107507.graph_c1	1	p1	(A)10	10	2887	2896
c107510.graph_c0	1	p3	(AGC)6	18	298	315
c107520.graph_c0	1	p3	(CGC)5	15	233	247
c107520.graph_c0	2	p3	(AAT)5	15	2167	2181
c107523.graph_c0	1	p1	(A)10	10	1538	1547
c107525.graph_c0	1	p1	(T)11	11	1160	1170
c107528.graph_c0	1	p1	(G)10	10	264	273
c107531.graph_c2	1	p1	(T)10	10	602	611
c107538.graph_c1	1	p1	(A)11	11	1393	1403
c107544.graph_c3	1	p1	(T)10	10	84	93
c107546.graph_c2	1	p3	(GCC)5	15	512	526
c107547.graph_c0	1	p2	(TC)7	14	197	210
c107547.graph_c0	2	p2	(AG)6	12	1989	2000
c107548.graph_c0	1	p1	(T)10	10	3692	3701
c107551.graph_c0	1	p3	(GCT)5	15	1709	1723
c107554.graph_c0	1	p2	(GA)7	14	940	953
c107555.graph_c0	1	p3	(GGC)6	18	1697	1714
c107556.graph_c0	1	p2	(GA)6	12	1384	1395
c107558.graph_c0	1	p1	(T)10	10	4473	4482
c107560.graph_c0	1	p1	(T)10	10	575	584
c107561.graph_c0	1	p1	(A)10	10	418	427
c107569.graph_c1	1	p3	(GCC)5	15	96	110
c107573.graph_c2	1	p3	(CGC)5	15	948	962
c107573.graph_c2	2	p1	(T)10	10	1418	1427
c107576.graph_c0	1	p1	(A)10	10	299	308
c107576.graph_c0	2	p1	(T)10	10	685	694
c107577.graph_c0	1	p1	(A)10	10	220	229
c107579.graph_c0	1	p1	(T)10	10	923	932
c107582.graph_c1	1	p3	(GCC)6	18	565	582
c107586.graph_c0	1	p3	(CAA)5	15	1625	1639
c107588.graph_c1	1	p1	(T)10	10	945	954
c107589.graph_c0	1	p2	(AT)6	12	458	469
c107592.graph_c0	1	p1	(A)10	10	1004	1013
c107592.graph_c0	2	p1	(A)10	10	1324	1333
c107596.graph_c0	1	p2	(CT)6	12	2254	2265
c107599.graph_c0	1	p1	(A)14	14	1720	1733
c107606.graph_c0	1	p1	(G)12	12	165	176
c107610.graph_c0	1	p1	(A)14	14	1134	1147
c107610.graph_c0	2	c	(T)10aaaaaacaatcacataaacttcttagcaacagt(A)10tcacaaattactcccaagctacgttcattcggg(TA)6	98	2205	2302
c107612.graph_c0	1	p2	(TC)7	14	1773	1786
c107615.graph_c0	1	p1	(G)11	11	76	86
c107618.graph_c1	1	p3	(CTG)5	15	389	403
c107620.graph_c0	1	p2	(CA)10	20	1	20
c107623.graph_c1	1	p2	(TC)6	12	234	245
c107625.graph_c0	1	p3	(AGC)5	15	51	65
c107625.graph_c0	2	p3	(GCC)5	15	1272	1286
c107625.graph_c0	3	p3	(GAA)6	18	1402	1419
c107625.graph_c0	4	c	(T)12gttcagttcattttagatttacaataggagttgctgtgtgagtggcagactgata(GT)7	81	1532	1612
c107626.graph_c0	1	p1	(T)11	11	2622	2632
c107627.graph_c0	1	p1	(A)10	10	640	649
c107628.graph_c0	1	c	(AGG)7tggaggtcgaggt(GGC)5	49	2086	2134
c107628.graph_c0	2	p2	(GC)6	12	2481	2492
c107630.graph_c1	1	p2	(AG)8	16	444	459
c107631.graph_c0	1	p1	(T)10	10	78	87
c107640.graph_c0	1	p1	(T)10	10	1518	1527
c107656.graph_c0	1	p3	(TTG)5	15	5	19
c107657.graph_c0	1	p2	(TG)9	18	1347	1364
c107659.graph_c0	1	p3	(ACC)5	15	93	107
c107659.graph_c0	2	p3	(GCG)5	15	597	611
c107659.graph_c0	3	p2	(CT)7	14	2263	2276
c107663.graph_c0	1	p2	(GT)6	12	987	998
c107663.graph_c0	2	p1	(T)10	10	2182	2191
c107666.graph_c0	1	p1	(T)10	10	68	77
c107668.graph_c0	1	p1	(T)10	10	283	292
c107669.graph_c0	1	p1	(T)10	10	38	47
c107673.graph_c3	1	p1	(T)13	13	750	762
c107677.graph_c0	1	p3	(AGC)5	15	1838	1852
c107680.graph_c1	1	p1	(T)11	11	432	442
c107681.graph_c0	1	p1	(T)10	10	1439	1448
c107689.graph_c0	1	p1	(T)16	16	2166	2181
c107691.graph_c0	1	p3	(GAT)6	18	375	392
c107694.graph_c0	1	p2	(AG)6	12	554	565
c107695.graph_c1	1	p1	(A)11	11	36	46
c107702.graph_c0	1	p1	(A)10	10	180	189
c107704.graph_c0	1	p2	(AG)6	12	746	757
c107707.graph_c1	1	p1	(A)10	10	1762	1771
c107708.graph_c0	1	p1	(T)10	10	1319	1328
c107713.graph_c0	1	p2	(CT)7	14	703	716
c107713.graph_c0	2	p1	(A)11	11	1474	1484
c107716.graph_c0	1	p1	(T)11	11	2182	2192
c107731.graph_c0	1	p3	(GCC)5	15	983	997
c107738.graph_c0	1	p1	(T)11	11	551	561
c107739.graph_c0	1	p2	(TC)8	16	1	16
c107739.graph_c0	2	p2	(AC)7	14	170	183
c107739.graph_c2	1	p2	(TC)6	12	188	199
c107742.graph_c0	1	p2	(TC)10	20	1	20
c107749.graph_c2	1	p2	(GT)7	14	1241	1254
c107751.graph_c0	1	p2	(AT)7	14	156	169
c107754.graph_c1	1	p3	(AGC)5	15	952	966
c107759.graph_c1	1	p1	(T)10	10	2002	2011
c107759.graph_c1	2	p1	(T)10	10	2562	2571
c107759.graph_c1	3	p1	(T)10	10	2723	2732
c107765.graph_c0	1	p1	(T)11	11	316	326
c107777.graph_c0	1	p3	(AGC)5	15	538	552
c107780.graph_c0	1	p1	(T)10	10	43	52
c107783.graph_c1	1	p2	(TA)6	12	1098	1109
c107786.graph_c0	1	p1	(T)10	10	655	664
c107789.graph_c1	1	p1	(T)15	15	1940	1954
[truncated: 7,298 more rows]
