# Supplementary material for: De novo sequencing of the transcriptome reveals regulators of the floral transition in Fargesia macclureana (Poaceae)
Source: BMC Genomics. 2019 Dec 30;20:1035. doi: 10.1186/s12864-019-6418-2 (PMC6937737; doi:10.1186/s12864-019-6418-2)
Supplement: Supplementary file 13 — Additional file 13: Table S9. Primer pairs used for RT-qPCR. [file 12864_2019_6418_MOESM13_ESM.xlsx]

## Sheet: Sheet1
Table S9. Primer pairs used for RT-qPCR
Gene	Sequences (5´-3´)	Tm (°C)	Efficiency (%)
PeNTB	F: TCTTGTTTGACACCGAAGAGGAG	60	98.60-101.80
	R: AATAGCTGTCCCTGGAGGAGTTT	60	98.60-101.80
PeTIP41	F: AAAATCATTGTAGGCCATTGTCG	59	97.80-101.50
	R: ACTAAATTAAGCCAGCGGGAGTG	59	97.80-101.50
FmHd3a	F: TTCACGGCTTCACCTGTACC	60	98.56-99.23
	R: CGCCTACTTCAACTGCCAGA	60	98.12-99.86
